# Supplementary material for: Broad distribution spectrum from Gaussian to power law appears in stochastic variations in RNA-seq data
Source: Sci Rep. 2018 May 29;8:8339. doi: 10.1038/s41598-018-26735-4 (PMC5974282; doi:10.1038/s41598-018-26735-4)
Supplement: Supplementary file 2 — Table S1 [file 41598_2018_26735_MOESM2_ESM.xlsx]

## Sheet: Sheet1
Table S1. Expression levels of Arabidopsis genes (21–27 replicates) under each condition. Day_hour is the age of harvested plants, where data at 7_1 were obtained from 7-day-old plants 1 h after the lights were turned on. # of reads indicates total reads (mega reads) of each RNA-seq experiment (M reads). Replicate indicates the index of data from each experiment. AT…G… indicates the gene name (lo…
Day_Hour	7_1	7_1	7_1	7_1	7_1	7_1	7_1	7_1	7_1	7_1	7_1	7_1	7_1	7_1	7_1	7_1	7_1	7_1	7_1	7_1	7_1	7_7	7_7	7_7	7_7	7_7	7_7	7_7	7_7	7_7	7_7	7_7	7_7	7_7	7_7	7_7	7_7	7_7	7_7	7_7	7_7	7_7	7_13	7_13	7_13	7_13	7_13	7_13	7_13
# of reads (M reads)	8.89	6.24	4.98	6.04	4.19	7.81	6.18	5.89	3.55	2.53	4.79	7.54	8.32	2.81	1.92	5.19	5.16	8.98	16.918	2.09	6.83	3.51	5.58	2.9	5.12	2.22	8.89	3.38	3.23	1.63	9.4	4.8	5.75	2.77	6.6	5.3	4.9	4.74	4.38	6.84	7.84	5.42	12.54	18.93	4.86	8.71	2.25	9.29	6.59
Replicate	1	2	3	4	5	6	7	8	9	10	11	12	13	14	15	16	17	18	19	20	21	1	2	3	4	5	6	7	8	9	10	11	12	13	14	15	16	17	18	19	20	21	1	2	3	4	5	6	7
AT1G01010	0.750181	1.22334	4.95722	12.154	0	0	14.6245	1.81326	0	0	0	0	1.75887	1.65027	0	2.05502	7.63432	0.738567	7.94671	3.65439	16.4456	0	3.5248	4.3624	0	2.56012	7.35732	0	0	0	0	5.76234	0	0	0	0	23.324	2.03884	0	8.97116	7.28018	17.1621	1.32609	0	13.0319	11.224	0	0	0.551314
AT1G01020	11.4519	0.740735	4.45645	48.194	0	12.7101	1.585	6.47962	53.6056	0	1.59044	13.9092	2.71889	22.1535	0	47.591	14.7671	0	0.509692	17.3489	3.09332	3.36283	15.2546	9.34144	6.29868	10.9145	1.53154	25.1866	0	0.381477	0.491571	1.70325	10.2798	7.2738	19.9581	8.52108	49.9957	14.3633	8.71361	1.78067	0	18.1103	6.76352	0.0329067	28.8228	1.10495	0	10.5278	3.88627
AT1G01030	11.5954	38.3137	0	38.1525	2.7257	13.3919	0	21.2654	0	0	4.05244	11.2161	5.71389	0	0	3.02029	7.78793	6.54569	30.5912	13.4533	17.7787	2.40012	11.7308	2.30109	6.21469	6.62838	11.0786	0	0	5.15782	0	0	7.84915	27.5366	4.71097	2.20587	1.77112	10.3617	1.75371	16.2972	16.2679	3.58138	9.4959	25.9638	8.98493	2.34511	0	1.01395	3.24464
AT1G01040	33.47	13.1431	59.4057	43.3011	24.7704	11.7409	20.6416	44.1937	43.9696	66.5096	88.4674	37.1501	46.1533	0	45.1215	75.3129	52.1932	105.821	19.0936	34.9107	43.0448	0.748637	62.9096	29.6384	48.8929	32.9934	43.6233	51.7284	29.1401	1.96795	19.1426	19.8018	87.2826	62.3944	55.3224	57.7883	42.0327	38.808	97.0182	10.2477	33.4211	43.3352	18.4965	44.475	71.8011	42.7897	0	22.3432	48.8843
AT1G01046	0	0	0	0	0	0	0	0	0	0	0	0	0	0	0	0	0	0	0	0	0	0	0	0	0	0	0	0	0	0	0	0	0	0	0	0	0	0	0	0	0	0	0	0	0	0	0	0	0
AT1G01050	70.0299	53.0015	139.402	82.3892	48.6248	36.3531	34.8927	67.8857	107.327	43.0864	64.6463	42.6988	14.5243	98.2159	145.078	51.5175	24.3469	78.9758	22.3305	67.2009	30.8135	46.1168	11.098	31.8532	8.48981	63.8844	69.6858	1.08149	29.7055	4.07759	34.9683	2.69391	39.5525	52.8944	15.9292	42.389	34.167	13.6023	53.2971	39.8445	36.5874	2.43251	27.0123	54.0226	6.15734	56.2467	0	48.6115	57.2493
AT1G01060	579.429	837.241	745.038	777.298	660.007	634.215	1013.84	844.265	722.411	773.43	653.441	857.284	655.609	681.868	676.18	832.61	700.52	620.437	525.232	415.344	483.243	0	8.92255	0	0	0	4.62848	0	0	0	1.82572	0	0	139.372	1.03755	0	24.4326	0	5.44353	0	0	0	4.07913	11.682	0	0	0	0	0.705201
AT1G01070	0	0	0	17.2974	3.03936	13.6454	3.64185	0	0	0	34.1167	0	10.2783	31.5181	0	0	0	0	0	0	0	0	0.490616	9.18852	2.87759	0	0	1.42851	0	0	0	4.52676	15.3722	0	1.47475	2.78247	0	16.955	1.53782	1.42376	0.0941393	0	0.544747	0	0	0	0	13.0756	0
AT1G01073	0	0	0	0	0	0	0	0	0	0	0	0	0	0	0	0	0	0	0	0	0	0	0	0	0	0	0	0	0	0	0	0	0	0	0	0	0	0	0	0	0	0	0	0	0	0	0	0	0
AT1G01080	42.5759	20.9171	101.28	48.7442	4.6709	55.0245	54.9185	48.5814	64.4059	56.8192	56.237	15.727	28.0681	7.32597	7.8427	73.1605	85.7141	63.4082	38.5118	38.1485	81.8057	17.1128	190.815	40.5939	62.2344	27.1244	25.5815	0.465758	182.087	26.6638	11.9672	28.511	49.701	37.173	156.059	88.9059	124.597	37.7166	72.7854	78.3535	69.5833	33.1053	65.2592	82.532	127.504	33.0274	69.6574	16.208	62.732
AT1G01090	486.944	470.346	686.471	560.096	557.639	406.777	545.649	355.681	591.65	506.692	362.211	677.192	765.468	392.75	319.38	202.444	220.392	482.376	473.428	441.828	269.644	437.508	227.969	298.917	553.096	138.25	512.885	300.89	654.257	256	468.931	203.716	201.004	401.355	340.111	176.007	151.999	250.919	186.068	249.904	359.951	285.626	643.674	506.506	261.475	700.252	128.413	499.092	443.115
AT1G01100	63.9693	84.3905	96.42	85.0195	100.153	142.798	69.8846	57.7034	30.6453	136.459	132.836	75.3206	47.2011	141.616	8.83695	11.8622	46.085	78.6705	65.2947	93.3406	75.7586	46.9228	97.9413	110.048	53.5336	117.96	74.3136	265.324	4.66641	9.8321	153.943	31.5691	85.111	93.7237	36.2939	60.7161	86.2675	89.7201	133.194	60.909	99.8376	89.0105	90.1126	69.8665	57.5079	98.0305	18.6203	54.4172	53.8511
AT1G01110	0	16.695	0	0	2.09662	8.09529	13.6143	2.34264	0	0	1.19987	0	0.691169	0	0	0	0	0	0	6.1031	0	1.07904	0.85775	4.74643	0	3.96647	18.6843	0	58.2466	50.3294	0	0	9.32634	9.92257	0	0	0	1.21995	0	5.97432	0.861076	0	7.74814	10.0987	0	0	5.67643	0	0
AT1G01115	0	0	0	0	0	0	0	0	0	0	0	0	0	0	0	0	0	0	0	0	0	0	0	0	0	0	0	0	0	0	0	0	0	0	0	0	0	0	0	0	0	0	0	0	0	0	0	0	0
AT1G01120	118.863	156.554	129.815	147.724	50.7391	62.2113	147.481	53.8634	220.112	96.0469	78.3741	107.735	109.324	243.767	88.3958	119.394	44.805	98.1868	136.638	97.7848	44.495	0	0.9718	12.0492	23.0228	35.0179	9.96627	68.4627	2.57179	26.5444	30.1608	4.46125	21.9035	3.962	43.3574	0.835132	3.55356	13.9133	9.91051	15.6439	34.1381	27.2242	12.703	7.92669	24.4758	5.09256	33.7379	22.3427	29.4034
AT1G01130	0	0	0	0	0	0	0	0	0	0	0	0	0	0	0	0	1.14767	9.6602	5.71817	0	0	27.5767	0	0	0	0	1.99445	0	0	0	0	0	0	0	0	0	0	0	0	14.9008	0	0	6.59583	0	0	2.1568	0	0	0
AT1G01140	16.1479	0.349573	77.8449	9.53198	0	0.919973	0.809708	41.7669	0	0	0	29.0016	1.10348	0.420748	5.20143	14.2134	29.445	18.4334	27.5803	17.3492	2.19658	27.2391	0	6.19942	26.2209	39.6369	19.5166	0	0.366229	0	43.0022	40.5671	25.5209	12.2765	9.56948	22.4304	7.75172	10.7109	11.8242	17.078	3.97717	1.95424	36.3987	25.3815	97.2473	60.3522	159.727	37.5093	18.2365
AT1G01150	0	0	0	0	0	0	0	0	0	0	0	0	0	0	0	0	0	0	0	0	0	0	0	0	0	0	0	0	0	0	0	0	0	0	0	0	0	0	0	0	0	0	0	0	0	0	0	0	0
AT1G01160	1.40383	11.9265	33.8434	30.0386	47.5859	4.17789	17.8804	0	15.3371	49.6502	26.168	85.3168	43.4284	33.6193	0	27.8708	12.8566	47.4669	17.9645	15.3114	0	29.882	13.9628	12.6018	59.4296	52.5317	26.2356	0.0589922	0.170328	8.56602	17.2708	14.2749	20.3416	16.8314	36.7782	20.8032	10.4332	1.24902	7.11274	1.83852	28.6516	36.8904	18.4158	46.5469	0	18.5669	11.1313	36.0909	21.5678
AT1G01170	4.2158	0	57.6513	39.3437	0	22.1166	1.30383	43.2554	0	64.428	0.0191121	9.3081	27.2696	0	14.6336	57.5844	18.7422	16.132	28.5061	1.95839	28.6245	13.8116	33.5052	68.96	12.3001	32.2927	6.31987	21.7585	31.0753	0	20.9227	27.323	17.8877	9.90466	24.0962	20.7847	30.6902	41.2761	38.6983	32.7718	28.1399	42.9949	16.2018	6.81374	14.5146	55.1972	10.2864	12.1405	28.9718
AT1G01180	1.42806	0.650765	0	1.1686	0	0.392176	15.0381	0	0	0	0	0.671489	0.608303	4.62895	0	0	0	0	9.04728	0.335046	0	0	0	0	5.11284	0	0.681454	27.4859	0	0	0	0	8.26575	13.7386	0	1.83131	0	0	0	0	0.0892836	0	9.01301	13.2978	1.9951	0.581181	0	7.53858	11.4017
AT1G01183	0	0	0	0	0	0	0	0	0	0	0	0	0	0	0	0	0	0	0	0	0	0	1.79094	0	0	0	0	0	0	0	0	0	0	0	0	0	0	0	0	4.0917	0	0	0	0	0	0	0	0	0
AT1G01190	0	0	0	0	0	0	0	0	0	0	0	0	0	0	0	0	0	0	0	0	0	0	0	0	0	0	0	0	0	0	0	1.44967	2.42704	0	0	2.06947	0	0	0	0	0	15.4805	0	0	0	0	0	0	0
AT1G01200	0	0	0	0	0	11.1391	0	0	0	0	0	0	0	0	0	0.76316	0	0	0	8.12534	0	0	0	0	0	0	0	0	0	0	0.9556	0	0	0	0	0	0	0	0	0	0	0	0	0	0	0	0	0	0
AT1G01210	0	1.26875	9.39897	0	23.5688	5.82986	16.2524	8.23678	0	0	0	10.8137	0	0	0	22.7495	0	0.638156	0	0	0	1.06364	13.8823	4.38355	0	8.03628	0	0	0	0	0	0	7.69852	0	1.77686	0	13.8122	21.4482	0	0	0	0	0	0	0.562114	0	4.76459	0.421616	0.897639
AT1G01220	15.5648	0	39.183	31.941	21.9538	7.94333	23.1925	12.6878	22.7651	0	31.9232	18.8398	11.1508	8.54837	46.6646	11.6355	38.5344	7.09987	10.4627	13.0317	17.662	45.4269	26.4601	39.8218	23.9458	14.1522	41.1525	51.723	62.9146	5.03732	28.8168	32.417	23.9325	39.4218	15.2423	26.9354	23.1834	19.325	46.9401	15.742	25.1281	43.5162	41.6928	49.3028	50.3239	27.444	5.51421	39.6424	37.5518
AT1G01225	6.27796	1.27493	0	0	0	0	0	0	0	0	2.49466	0	14.4016	0	0	12.8646	0	0	0	0	0	0	0	0.313456	3.49639	0	0	0	0	0	0.20809	0	7.45662	0	0	0	0	0	0	0.717941	0	0	0	0	0	0	0	7.62127	0
AT1G01230	12.9241	0.373251	62.4761	15.5529	0	20.8777	0	17.8291	20.8484	0	0	14.8501	0	2.12025	32.7345	0	10.9119	1.70638	3.83826	3.32892	14.3334	3.22813	10.2725	3.55612	7.41323	1.50294	0	0	0	0	35.9332	3.60871	32.0311	8.99439	41.6787	22.6418	2.10673	24.719	16.7359	21.2375	10.1957	0	1.3516	10.1378	3.15297	14.1538	40.9554	24.8837	12.7261
AT1G01240	0	0	16.9241	0	0	0	0	1.5538	23.1727	30.9651	0	0.587669	0	1.57717	0	0	0.41595	0	5.56972	0	19.4964	0	9.1748	14.509	0.865247	7.28765	0.722847	3.08244	1.06289	0	12.2981	0	1.42608	19.2841	18.1393	10.411	12.2786	0	5.28225	3.83109	0.0184307	0	12.0101	14.6128	1.46948	8.75292	7.70116	1.30672	4.99416
AT1G01250	0.669558	12.6291	0	0	0	22.3942	1.92753	0.669471	29.8207	0	0	0	0	0	0	17.6985	0	0	0	3.80732	0	0	0	1.0211	0	0	0	0	0	7.93222	0	0	0	0	0	0	0	0	0	0	0	0	0	0	0	0.0940982	0.417287	0	2.1116
AT1G01260	14.3283	34.0671	19.412	17.1164	23.5303	0.792614	1.93954	6.96569	0	0	17.8236	2.14684	9.66615	27.2122	0	17.9304	5.89263	0.800067	0.95651	2.95908	0	3.47113	15.6571	1.37529	20.5789	3.15747	10.3912	0	34.901	0	12.9316	31.5236	11.1918	6.1882	18.8656	28.0134	14.7622	14.4152	12.6394	1.46129	10.2825	24.8211	8.33972	21.2129	2.46709	2.20318	0	0.645029	1.69679
AT1G01270	0	0	0	0	0	0	0	0	0	0	0	0	0	0	0	0	0	0	0	0	0	0	0	0	0	0	0	0	0	0	0	0	0	0	0	0	0	0	0	0	0	0	0	0	0	0	0	0	0
AT1G01280	0	0	0	0	0	0	0	0	0	0	0	0	0	0	0	0	0	0	0	0	0	0	0	0	0	0	0	0	0	0	0	0	0	0	0	0	0	0	0	0	0	0	0	0	0	0	0	0	0
AT1G01290	11.5227	15.9403	0.708074	14.2237	20.9851	0	0	0	0	0	9.48981	0.336375	12.2525	23.481	11.9281	10.8849	1.65333	0	4.67009	0.25631	37.8285	3.72107	12.0863	26.5004	5.76465	0	0.95959	5.00933	0	61.2004	14.3494	0	2.51231	10.827	4.24938	0	9.27004	4.11583	0	10.0847	0	1.83453	2.39626	4.14549	2.9873	9.75424	0	11.3999	7.43903
AT1G01300	131.492	16.344	57.3422	91.5164	88.5233	27.0295	18.981	8.39053	28.9867	6.52312	107.031	51.4751	136.888	8.54676	76.9257	13.8206	11.0109	60.1523	67.6203	73.9545	5.96858	117.502	21.1021	48.4622	119.372	106.792	142.666	70.0454	243.901	83.2775	182.359	15.7781	21.6896	101.645	15.1298	114.743	36.4603	5.77202	4.19493	21.0197	80.7384	54.2097	248.08	199.339	10.7736	200.871	40.7381	136.045	136.218
AT1G01305	0	0	0	0	0	0	0	0	0	0	0	0	0	0	0	0	0	0	0	0	0	0	0	0	0	0	0	0	0	0	0	0	0	0	0	0	0	0	0	0	0	0	0	0	0	0	0	0	0
AT1G01310	0	0.456889	0	0	0	9.17453	9.15544	0	26.6647	0	0	0	0	0	2.52158	2.87191	0	8.73501	5.52498	0	0	0	0	0	7.98017	0	5.91577	0	0	0	0	0	0	0	0.734719	0	0	0	0	0.425969	1.51163	0	0	0	0	1.01636	0	0	0
AT1G01320	1871.01	1484.72	1815.66	1386.6	1283.17	1535.72	2025.37	1630.46	1490.56	1635.09	1402.33	1870.63	1880.95	1596.45	1502.76	1675.21	1666.54	1808.94	1563.56	1645.05	1539.31	1844.45	1398.73	1253.88	1790.87	1781.3	1355.07	1342.31	2024.19	2030.93	1412.27	1688.45	1821.33	1409	1609.71	1413.67	1608.6	1487.07	1639.27	1596.29	1521.07	1322.55	1587.15	1038.96	1494.17	1346.5	1682.98	950.824	1579.54
AT1G01340	14.8864	0.20284	23.8409	11.6484	0.0634568	0.418366	0	1.6538	2.3294	1.68857	0	0	0.0319625	0	0	2.64458	0	0	4.69247	0	0	0	0	2.31796	0.833264	0	8.02562	0	0	0	0	0	0	0	0.343159	0	0	3.10585	0	4.35297	0.544113	0	0.0212008	6.47842	10.2373	17.7273	5.65246	12.8745	8.61922
AT1G01350	0.203229	4.67521	0	25.6369	0	0.872017	1.65944	6.88451	4.01929	1.11122	36.2852	7.68349	0	0	25.9439	14.2916	11.738	11.6864	4.31054	3.25825	0.184794	2.06933	16.9359	1.45025	12.2797	22.685	11.3453	13.2747	6.75832	0	10.9227	1.09588	5.60847	24.8931	1.48524	0	15.8098	33.206	13.2972	1.06182	0	33.9111	17.5954	30.9373	37.3345	11.7951	1.44832	29.3652	20.3033
AT1G01355	0	0	0	0	0	0	0	0	0	0	0	0	0	0	0	1.15485	0	0	0	0	0	0	0	0	0	0	0	0	0	0	0	0	0	0	0	0	0	0	0	0	0	0	0	0	0	0	0	0	0
AT1G01360	0.518094	0.898477	0	1.81525	0.0862555	13.7026	17.7118	29.1243	0	0	8.0036	0.743925	13.3837	0	8.92648	0.418746	4.68892	0	5.81399	6.99169	1.34283	0	13.3319	22.9209	2.07195	0	0	0	2.97746	0	1.12791	1.70227	1.07336	0.0629003	33.1019	0.788122	2.07511	18.0407	0	0	0	0	1.00503	0.019094	4.23259	4.56793	42.8733	2.94404	0
AT1G01370	0.204033	0	0	0	0	8.2795	15.3021	0	1.09637	0	22.0161	8.04401	0	0	0	1.11971	4.23117	0.767007	1.39694	16.1813	0.119215	0.517009	0	11.6075	0	0	0.437383	0	0	0	6.12825	0.396074	5.89347	0	0.437742	2.41931	0	0	1.7835	1.28873	0	0	0.868159	0	0.578887	0	0	14.6815	0
AT1G01380	0	0	0	0	0	0	0	0	0	0	0	0	0	0	0	0	4.44724	0	0	0	0	0	0	0	0	0	0	0	0	0	0	24.974	0	0	0	0	0	0	1.13031	0	0	0	0	0	0	0	0	0	0
AT1G01390	18.8942	2.20674	24.1758	11.9305	0	2.83003	0	1.30164	0	0.305777	0	12.3804	1.41485	0	0	0	8.49812	0.0905537	1.54229	0	2.02182	0	0	4.06701	7.31811	0	11.728	0	0	0	0.778346	0	17.1186	7.81947	3.42046	23.1576	0	25.397	0	8.98783	5.39783	12.9603	0.38045	5.00195	0	0	0	1.1591	6.62684
AT1G01400	0	0	0	0	0	0	0	0	0	0	0	0	0	0	0	0	0	0	0	0	0	0	0	0	0	0	0	0	0	0	0	0	0	0	0	0	0	0	0	0	0	0	0	0	0	0	0	0	0
AT1G01410	0	0	0	0	0	0	0	0	0	0	0	0	0	0	0	0	0	0	0	0	0	0	0	0	0	0	0	0	0	0	0	0	0	0	0	0	0	0	0	0	0	0	0	0	0	0	0	0	0
AT1G01420	7.51317	0	0	14.9811	17.871	1.23334	0.586641	0	0	0	0.756931	1.01198	19.4573	0	0	0	2.6691	0.93381	33.5455	2.69377	0	0	2.10737	23.8833	4.60957	3.95473	6.84636	0.1856	0	4.60827	11.2603	0	0.827644	2.79753	2.9725	0	14.5569	0	11.5514	4.00223	0.207647	13.6311	21.0075	5.23678	4.06445	1.10552	0	8.77203	13.3812
AT1G01430	53.9056	62.9342	34.6033	86.8536	0.372939	43.595	72.341	38.8422	2.69492	1.0145	81.4499	2.59535	51.1246	50.342	1.76067	23.6085	72.6571	32.7699	18.997	44.2555	74.7336	138.589	22.3255	34.9763	36.7363	15.0712	37.4811	29.3748	49.8426	35.1419	41.1919	82.1711	21.6596	41.9976	58.1777	54.6741	8.84899	38.0713	16.1121	57.2534	17.1414	47.0901	63.1672	87.3006	72.522	128.922	32.6709	85.4091	46.4217
AT1G01440	3.34632	22.202	14.5363	50.0748	2.14243	30.9443	28.5182	34.3349	3.37577	31.898	18.6865	31.7849	3.12222	11.2461	0	29.0916	5.09905	7.7191	12.1967	10.9986	2.01698	0	13.9887	3.46658	20.5027	21.2472	56.6125	2.35815	0	59.7532	32.2785	23.3832	12.7023	24.1458	58.9181	44.0022	13.475	5.07405	53.8779	9.5135	35.6579	1.65558	21.7281	13.4458	22.8448	12.009	88.8152	39.1189	32.755
AT1G01448	0	0	0	16.2552	0	2.40093	0	0	20.9171	0	0.835109	0	0	0	0	0	0	0	24.2538	0	1.41457	0	0	7.45844	8.34061	7.52243	1.77547	27.2869	0	0	10.1254	0	0	18.6647	38.1094	0	0	9.20489	2.89043	0	0	0.41023	32.0477	28.0932	0	1.38968	0	29.8288	2.89727
AT1G01450	3.68066	0.750512	35.2905	1.27163	17.3544	0.133739	0	0	0	0	0.372213	5.93452	13.4283	0	0	0	1.90497	10.5099	0	5.02828	0	54.0609	0	0	1.30559	0	10.6495	0	0	0	0	12.0093	3.44572	5.89736	0	0	0	0	0	0	12.0427	0.126124	1.75718	8.83041	34.244	18.6856	1.25248	3.83953	2.82395
AT1G01453	0	0	0	0	0	0	0	0	0	0	0	0	0	0	0	0	0	0	0	0	0	0	0	0	0	0	0	0	0	0	0	0	0	0	0	0	0	0	0	0	0	0	0	0	0	0	0	0	0
AT1G01460	0	0	0	0	0	0	0	0	0	0	0	0	0	0	0	0	0	0	0	0	0	0	0	0	0	0	0	0	0	0	0	0	0	0	0	0	0	0	0	0	0	0	0	0	0	0	0	0	0
AT1G01470	69.0307	70.8949	47.3998	41.6873	22.6443	55.7107	19.3563	120.064	0	91.5413	17.3724	19.4307	24.8133	59.2686	0	57.1178	81.3873	52.084	30.6455	81.0693	39.9001	28.1806	41.8583	86.9643	24.9896	43.1477	62.1098	3.9003	46.5691	52.8222	64.1671	75.9259	89.9798	3.87098	48.1286	124.341	36.0192	64.2137	39.8502	79.1857	59.1138	62.5552	24.4654	41.8275	43.7288	71.7538	10.4792	16.8824	34.5707
AT1G01471	0	0	0	0	0	0	0	0	0	0	0	0	0	0	0	0	0	0	0	0	0	0	0	0	0	0	0	0	0	0	0	0	0	0	0	0	0	0	0	0	0	0	0	0	0	0	0	0	0
AT1G01480	0	0	0	0	0	0	0	0	0	0	0	0	0	0	0	0	0	0	0	0	0	0	0	0	0	0	0	0	0	0	0	0	0	0	0	0	0	0	0	0	0	0	0	0	0	0	0	1.28655	0
AT1G01490	13.0031	0	19.2884	41.3126	52.4068	13.8342	21.3832	0.721295	0	0	18.076	12.8207	0.437808	0	0	30.4155	18.0275	9.67137	18.8933	13.8268	22.2394	26.7824	0	4.21557	13.6385	1.0134	0.63439	0.48554	59.1916	27.5517	0.812676	0	22.4154	39.3553	33.5575	14.9042	29.1538	3.42459	0	34.0577	21.6826	0	17.1299	21.2669	45.6495	16.9806	5.87975	54.7549	6.64662
AT1G01500	1.26164	1.15684	21.0487	0.367386	1.48412	13.4475	0	0.254365	0	0	0	13.2344	9.22484	0.790422	0	20.4966	13.274	35.0368	6.01469	15.0124	13.164	51.4228	51.9523	41.4625	14.5257	15.1206	11.8019	69.1506	0.854423	0	21.0278	26.7457	15.026	7.26147	19.9383	30.8559	4.38436	35.0863	9.92729	28.1352	6.88466	0	7.3146	5.22786	22.5089	9.7574	0	2.12151	32.0574
AT1G01510	51.3285	63.6515	18.1352	15.5984	23.2058	37.694	16.7316	64.0665	38.6798	64.2253	49.2916	11.4433	38.2488	35.0613	6.35007	37.9456	74.6842	51.1458	45.2459	43.4066	47.8684	54.6016	20.6145	33.4102	28.8053	46.0642	64.8971	8.6466	10.1785	30.8686	45.9624	59.9832	117.175	60.5013	13.9419	89.4974	18.1613	16.8746	92.9	84.9522	39.8277	28.8111	58.4704	51.5235	37.8548	26.1195	53.2915	39.3243	31.9217
AT1G01520	62.7677	53.5489	70.1654	97.5071	2.90604	64.4601	78.6185	95.819	18.0934	128.056	18.6761	123.672	68.2053	96.6719	10.3269	57.7596	43.1464	43.5465	46.9034	29.134	68.9262	2.04561	0	0	0.230355	0	0.582276	0	0	0	0	0	0	0	0	0	0	0	0	0	0	0	0	0	0	0.250238	0	0.23449	0
AT1G01530	0	0	0	0	0	0	0	0	0	0	0	0	0	0	0	0	0.969321	0	0	0	0	0	0	0	0	0	0	0	0	0	0	0	0	0	0	0	0	0	0	0	0	0	0	0	0	0	0	0	0
AT1G01540	86.8621	11.4531	33.6516	62.3034	0.698644	65.264	32.2262	28.886	5.61586	0.367344	77.0869	36.1248	2.46134	37.5557	69.4139	61.238	58.1887	35.2084	35.7191	48.2209	101.871	32.8522	21.8606	61.9688	26.3006	82.1557	59.0762	79.9602	1.1008	103.207	55.4497	131.629	108.823	115.188	52.8425	130.835	91.167	66.8268	105.442	72.6643	84.498	47.4751	72.9794	79.0328	214.936	88.7932	214.415	63.6225	87.9142
AT1G01550	119.199	99.7932	26.3335	94.2992	16.3917	124.776	77.463	68.4476	49.2657	127.781	56.9699	81.1994	79.2988	40.1693	7.98374	41.7555	58.7375	63.678	62.3628	34.6345	37.7376	34.4935	41.5402	33.601	35.9722	38.2929	59.4518	110.481	70.566	3.74891	46.4477	47.0273	31.7831	26.3278	4.90075	28.8537	13.5094	9.11498	86.0039	27.6081	40.7925	33.5022	64.2377	69.2376	39.2502	28.0238	57.6349	98.0281	51.1368
AT1G01560	0	0	0	0	0	0	0	9.00107	0	0	0	8.73759	0	32.3509	0	0	0	0	0.171621	0	0	0	0	0	0	0	0	0	0	0	0	0	0	0	0.288269	0	0	0	0	0.289048	0	0	0.231458	0	0	0	0	0	0
AT1G01570	1.07953	0	0	0	27.4485	0	0	3.01015	1.86007	0	0	0	0.552899	0	0	0.330356	0	9.73294	9.83782	0	0	0	0	1.27913	0	27.9241	31.6401	0	0	0	0	0	4.99185	0	1.15103	3.53338	3.40917	2.68054	0	0.397021	0	15.3844	0.0348364	0	2.82101	11.3719	0	0	2.21565
AT1G01580	0.725613	34.7468	0	0	0	19.6512	2.98382	0	0	0	16.3583	1.78476	1.0159	0	0	2.71911	26.1733	0	16.8376	0	0	0	0	0	4.80539	0	0	0	0	0	0	0	0	0	0	0	0.0244743	0	0	0	12.0413	1.37421	6.56916	0	0	8.19912	0	0	1.43372
AT1G01590	0	0	0	0	0	0	0	0	0	0	0	11.9226	0	0	0	0	0	0	0	0	0	0	0	0	0	0	0	0	0	0	0	0	0	0	0	0	0	0	0	0	0	0	0	0	0	0	0	0	0
AT1G01600	13.6976	0	0	36.0461	0	0	0	14.7745	1.85542	0	12.6883	6.64617	32.9078	0	4.46155	4.92674	4.53239	0	10.8059	0.822537	0	27.0159	7.09279	0	12.7611	0	11.334	2.87225	5.18124	0	0.395393	2.82875	23.2859	17.8835	18.123	18.4927	30.583	0	4.24141	0	4.44065	2.73174	0.695013	11.3392	0	9.27956	0	6.46631	8.39203
AT1G01610	124.907	90.4832	82.4002	197.713	113.269	111.167	126.743	80.6857	109.573	83.9308	178.347	128.118	121.363	72.1761	213.99	63.8153	73.78	129.216	78.4791	100.41	47.0397	14.4699	57.9452	38.0022	133.083	28.9382	149.604	90.9437	22.5354	72.079	119.486	85.8755	72.3837	73.8065	83.7323	121.468	112.048	63.7561	83.1634	52.3979	44.7331	67.0633	151.608	126.328	123.278	165.326	95.6143	166.758	90.5952
AT1G01620	224.134	326.424	255.033	374.74	264.955	255.742	313.602	187.303	314.29	171.961	236.476	285.944	298.206	535.531	327.671	236.831	92.7766	226.331	208.844	295.911	158.854	48.2295	53.8133	103.048	50.6579	75.0796	164.3	111.254	48.7147	19.8611	133.386	160.622	116.181	279.995	100.19	121.456	41.8623	60.1492	100.723	98.0052	138.063	127.858	121.749	151.921	97.9707	194.661	80.9383	182.515	95.9069
AT1G01630	12.7306	39.4506	17.3854	121.339	1.83502	18.2177	6.8262	14.3137	32.4686	52.061	82.4051	47.3904	20.9748	108.425	111.339	12.5633	29.1406	17.3617	30.38	55.6725	44.8588	69.23	20.2906	30.0338	118.822	38.9286	61.7447	28.7315	21.1407	107.287	66.48	0	41.589	46.0034	63.7464	23.8333	21.8717	17.7584	34.0608	41.1187	59.0822	64.9428	41.6295	23.5686	19.7946	49.2561	14.9846	22.0808	43.4248
AT1G01640	0	0	0	0	0	0	0	0	28.9974	0	0	0	0	0	0	0	0	1.31896	0	0	0	0	10.7437	0	0.947151	0	0.882411	0	0	0	0	0	0	0	0	0	0	0	0	0	0	0	0	0	0	0	0	0	1.34211
AT1G01650	33.5979	19.194	36.8154	31.7395	1.46456	1.04247	58.9171	48.7703	2.29335	19.6543	37.0938	22.791	41.0774	1.47332	26.3275	30.6238	36.2757	30.6518	41.8955	31.6561	31.4723	25.2997	4.66333	34.0913	31.7946	1.61241	35.8397	27.4242	27.4748	4.98301	27.943	4.70042	33.2076	36.6359	23.3468	22.4714	5.01152	52.0752	22.1441	30.1846	11.7079	13.0529	76.7168	40.7954	41.347	62.3255	19.7865	45.4916	19.8343
AT1G01660	0	0	0	0	0	0	0	0	0	0	0	0	0	0	0	0	0	0	0	0	1.75148	0	0	0	0	0	0	0	0	0	0	0	0	0	0	0	0	0	0	5.8439	0	0	0	0	0	0	0	0	3.0179
AT1G01670	0	0	0	0	0	0	0	0	0	0	0	0	0	0	0	0	0	0	4.54301	0	0.282705	0	0	0	0	0	0	0	0	36.6525	7.85353	0	0	0	0	4.52795	0	0	0	0	0.118811	0	0	0.312926	0	0	0	0	0
AT1G01680	0	0	0	0	0	0	0	0	0	0	0	0	0	0	0	0	0	0	0	0	0	0	0	0	0	0	0	0	0	0	0	0	0	0	0	0	0	0	0	0	0	0	0	0	0	0	0	0	0
AT1G01690	9.06301	0.761663	2.13696	0	0.418423	1.12133	0	4.94132	0.494184	0	0	6.18211	1.05203	0	0	9.13664	5.74812	0.529144	4.82318	9.75894	1.41029	0	10.2933	0	8.14737	0.201099	0	0	29.5508	0	0.170024	30.42	13.3996	0	2.23431	51.1786	0	0.766375	5.16606	21.5573	9.86617	0	6.78413	3.25359	14.0029	0.890302	0	0	4.50621
AT1G01695	0	0	0	0	0	0	0	0	0	0	0	0	0	0	0	0	0	0	0	0	0	0	0	0	0	0	0	0	0	0	0	0	0.346894	0	14.0767	0	0	0	0	0	0	0	0	0	0	0	0	0	0
AT1G01700	0	29.1128	0	0	0	0	0	0	0	0	0	1.18438	0	0	0	0	0.958266	0	0	0	0	0	1.78117	0	0	0	0	0	0	0	9.32489	0	0	0	0	0	0	0	0	0	1.01114	13.404	8.66497	0	2.86728	0	0	0	8.48303
AT1G01710	60.3523	103.12	50.5944	16.5162	29.2702	73.2474	29.3845	18.9384	40.7842	3.48423	40.2256	36.059	40.4777	33.398	40.8006	2.68087	29.9587	43.7156	23.9284	35.0545	14.7035	16.7547	19.9713	47.3222	43.019	24.1307	19.9891	84.1718	57.1785	86.6425	43.6812	25.2924	46.3205	17.6395	76.2902	34.8393	9.89899	3.56719	6.26654	5.03783	23.8263	13.9767	24.0588	54.4459	14.4917	37.2951	0	46.2459	49.935
AT1G01720	149.763	157.524	43.9779	122.534	70.5966	103.488	159.414	219.016	208.501	133.447	105.246	131.721	88.5079	38.8572	13.6751	157.709	96.5855	101.504	109.747	53.003	185.293	29.8816	19.7034	33.3811	22.6767	35.1924	14.6303	29.9819	29.8897	42.3326	42.1547	39.9745	59.0985	60.8399	131.04	56.6313	26.9141	27.6081	44.2679	46.9264	46.9946	116.797	30.2026	41.909	26.525	61.9903	6.40427	13.0674	23.3713
AT1G01725	0	0	0	1.10704	0	0.111446	0	4.3135	0	0	0	0	0.945835	0	0	23.1829	2.26731	0.096843	0	0	3.46732	0	1.55701	0	0	1.66545	0	0	0	58.6186	0	0	4.8135	0	0	22.4092	1.9762	0	0.613822	0	14.8891	2.16337	0.946242	1.35919	1.17022	10.0738	5.63315	0.524002	5.55834
AT1G01730	18.1251	0.629694	27.144	41.5531	25.0588	23.7102	0	36.6145	0	0	22.746	10.7489	0	36.3247	0	1.7654	9.40431	12.7109	1.17803	26.946	2.22	15.9626	39.3281	30.807	12.1358	12.7149	0.122823	57.3423	0	0	17.1292	1.07609	1.47511	17.3742	2.71535	0	4.11321	25.3641	36.8557	3.87232	5.62391	20.102	8.61124	6.07536	11.6179	9.76262	6.73319	12.8066	12.4565
AT1G01740	0	0	0	0	0	15.3356	7.39229	4.89699	0	0	0	0	12.2004	0	0	5.35733	11.3732	0	3.69519	0	0	1.65232	0.146303	8.48157	0.546726	2.17418	0	0	0	0	9.22068	1.62772	0.663454	0	1.63542	0	11.1807	0	0	14.7404	1.24984	1.80678	9.62316	0.0950212	0	0.323402	0	0	0
AT1G01750	0	1.5732	0	0	0	0	0	0	0	0	0	0	0	0	0	0	1.51649	0.327318	0.173808	3.32198	0	0	0	6.13435	0	0	0	0	3.08066	0	0	0	14.7078	0	0	0	0	16.8199	0.871493	10.6154	0	0	0	4.90825	1.81379	0	0	0	0
AT1G01760	8.76632	0	0.552555	0	0	19.1137	19.3675	0.94559	0	0	17.778	18.4353	0	20.7256	0	0	0.497516	0	0	2.18499	0	0	0	2.6044	11.0087	0	0	0	0	0	9.69854	0.325903	2.49363	13.4	0.567906	0	6.84567	0	7.20406	12.9164	0	0	0	17.8111	0	1.75853	35.4159	0.51109	5.36293
AT1G01770	21.4185	24.6856	0	18.0492	23.6376	50.6076	1.76407	14.4701	0	0	16.9133	32.7114	12.9876	33.315	2.55179	1.3306	9.92308	18.2527	1.68439	21.0117	50.5195	16.804	18.1262	12.3625	18.8289	22.6424	38.7935	4.89696	24.5033	7.65184	9.25783	40.2427	32.1879	35.9771	57.6473	19.8536	43.4745	89.4168	19.6643	21.3694	19.2681	62.1494	30.0514	38.1583	54.3325	47.0854	1.88689	15.5012	38.1288
AT1G01780	10.5166	1.78758	0	0	0	0.660543	11.4292	0	0.429961	0	2.82196	0	1.461	37.928	0	1.66924	0	5.19637	10.5616	4.38264	0	0.0445918	13.1438	18.7124	10.8467	3.01003	21.4371	0	0	0	0	0	1.6807	4.09988	1.53812	0	11.9014	27.0582	3.57594	0	10.5459	3.23146	5.23599	15.382	11.1795	10.5273	2.51623	0.662427	17.0673
AT1G01790	164.363	148.484	153.451	196.536	164.567	195.698	172	202.6	243.337	266.259	213.991	113.83	102.115	34.7739	228.019	162.598	225.451	158.367	172.813	196.311	123.876	30.689	174.085	150.875	135.384	116.34	130.823	163.338	76.7546	212.881	94.2879	186.032	93.511	166.507	171.124	94.2744	194.842	147.64	84.7528	177.544	137.199	118.436	92.2483	108.633	198.142	157.275	230.107	116.04	155.171
AT1G01800	14.9802	3.26019	45.2564	27.8412	8.64261	0	32.809	32.192	24.208	3.29842	36.7662	16.6145	11.5641	30.5802	56.6024	38.2173	61.1866	13.0484	23.0654	24.6628	51.5876	0	23.7342	0.496951	13.19	3.81783	19.699	0	22.5889	42.1814	33.0926	54.4433	45.6252	18.8139	72.6603	10.8477	70.049	42.6799	65.8345	86.0357	13.0381	45.7066	17.7148	13.3221	86.4798	24.3697	115.617	21.8677	7.81289
AT1G01810	0	0	0	0	0	0	0	0	0	0	0	0	0	0	0	0	0	10.5695	0	0	0	0	0	0	0	0	0	0	0	0	0	0	0	0	0	0.751402	0	2.10387	0	0.581897	0	0	0	0	0	0	0	0	0.754322
AT1G01820	1.79092	0.94967	35.0736	17.4111	5.47048	13.8523	1.98471	8.72472	23.731	0	0	1.89369	34.3886	2.97196	0	17.7637	15.7782	14.1907	12.5982	52.3175	41.1645	24.279	30.8633	32.7897	9.56292	45.2506	19.8019	12.7705	0	58.9107	9.58439	35.0354	51.8463	33.2987	78.1809	52.9086	49.4064	32.9378	33.7545	32.3472	20.0425	71.3817	31.208	29.0048	84.5849	3.4762	3.70548	9.41311	17.8905
AT1G01830	22.8908	0	2.13567	0	18.2246	1.56185	12.4211	9.99363	1.74509	7.37384	0.965776	1.48486	12.2072	0	50.8403	1.62463	2.60616	1.46851	22.3177	12.6654	5.17819	6.44772	4.18903	43.6584	16.4978	10.5793	30.6435	32.6222	27.6998	0	8.86591	0	2.85729	16.3177	1.08924	34.5145	31.9828	4.3082	4.66421	5.52876	1.55513	0	5.78527	1.56497	2.35226	37.7059	7.29652	7.16306	2.15255
AT1G01840	0.778364	0	19.2172	0	18.0484	19.2986	0	0	0	0	17.242	0	0.110824	0	0	0	12.5671	3.8474	0	0	0	36.0423	3.11656	0.637991	2.92193	0	0	0	0	0	8.04306	0	2.06054	0	1.79507	0.538664	2.7071	0	0	0	0	17.8191	0	0	1.20388	0	2.59836	0	0
AT1G01860	11.8637	0	1.75066	1.89259	0	16.2306	0.438656	9.13869	0	0	0.983261	0	7.66686	21.4446	0	0	7.12086	6.65584	5.86532	5.81503	0	5.84291	12.1766	0.589665	8.944	0	16.1024	0	1.37487	0	5.50728	0	1.8623	18.1503	3.85212	1.64493	7.402	0	0.635268	0.104216	27.5797	0	4.96078	8.91549	0	22.8764	0	20.9594	24.5383
AT1G01870	0	0	0	0	0	0	0	0	0	0	0	0	0	0	0	0	0	0	0	0	0	0	0	0	0	0	0	0	0	0	0	0	0	0	0	0	0	0	0	0	0	0	0	0	0	0	0	0	0
AT1G01880	0	0	0	0.631507	0	0.877351	1.91063	0	0	0	0	1.83729	0	0	0	2.40907	0	0	0	11.4241	14.1527	0	12.488	0.280923	3.65598	2.17395	0.657564	0	1.81267	0	0	30.5094	1.35872	0	15.2493	0	0	15.5354	6.34842	9.43171	0	6.42061	0	4.58584	0	0	0	0	0
AT1G01890	0	0	0	0	0	0	0	0	0	0	0	0	0	0	0	0	0	0	0	0	0	0	0	0	0	0	0	0	0	0	0	0	0	0	0	0	0	0	0	0	0	0	0	0	0	0	0	0	0
AT1G01900	18.1876	16.7832	4.50835	16.6	40.1591	8.49407	13.0565	24.4068	6.5685	32.417	0	55.4408	1.85219	27.3789	1.25338	15.3364	7.45539	12.9954	15.2682	20.5091	2.25952	68.3543	1.15349	3.24903	11.4661	26.0188	24.2719	1.89488	8.1852	6.98742	10.8786	0.507588	3.37898	11.6393	63.0967	0	4.98409	26.0644	25.023	0.21017	0.562678	42.6495	18.8378	10.1047	17.2031	20.8688	0	30.4391	27.255
AT1G01910	16.5504	16.6217	7.67256	38.4242	11.5328	30.2742	2.16732	18.1187	39.1393	5.48258	0.803458	21.3245	10.9589	22.7467	3.04107	33.4367	51.3286	10.9909	18.3937	30.813	25.853	67.1692	57.6312	29.1365	29.4604	23.3072	44.5405	9.11784	90.8612	1.13339	23.1999	58.4393	60.2581	12.8056	59.7413	147.002	22.5639	45.6682	17.2433	34.4508	21.8343	50.5553	24.6474	27.452	98.651	55.1643	47.7807	19.818	25.7569
AT1G01920	4.82411	1.27557	0.193094	42.1835	0	1.66029	18.9085	2.89453	0	12.2317	2.07823	0	1.19714	0	9.35346	0.969597	1.96609	9.34331	0.348839	8.13491	11.1438	26.4695	37.2946	5.86461	8.77293	5.43262	32.0252	17.101	35.2872	0	19.3377	28.3492	7.84645	51.9018	2.42246	0	0	21.3205	34.0373	14.0557	0.632766	26.9019	34.3471	15.7328	39.7243	3.77342	40.0136	0.964186	16.6704
AT1G01930	10.0029	0	3.3302	20.0172	2.0458	12.4245	0	12.0818	22.2602	34.8291	0	3.31546	0.116156	0	3.93662	18.3105	39.3944	21.7653	15.0701	9.30519	8.65086	0	14.7117	22.0692	10.7171	28.0341	9.66363	24.5275	0	4.26568	11.5856	9.0739	41.2178	7.89426	34.9938	44.0088	16.2204	23.5116	12.9118	23.5543	2.03649	28.756	42.329	15.3984	17.0929	6.83565	0	22.2224	12.4166
AT1G01940	13.2144	0	0.735803	0	0	12.3269	0	0	0	0	0	5.33709	0	0	0	0	2.64311	1.07551	0	2.69209	8.14626	0	0.649897	13.8685	2.0826	9.31106	1.08623	0	0	0	0.814711	26.2975	6.72007	7.79478	2.61827	0.495963	2.37135	6.38414	0	0.530287	13.3787	25.6716	6.52815	0.457517	2.8028	8.78616	0	0	8.38521
AT1G01950	32.8055	2.07397	3.05272	0.487178	20.4725	17.9012	3.58857	33.1995	0	0	1.65738	0	8.0283	0	0	58.4236	10.9369	11.4584	22.0323	10.0305	6.35036	6.03856	26.0509	11.1498	1.94233	0.538522	17.5094	0	29.9822	0	14.1149	2.1226	11.1929	12.2602	5.92695	26.5043	12.0726	44.9839	27.9323	11.1682	3.92144	1.28034	0.462439	22.7617	20.6476	35.9106	30.7167	21.7073	14.7052
AT1G01960	160.666	119.797	74.1093	152.029	174.34	145.35	201.773	112.84	149.545	140.781	177.897	169.635	118.58	209.236	195.394	108.435	130.359	71.6675	142.028	107.591	101.444	79.5259	162.177	169.755	83.5263	255.533	222.673	270.62	96.588	220.227	239.21	207.427	171.072	119.334	85.8397	207.502	129.324	139.996	88.8015	147.973	157.989	95.2645	189.78	240.37	208.578	152.697	197.141	254.666	196.807
AT1G01970	48.816	37.781	81.2015	74.1054	39.1551	34.8168	49.0156	4.6603	5.64445	32.7726	39.1809	37.9154	16.801	42.2966	101.924	16.2404	34.6079	41.052	32.7937	35.1757	50.2659	59.0095	13.6944	30.7869	35.5806	44.4301	66.0819	45.4534	50.1421	0	20.7129	19.8718	50.835	25.3988	39.3933	28.5886	37.2064	27.9168	58.5241	30.3269	21.0193	34.0733	15.4488	42.033	6.44488	39.7056	0	11.5986	57.3544
AT1G01980	0	0	0	0	0	0	0	0	0	0	0	0	0	0	0	0	0	0	0	0	0	0	0	0	0	0	0	0	0	0	0	0	0	0	0	0	0	0	0	0	0	0	0	0	0	0	0	0	0
AT1G01990	39.1758	3.07693	14.9077	52.1949	0	18.1129	27.553	17.7478	0	74.9684	11.7665	18.4933	20.3586	0	55.3003	10.1004	10.1733	31.1721	26.6223	20.4524	38.8528	4.04703	52.9397	15.0241	43.7713	83.7126	45.3513	53.611	60.2458	0	50.1445	7.83832	17.1144	19.4239	8.45712	31.0473	8.08479	22.0191	39.8147	27.1138	37.6514	7.633	21.8742	18.2947	11.8555	48.9194	57.0219	43.2585	38.2977
AT1G02000	32.2243	14.9437	71.4458	37.4445	25.3054	2.46072	31.7862	28.791	40.3142	60.2706	60.2076	3.35188	22.0253	41.0398	0	12.2171	9.95244	28.4146	25.4914	15.0871	5.75385	50.4489	13.5179	20.464	20.4172	0	21.84	52.3899	26.7346	33.7115	12.788	1.7308	13.7559	42.6488	19.436	1.56916	2.10305	7.89311	17.2181	31.4988	46.9715	31.3942	41.8726	38.7831	9.52536	49.6344	0	10.7143	16.4601
AT1G02010	11.5729	10.5621	21.6842	30.4367	20.5418	13.2059	31.3565	18.6141	1.36056	60.5976	1.42457	2.76317	32.5597	0	21.3574	10.6072	11.3561	16.9107	9.86634	14.6113	1.09284	32.7442	11.3868	21.5335	19.8312	17.8152	0	36.0326	3.35571	0	13.0702	3.84548	0	1.6938	6.85947	20.4934	11.1253	20.1425	2.38876	22.742	9.30073	0	8.79965	3.79871	25.2058	5.29241	47.5361	2.30109	9.63503
AT1G02020	57.9322	17.2683	29.8929	66.8202	78.2082	38.7337	70.5331	12.5691	73.9384	33.9514	33.9604	62.323	43.3586	60.4472	5.92571	7.50499	4.76068	11.6627	6.13388	14.2773	0	45.5245	0	11.6957	45.0949	4.70722	48.8787	41.3093	38.6686	2.08249	22.5182	0	14.0017	29.0044	14.2096	0	21.4094	10.113	5.80341	2.54807	63.0344	44.9479	76.0661	44.8313	13.7749	39.2438	46.5996	18.5901	32.8917
AT1G02030	0	0	0	0	0	0	0	0	0	0	0	0	0	0	0	0	0	0	0	0	0	0	0	0	0	39.7023	0	0	0	0	0	0	0	0	0	0	0	0	0	0	0	0	0	0	0	0	0	0	0
AT1G02040	0	0	0	0	0	0	1.61618	0	0	0	0	0	0	0	0	0	0	0	0	0	0	0	0	0	0	0	0	0	0	0	0	0	0	0	0	0	0	0	0	0	0	0	0	0	0	0	0	0	0
AT1G02050	0	0	0	17.8815	0	0	0	4.20407	0	0	2.42759	11.2835	0	0	33.8109	0	1.30769	10.874	0	13.2039	0	0	1.71962	1.28825	0	4.7835	0	23.5512	0	0	0	5.33035	1.66833	8.86246	0.702008	0	0	14.4065	2.19032	14.729	27.4294	43.3398	1.08698	5.02054	7.3216	8.50294	0	0.0683785	0
AT1G02060	2.73895	14.9585	20.5738	14.7878	0	2.35164	16.8745	0	0	0	11.1398	0	23.2382	0	6.01743	0	2.82747	1.73794	14.9777	9.63927	15.8796	0	2.61204	0.543083	16.8324	4.7747	9.37139	0	35.4517	0	8.86734	1.99443	3.14135	8.34069	1.14755	4.62414	0.72964	0.858098	5.6093	0.81546	7.82609	45.4244	0	20.7786	20.4637	19.2167	0	20.2708	12.4633
AT1G02065	8.78443	13.8179	14.6922	13.4247	0	3.47424	13.6023	2.18997	0.314919	0	0	0.148254	13.2488	0	0	5.94824	6.57005	5.35658	0.361595	7.18242	0	0	0	3.06003	12.941	0	5.87288	0	0.966145	0	12.1472	0	0	15.2304	1.83509	2.43328	0	3.13863	13.2083	0	2.31085	1.31235	4.80208	3.17555	0	3.91751	0	17.7794	0
AT1G02070	0	0	0	0	0	0	0	0	0	0	0	0	0	0	0	0	0	0	0	0	0	0	0	0	0	0	0	0	0	0	0	0	0	0	0	0	0	0	0	0	0	0	0	0	0	0	0	0	0
AT1G02074	0	0	0	0	0	0	0	0	0	0	0	0	0	0	0	0	0	0	0	0	0	0	0	0	0	0	0	0	0	0	0	0	0	0	0	0	0	0	0	0	0	0	0	0	0	0	0	0	0
AT1G02080	361.495	285.661	260.774	337.241	372.993	196.1	304.412	109.96	331.719	198.642	259.593	374.628	271.521	204.811	302.414	173.164	133.472	158.827	259.949	224.003	103.354	335.32	165.949	195.937	229.589	291.217	269.843	371.274	281.162	287.321	354.639	193.901	180.99	206.757	163.186	171.452	140.348	160.666	203.612	113.042	188.291	160.089	424.002	354.269	159.019	356.395	160.318	294.694	231.506
AT1G02090	48.8074	0.4641	0.84748	32.7756	25.3047	22.5522	27.9656	14.4008	29.3228	0	2.1318	38.2148	0.987635	26.0101	96.0684	12.2769	17.9904	32.8319	9.57256	11.7782	7.86751	33.3521	11.2442	11.2756	16.3057	7.62711	52.5076	46.4161	0.687321	0	22.7605	10.807	35.7677	46.9164	36.3415	2.24599	29.1147	31.9908	0	6.25065	40.6667	0.962078	14.1141	14.6864	28.5386	39.161	0	39.0526	20.6994
AT1G02100	7.95125	1.78551	43.6266	1.84414	8.04381	21.6119	19.5856	12.9897	21.0139	62.4265	53.9467	31.1193	20.7397	89.2649	18.4867	23.4944	10.7547	9.09566	15.2067	6.291	27.3709	2.6053	49.6344	25.1328	31.1451	26.8347	12.318	23.8115	59.7234	0	25.3826	8.86191	15.2984	57.9844	9.7721	20.9889	22.0276	4.54421	18.2591	9.50387	48.4315	12.6694	37.4441	11.1296	10.6041	33.9038	10.901	22.3016	4.82752
AT1G02110	130.749	61.0462	156.479	167.475	123.119	92.0749	85.5025	30.0354	65.0964	26.5189	164.613	120.46	46.6303	87.2299	32.1092	13.0497	49.2207	92.6996	94.9149	56.2452	11.9677	61.7669	44.2162	29.8761	71.6466	83.8548	95.3346	169.05	57.3323	107.153	34.9231	5.78526	31.424	126.468	20.8249	3.16826	36.2557	36.2097	33.7244	10.3463	84.4363	49.2298	111.683	80.6427	15.1721	54.4261	34.5218	110.372	84.9038
AT1G02120	18.9927	26.5827	68.2969	13.4535	0	12.5416	0.784871	22.5863	25.7277	33.3663	28.1462	0.744276	1.15497	32.7226	41.214	16.7394	17.4421	46.4073	28.5668	33.7267	20.1876	1.9529	13.7838	55.746	18.4882	61.8086	38.3258	12.9761	25.8141	0	50.3262	29.763	26.5844	5.42186	22.646	3.9371	18.9525	13.4762	25.5448	35.9557	1.86349	12.7051	24.5453	43.3065	40.1253	49.0022	0	21.6013	13.9006
AT1G02130	32.503	15.3908	22.3094	50.4834	31.1238	34.5939	145.538	1.35517	28.76	51.4793	32.3502	12.2126	74.8803	32.4199	9.66219	8.85356	5.42616	23.4934	47.0535	19.9182	1.16734	21.6636	11.2875	69.876	72.3401	31.1329	59.9251	56.1699	23.8803	0	69.5466	4.5762	15.9878	23.3344	44.7637	26.4255	8.561	5.68668	43.813	50.5826	56.0006	24.7176	45.9215	62.1708	29.8173	57.648	34.1793	61.2266	58.9003
AT1G02136	0	0	0	0	0	0	0	0	0	0	0	0	0	0	0	0	0	0	0	0	0	0	0	0	0	0	0	0	0	0	0	0	0	0	0	0	0	0	0	0	0	0	0	0	0	0	0	0	0
AT1G02140	7.07339	39.5615	5.80784	14.3824	25.3292	27.2503	31.3793	44.4751	47.7122	0.297851	50.6794	47.2372	51.5472	0.623963	35.2937	35.577	77.7294	45.868	24.229	31.5379	104.029	50.8056	85.0666	38.2644	27.4904	33.9239	58.6747	33.3694	29.1031	5.97158	29.8693	89.0745	75.9234	45.8609	79.8854	109.264	86.4283	33.4653	117.48	96.1691	44.2474	77.9773	37.1408	27.469	39.0272	26.5313	43.8359	33.1303	39.8491
AT1G02145	10.8989	38.0362	24.3094	1.81056	3.81408	9.03299	2.31942	16.4146	48.7484	0	20.2222	0	11.5286	9.60788	49.3378	16.87	11.9488	19.033	10.2249	18.2303	17.7986	29.1737	0.215109	5.6472	12.2441	21.0371	34.6821	0	0	3.63753	11.0505	6.5395	24.0947	26.0063	10.8045	1.96412	9.83061	1.77153	18.3962	26.2591	0.247523	33.7285	22.7931	13.9402	7.69316	7.23218	38.2663	14.3089	15.574
AT1G02150	53.9812	203.453	102.487	123.583	172.457	90.3183	234.958	125.387	119.504	257.593	123.883	138.871	109.734	139.134	164.795	86.2594	76.218	110.542	110.596	139.564	112.106	43.898	144.231	208.949	112.763	126.363	134.208	163.074	257.156	186.005	188.076	334.422	200.424	131.015	97.9973	185.195	217.604	172.639	190.1	185.233	161.702	157.238	104.993	117.473	167.616	128.036	277.866	152.688	157.022
AT1G02160	11.1801	0	0	0	0	0	0	0	0	0.258276	0	1.13483	0	0	0	3.57297	13.5482	11.4015	0	0.31614	16.0782	0	1.35355	7.76463	0	0	0.86032	0	1.44186	46.797	9.7215	4.07195	11.0996	13.0539	5.18029	25.8365	43.9101	0	3.54988	10.2777	0.083225	23.6798	0	8.71929	12.5156	0	7.34869	2.00697	8.84423
AT1G02170	18.7618	0	25.4883	21.6547	91.8275	43.9191	18.5714	21.0251	48.1474	21.9029	32.3078	30.4936	12.4812	17.5654	9.62457	15.7404	5.18614	27.5318	31.6143	41.6867	43.7493	61.2183	6.22446	3.72963	47.7113	17.0781	3.63829	82.2603	1.40006	0	19.4942	1.42302	6.56031	45.2655	6.89326	6.38758	18.9481	14.7014	8.63471	0.852889	93.8565	67.0884	73.5479	130.93	37.7913	151.187	49.159	105.323	44.9334
AT1G02180	0.315096	0	0	2.5903	0.19141	0.493201	0.622563	0	0	0	0.80328	0	0	0	0	7.03188	9.02225	0	4.88282	0	0	1.09703	21.809	4.06313	5.41201	6.23034	0	2.9082	0	5.41907	12.5958	0	10.0328	0	19.3185	2.60578	0	3.96367	0	16.7428	5.81721	18.5228	0.227206	4.52172	0	2.27377	0	0	0
AT1G02190	0.313892	0	0	4.4069	0	24.9319	0	0	0	0	0.99968	0	0	0	0	0	2.5181	0	0.460543	0	0	0	0	0	0	4.49957	0	28.0289	0	0	0	0	0	0	0	0	0	0	0.905613	0	0	0	0	1.67064	0	0	0	0	2.85007
AT1G02205	137.634	157.975	116.204	246.711	124.215	150.389	151.512	106.313	123.714	118.585	91.5619	138.368	128.065	144.052	149.481	51.3549	87.8024	85.7117	246.545	166.931	171.521	178.937	142.752	114.875	291.695	157.846	212.862	251.795	365.257	220.182	255.683	43.6639	70.3489	34.0979	133.18	78.6668	168.195	92.6884	168.588	129.784	225.325	209.937	104.641	68.6429	48.269	46.8483	39.8108	100.497	133.37
AT1G02210	0	0	0	0	0	0	0	0	0	0	0	0	0	0	0	0	0	0	0	0	0	0	0	0	0	0	0	0	0	0	0	0	0	0	0	0	0	0	0	0	0	0	0	0	0	0	0	0	0
AT1G02220	0	15.6652	0	0	0	4.58192	1.41122	20.9723	0	10.1998	0	0	0	0	0	35.7604	10.3628	4.87204	2.46887	7.0441	36.9865	0	0	0	0	0	0	0	0	0	0	0	0.300306	0	1.623	0	0	0	0	0.544981	0	10.2828	0	0	0	0	0	0	0.715421
AT1G02228	0	0	0	0	0	0	0	0	0	0	0	0	0	0	0	0	0	0	0	0	0	0	0	0	0	0	0	0	0	0	0	0	0	0	0	0	0	0	0	0	0	0	0	0	0	0	0	0	0
AT1G02230	0	0	0	0	0	0	0	0	0	0	0	0	0	0	0	0	0	0	0	0	0	0	0	0	0	0	0	0	0	0	10.8404	0	0	0	0	0	0	0	0	0	0	0	0	0	0	0	0	0	0
AT1G02250	0	0	0	0	0	0	0	0	0	0	0	0	0	0	0	0	0	0	0	0	0	0	0	0	0	0	0	0	0	0	0	0	0	0	0	0	0	0	0	0	0	0	0	0	0	0	0	0	0
AT1G02260	16.2884	0.228151	0	12.7188	0	12.5352	0.0709048	0	0	0	0	0	2.57653	0	0	2.03238	10.0154	11.1641	0	9.78262	21.9859	0	29.6792	4.62143	1.45296	79.2823	10.6008	0	2.92509	0	25.6571	0.0882765	7.58559	9.93609	2.48947	44.4867	3.7576	0	10.3187	1.34684	22.2849	22.0994	8.15458	3.97695	8.15232	2.51033	0	9.99106	4.63574
AT1G02270	35.0568	4.93798	2.37469	0.600567	24.7424	29.3434	0.263412	0.719086	0	0	0	0	1.87833	0	48.8918	4.08049	18.6653	17.9501	16.4254	15.6175	0.759564	27.5519	11.6885	33.4739	32.3379	19.9472	37.5153	78.3393	39.0696	0	1.55553	71.0585	7.51538	9.41396	11.0278	55.3606	20.4426	23.6595	2.782	12.2875	45.2408	46.2928	34.0947	15.4599	2.71282	16.6364	6.29903	37.0886	40.1248
AT1G02280	47.6523	46.4309	105.122	114.151	33.1031	55.6894	65.2907	36.4624	104.194	55.3105	69.4208	48.5267	104.647	118.841	7.81941	84.8451	56.9452	152.587	85.6351	52.2043	79.5629	35.8384	126.967	44.6139	38.0939	96.8665	41.567	75.877	181.216	107.606	45.4818	69.8837	127.7	94.0882	73.389	96.0191	109.439	108.059	72.4834	68.218	78.4084	49.735	56.0201	70.7658	142.863	45.3303	23.79	37.4205	70.5294
AT1G02290	0	0	3.48281	0	0	12.4113	4.66686	0	26.4583	0	0	19.9551	0	0.187992	0	1.41222	0.64657	11.0076	6.76294	12.9309	0	27.6065	14.0772	8.37725	7.72097	29.8961	19.9457	0.747137	24.7581	0	10.6774	0	23.3922	16.7571	31.0088	13.1331	1.90359	19.3023	6.92299	16.1649	0.449989	2.49434	7.84543	5.72641	11.2225	0.060627	0	0	10.6192
AT1G02300	0	0.0648674	0	0	0	0	0	0	0	0	0	0	0	0	0	0	0.0424562	0	6.09909	2.67806	0	33.1083	5.95226	3.18066	7.45547	0	10.7902	0	16.2408	60.2546	0	5.66809	7.56439	1.29592	4.96614	5.70516	32.7066	6.61179	19.2589	5.02565	24.6963	14.2722	1.00233	1.21422	38.9484	1.05625	44.9977	0.13115	3.57864
AT1G02305	39.3307	34.413	41.8508	0.411929	0	13.2935	22.088	35.5513	6.0558	0	39.1371	22.3908	0.299153	83.0606	0	73.6062	31.466	29.4536	26.8246	8.28718	80.3881	3.65424	61.5007	35.8757	4.39279	5.33781	13.9152	0.440112	2.32097	172.235	15.14	41.2793	54.0774	31.6005	30.6999	30.8166	44.1003	95.123	30.6303	11.1435	15.0872	20.5194	14.3172	36.6439	62.7794	27.7438	132.39	11.1472	22.9522
AT1G02310	8.76638	0	0	0	0	0	0	0	0	0	0	0	0	0	0	0	0	0	0	0	0	0	0	0	1.94636	0	0	0	0	0	0	0	0	0	0	0	0	0	0	0	0	0	0	0	0	0	0	0	0
AT1G02320	0	0	0	0	0	0	0	0	0	0	0	0	0	0	0	0	0	0	0	0	0	0	0	0	0	0	0	0	0	0	0	0	0	0	0	0	0	0	0	0	0	0	0	0	0	0	0	0	0
AT1G02330	12.8673	0.69611	4.75911	13.528	0.402168	0	10.7926	13.8069	0	0	0	7.79354	0	0	6.07356	2.05772	34.381	10.9188	12.8132	15.8452	8.28011	0	36.4202	9.18697	17.2709	32.7589	3.29901	7.01785	33.4982	0	8.72874	25.2507	46.4595	6.76235	10.1511	78.0206	39.2113	4.14988	33.8366	8.22508	12.4672	24.9084	21.7699	6.0095	57.0263	0	6.96314	3.66801	6.43366
AT1G02335	0	0.45024	0	1.29247	0	0	0	9.4804	0	0	0	0	0	0	0	0	0	0	3.9352	0.387696	0	0	12.6852	3.40791	0	6.27403	2.87534	0	0.560938	0	0	0	3.98012	8.9706	0	0	0	5.459	13.4186	0	12.1663	11.538	5.61097	2.60851	0	11.0892	0.397532	0	0.881193
AT1G02340	0	0	0	12.9017	0	0	0	0	0	0	0	0	0	0	0	0	0	0.995089	0.528399	6.67196	0	0	0	6.85456	0	0	0.667739	0	0	0	0	0	0	0	0	0	0	0	0	0	0	0	0	0	0	0	0	0	0
AT1G02350	0	0	14.7823	0	0	0	0	0	0	0	0	0	3.23888	0	0	2.68887	0	0	0	0	0	0	0	17.5042	0	0	0	0	0	0	0	0	8.83872	0	0	0	0	4.39421	0	6.99512	0	0	0	0	0	0	0	0	2.42396
AT1G02360	0	0	0	0	0	0	0	0	0	0	0	0	0	0	0	0	0	0	0	0	0	0	0	0	0	0	0	0	0	0	0	0	0	0	0	0	0	0	0	0	0	0	0	0	0	0	0	0	0
AT1G02370	3.62992	1.22879	0	0	29.8426	0.726194	18.3461	8.80481	0	0	1.60003	0	13.0349	0	0	12.4822	3.6101	0	0.303108	0	2.95746	2.73891	25.7698	6.06343	9.99929	16.0755	1.08702	0	0	0	1.13445	0	12.4848	0	4.58588	36.7806	17.5029	21.1243	14.337	0.381962	6.0533	13.729	1.52483	0	12.7148	0	78.2217	0.717571	7.7642
AT1G02380	0	0	0	0	0	0	0	9.07838	0	0.132936	1.11325	0.707886	0	0	0	1.25489	16.2821	0	0	0	18.7975	0	0	0	0	34.9513	0.82472	0	0	0	0	0	0	0	0	0	3.98044	0	1.25903	0	0	3.19645	0.823943	0	20.7624	1.76092	41.475	1.77714	0
AT1G02390	3.29921	0	1.1453	27.7427	0	3.88659	7.16979	25.4127	0	0	20.1627	10.3931	0	26.2194	0	26.2975	7.12575	9.16563	1.91736	0.335046	2.15713	0	0	0	0	0	6.89611	0	0	0	0	0	0	0	0.717531	3.53763	0	0	0	4.21393	0	0	0	0	0	0	0	0	6.28248
AT1G02391	0	0	0	0	0	0	0	0	0	0	0	0	0	0	0	0	0	0	0	0	0	0	0	0	0	0	0	0	0	0	0	0	0	0	0	0	0	0	0	0	0	0	0	0	0	0	0	0	0
AT1G02400	0.766655	0	0	0	0	1.25768	0	0.310947	0	0	0	0	0	0	0	14.2329	5.2194	1.31684	9.68228	3.26335	0	0	0	3.38416	0	0	0	0	0	0	0	0	0	0	0	0	0	0	15.0037	0	0	0	0	0	0	0	0	0	0
AT1G02405	0	0	0	0	0	0	0	0	0	0	0	0	0	0	0	0	0	0	0	0	0	0	0	1.37638	0	0	0	0	0	0	0	0	0	0	0	0	0	0	0	0	0	0	0	0	0	0	0	0	0
AT1G02410	15.5829	2.44419	1.82283	15.6102	36.5846	1.44169	29.5349	0	28.0629	0	2.3481	1.07088	0	3.76768	2.21129	22.2871	8.67676	2.01166	28.0518	25.6545	40.0758	1.21224	29.3514	12.327	5.33766	7.25493	24.124	0	4.41762	0	10.4824	31.4041	0	17.4003	35.2951	28.8354	7.76487	5.2854	25.061	39.5934	9.86296	0	1.37548	15.6123	15.7976	2.3257	0	22.4507	22.7916
AT1G02420	0	0	0	0	0	0	0	0.353811	0	0	0	0	9.57792	0	0	0	0	0	6.89764	0.377558	1.72598	0	2.47134	3.65588	0	9.85274	0.538375	0	0	0	0.509202	0	9.88432	0	1.48244	3.92546	14.0374	8.56291	0	0.408244	0	0	0	0	0	0	0	0.407669	0
AT1G02430	8.74087	0	0	0	0	0	0	1.6337	0	0	0	0	0	0	0	0	0	0	0	0	0	0	0	0	10.7058	7.63082	5.14159	0	0	0	9.85098	2.27081	5.15687	0	1.58088	0	0	0.612344	0.662945	0	0.364644	0	0.546769	4.68684	0	0	0	0	0.130264
AT1G02440	0	0	0	0	0	0	0	0	0	0	0	0	0	0	0	0	0	0	0	0	0	0	0	0	2.92486	0	0	0	0	0	10.7395	0	0	0	0.0585027	0	0	0	0	0	0	15.0967	0	0	0	0	0	0	0
AT1G02450	0	0	0	0	0	0	0	0	0	0	0	0	0	0	0	0	0	0	0	0	0	0	0.356306	0	0	0	10.7872	0	0	0	0	0	0	0	0	0	0	0	0	0	0	0	0	0	0	0	0	0	0
AT1G02460	1.77456	0	0	0.477933	0	13.6786	2.72017	10.0201	0	0	0	8.46164	0	0	0	0	0	0.544102	5.8913	0	0	0	0	0	5.80987	0	0	0	24.1053	0	0	0	1.727	0	0	0	0	0	0	0	1.0061	0.901267	0	0.0940969	0	0	0	0	4.0732
AT1G02470	0	12.4864	1.40369	0	0	0	0	0	0	0	0	0	0	0	0	0	0	0	0	0	0	0	0	0	0	0	0	18.8939	0	0	0	0	0	0	0	0	0	0	0	0	1.51999	0	0.312252	0	0	0	0	0	0
AT1G02475	29.8016	18.2709	35.7622	27.6419	0.0496333	36.25	37.8348	14.422	22.2715	1.66564	31.5105	29.5887	29.4484	23.436	92.532	55.822	18.4025	10.573	22.5812	48.0322	37.3121	5.11538	8.0412	29.2466	26.4382	5.847	33.3932	19.8107	20.4637	3.80125	12.6567	37.0413	51.7824	57.0046	19.7003	127.224	20.1662	48.4601	29.1853	4.81367	0.15408	0	31.0921	31.6377	9.23997	13.7824	1.75482	25.2838	39.4943
AT1G02480	0	0	0	0	0	0	0	0	0	0	0	0	0	0	0	0	0	0	0	0	0	0	0	0	0	0	0	0	0	0	0	0	0	0	0	0	0	0	0	0	0	0	0	0	0	0	0	0	0
AT1G02490	0	0	0	0	0	0	0	0	0	0	0	0	0	0	0	0	0	0	0	0	0	0	0	0	0	0	0	0	0	0	0	0	0	0	0	0	0	0	0	0	0	0	0	0	0	0	0	0	0
AT1G02500	590.201	739.412	790.788	560.113	650.836	623.815	402.264	285.446	715.721	553.237	393.829	624.957	587.414	783.895	814.781	360.151	351.028	556.639	618.498	326.776	296.882	301.103	243.215	258.67	156.21	221.345	226.946	191.418	201.342	323.722	302.793	81.2872	240.307	455.586	161.616	264.569	105.313	162.397	232.392	98.8833	237.198	312.102	405.335	381.869	259.643	469.718	246.093	523.976	249.87
AT1G02510	0	0	0	0	0	0	0	0	0	0	0	0	0	0	0	0	0	0	0	0	0	0	0	0	0	0	0	0	0	0	9.34727	0	0	0	0	0	0	0	0	0	0	18.0525	0	0	0	0	0	0	0
AT1G02520	0	0	0	1.31056	0	0	0	0	0	0	0	0	0	0	0	6.9266	0	0	0	0	0	0	0	0	0	0	0	0	0	0	0	0	0	0	0	0	5.63724	0	0	0	0	0	0	0	0	0	0	0	0
AT1G02530	0	0	0	0	0	0	0	0	0	0	0	0	0	0	0	0	0	0	0	0	0	0	0	0	0	0	0	0	0	0	0	0	0	0	0	0	0	0	0	0	0	0	0	0	0	0	0	0	0
AT1G02540	0	0	0	0	0	0	0	0	0	0	0	0	0	0	0	0	0	0	0	0	0	0	0	0	0	0	0	0	0	0	0	0	0	0	0	0	0	0	0	0	0	0	0	0	0	0	0	0	0
AT1G02550	0	0	0	0	0	0	0	0	0	0	0	0	0	0	0	0	0	0	0	0	0	0	0	0	0	0	0	0	0	0	0	0	0	0	0	0	0	0	0	0	0	0	0	0	0	0	0	0	0
AT1G02560	257.501	210.219	237.297	213.812	174.658	188.562	158.794	169.068	156.403	323.298	214.855	286.824	292.02	315.745	313.301	114.582	86.5085	223.407	242.699	157.056	101.433	58.4107	102.494	242.024	188.481	114.209	307.344	155.4	173.8	59.2772	132.681	124.53	77.8811	249.05	136.785	258.65	201.099	174.552	113.204	175.594	182.497	193.752	199.93	218.987	149.12	255.483	111.428	272.546	214.753
AT1G02570	0	0	0	0	0	0	0	0	0	0	0	0	0	0	0	0	0	0	0	0	0	0	0	0	0	0	0	0	0	0	0	0	0	0	0	0	0	0	0	0	0	0	0	0	0	0	0	0	0
AT1G02575	0	0	0	0	0	0	0	0	0	0	0	0	0	0	0	0	0	0	0	0	0	0	0	0	0	0	0	0	0	0	0	0	0	0	0	0	0	0	0	0	0	0	0	0	0.203726	0	0	0	0
AT1G02580	0	0	0	0	0	0	0	0	0	0	0	0	0	0	0	0	0	0	0	0	0	0	0	0	0	0	0	0	0	0	0	0	0	0	0	0	0	0	0	0	0	0	0	0	0	0	0	0	0
AT1G02590	0	0	0	0	0	0	0	0	0	0	0	0	0	0	0	0	0	0	0	0	0	0	0	0	0	0	0	0	0	0	0	0	0	0	0	0	0	0	0	0	0	0	0	0	0	0	0	0	0
AT1G02600	0	0	0	0	0	0	0	0	0	0	0	0	0	0	0	0	0	0	0	0	0	0	0	0	0	0	0	0	0	0	0	0	0	0	0	0	0	0	0	0	0	0	0	0	0	0	0	0	0
AT1G02610	0	0	0	0	0	0	0	8.25037	0	0	0	10.8182	0	0	0	0	0	8.18651	5.70659	6.6418	12.2296	0	0	0	5.84287	0	0	0	0	0	0	0	0	20.5594	9.17063	0	1.961	0	3.33557	0	0	0	0.787326	1.36677	15.4611	2.05265	31.3211	0.819358	4.98632
AT1G02620	0	0	0	0	0	0	0	0	0	0	0	0	0	0	0	0	0	0	0	0	0	0	0	0	0	0	0	0	0	0	0	0	0	0	0	0	0	0	0	0	0	0	0	0	0	0	0	0.414359	0
AT1G02630	0	0	0	0	0	0	0	0	0	0	0	0	0	0	0	0	0	0	0	0	0	0	0	0	0	0	0	0	0	0	0	0	0	0	0	0	0	0	0	0	0	0	0	0	0	0	0	0	0
AT1G02640	9.05598	4.99526	21.0044	1.36231	23.1866	14.1432	2.12286	6.47866	27.4503	0	0.882948	8.51398	12.3076	0	0	0	0.412847	1.91816	5.5803	0.58968	15.7355	4.02566	8.803	4.51973	7.12492	0	9.37701	23.4686	0	0	0	0	0.717692	102.819	1.09523	24.2617	14.6105	0	0	0	10.2263	17.7761	49.0585	62.3018	109.553	61.8369	5.82803	53.4263	20.8508
AT1G02650	0	0	0	0	0	0	0	0	0	0	0	0	0	0	0	0	0	10.3253	0	0	0	35.5477	0	0	2.86654	0	0	0	0	0	0	0	0	6.37129	0.694511	0	0	0	0	0	0	0	0.285865	5.90296	0	0.411759	0	1.17336	4.79059
AT1G02660	0.365751	0	0	0	0.179311	0	10.3085	0	0	0	0	0.0335234	0.361051	0	0	10.7195	13.0337	1.38784	6.7386	2.03549	0.946664	0	0	11.5899	0.244687	0	0	0	0	0	1.09018	0	7.24303	13.2244	0.825386	1.40988	31.1365	0.309428	0	3.09919	2.71074	0	14.8277	6.02158	1.12462	28.7065	13.613	42.394	9.39436
AT1G02670	0	2.55747	0	0	0	0	0	0	0	0	0	1.3181	0	0	0	1.52834	0	1.55121	0	0	0	0	0	0	0	0	0	0	0	0	0	0	0	0	0	0	0	0	0	0	0	0	0	0.313506	0	0	0	0	0
AT1G02680	0	0	0	1.78431	0	0	0	1.49221	19.4809	0	11.5018	0	0	0.559526	45.805	0	4.80675	0	5.1247	4.27925	0	0	0	1.64629	16.982	0	11.1444	0	30.1011	0	11.1329	0.787568	0	8.78406	23.4119	0	0	0	1.54785	0	8.5621	15.6963	15.5209	12.4494	3.86915	8.74138	34.0015	10.1895	8.18106
AT1G02681	0	0	0	0	0	0	0	0	0	0	0	0	0	0	0	0	0	0	0	0	0	0	0	0	0	0	0	0	0	0	0	0	0	0	0	0	0	0	0	0	2.0386	0	0	0	0	0	0	0	0
AT1G02690	0.0119305	32.383	20.4032	16.1114	19.1734	11.2144	6.25585	40.1213	1.25073	1.36095	0	0	16.1699	8.73892	11.2726	23.1324	4.87306	0.827981	17.2333	30.6846	43.9278	0.409806	16.3279	22.4201	10.5201	83.5246	1.29786	5.44933	139.009	0	31.213	6.38886	57.5638	2.25293	13.3741	1.36879	4.33402	0	6.87515	16.4618	23.0281	0.818343	30.3359	7.68749	10.1038	0.509619	35.4577	0.800342	11.657
AT1G02700	0.667871	0.140039	0	0	0	0	0	0	0	0	0	0	0	18.1135	0	0	0	1.1064	0	0	0	0	0	0	0	0	0.105622	0	0	0	0	0	0	6.46774	0	0	0	0	0	0	0	0	0	5.59215	0	0	0	0	2.87305
AT1G02710	1.55403	1.55265	8.71976	39.4009	0	0.472718	0	0	1.03994	1.4607	23.1769	19.1155	0.167916	0	6.07603	0	0	1.30129	17.1466	6.07402	0	0	0	0	16.3243	0	0	0	0	0	11.2804	0	0	0	4.3449	0	0	0	0	0	1.10842	0	29.0192	23.3759	0	46.0912	0	12.4908	4.28816
AT1G02720	26.1607	4.36265	5.71961	0	38.3298	14.3012	18.054	8.7433	27.452	26.7744	30.7559	31.2617	16.7551	2.57344	0	11.9815	17.739	5.03448	29.3557	6.33133	13.2049	58.0918	21.9421	12.8951	23.9973	39.0266	36.1601	1.24951	168.72	0	36.8589	26.7499	11.9004	41.0478	7.49119	1.74408	1.68016	4.26635	22.4163	10.8859	32.1268	2.439	14.7988	33.4683	37.322	1.74852	0	37.9435	35.3184
AT1G02730	95.0355	56.3839	69.3543	73.5432	92.9847	43.0283	27.1925	95.0115	20.825	114.064	46.5046	88.7759	37.2443	2.56211	140.28	80.912	51.0441	40.2842	87.0766	162.582	83.8918	101.199	208.778	90.5999	92.2751	263.305	196.617	238.474	418.347	267.519	154.276	199.946	247.922	50.638	153.011	159.185	115.879	162.99	221.192	96.6661	77.2811	91.8043	123.075	66.8781	94.0301	74.1955	145.236	134.946	73.166
AT1G02740	0	0	0	0	0	0	0	0	0	0	0	10.9185	0	0	0	4.57992	3.06129	0	2.32301	14.1578	13.8619	0	15.1782	0	5.19175	1.25625	0	0	0	0	11.3031	0	11.5963	12.825	5.99134	0	9.5261	0	11.0669	0	20.5736	12.778	6.87966	8.19115	0	1.00804	0	10.577	3.12126
AT1G02750	0	2.34373	2.93909	4.40657	0	1.36137	0	7.24719	0	0	11.0159	22.2121	0.916691	0	0	0	1.67365	0	4.06663	0	0	0	0.112669	0	0	0	0	0	0	0	0	29.4204	0	0	15.6407	7.10411	1.96381	0	0	0	0	0	0	0.191601	1.98045	1.10547	0	0	4.44775
AT1G02760	0	0	0	0	0	0	0	0	0	0	0	0	0	0	0	0	0	0	0	0	0	0	0	0	0	0	0	0	0	0	0	0	0	0	0	0	0	0	0	0	0	0	0	0	0	0	0	0	0
AT1G02770	0	0	0	0	0	0	0	0	0	0	0	0	0	0	0	0	2.12824	0	0	0	0	0	0	0	0	0	0	0	0	0	0	0	0	0	0	0	0	0	0	0	0	0	0	0	0	0	0	0	0
AT1G02780	259.135	446.16	255.087	165.697	397.166	239.23	444.272	506.831	392.708	398.698	579.436	295.917	331.974	276.027	282.504	537.433	565.363	385.984	442.028	474.185	654.375	409.6	859.69	598.623	534.307	682.382	391.487	391.672	700.787	455.718	474.159	578.457	867.423	406.728	632.295	623.933	551.86	673.287	838.246	838.142	547.596	457.503	369.294	421.365	585.947	396.663	706.647	333.504	508.759
AT1G02790	0	0	0	0	0	0	0	0	0	0	0	0	0	0	0	0	0	0	0	0	0	0	0	0	0	0	0	0	0	0	0	0	0	0	0	0	0	0	0	0	0	0	0	0	0	0	0	0	0
AT1G02800	15.4531	26.3458	32.3166	0	0.37962	14.658	16.1433	14.339	27.2891	40.9391	1.58376	0	1.99395	0	38.6836	14.1754	0	9.06394	12.7926	10.6743	1.57745	2.73278	0.109481	22.5112	14.1226	26.3567	10.5034	27.9074	32.363	32.3522	33.6461	0	32.0538	0	8.62907	0	5.05343	18.6331	2.45974	14.3849	8.2697	2.87473	6.95169	0.559405	0	12.5648	3.4526	11.1285	2.51633
AT1G02810	0	0	3.00188	0	0	0	0	0	0	0	0	0	0	3.18305	0	0	0	0	0	0	0	0	0	0	0	0	0	0	2.46069	0	0	0	0	0	1.65677	0	0	0	10.2559	0	0	0	9.48159	0	13.7676	0	0	0	0.445905
AT1G02813	0	0	0	0	0	0	0	0	0	0	0	0	0	0	0	0	0	0	0	0	0	0	0	0	0	0	0	0	0	0	0	0	0	0	0	0	0	0	0	0	0	0	0	0	0	0	0	0	0
AT1G02816	22.5712	14.2685	24.3228	27.1433	0	15.8867	2.20089	3.45304	26.9772	3.28104	1.52077	2.02835	24.6396	0	0	37.4512	32.4845	2.40561	13.047	16.412	54.3246	0	1.31198	0	0	20.5295	0	0	0	0	17.6222	30.6442	18.3364	13.7346	2.66706	2.32632	3.32891	0	0	0	0	0	7.25574	3.9624	0	28.2858	2.36255	16.6067	7.33955
AT1G02820	84.0984	94.9994	139.023	100.917	154.332	89.1445	116.45	99.7259	30.1257	35.945	116.171	105.589	114.762	111.019	209.929	80.0926	88.0413	39.3942	87.8238	59.4319	104.346	28.514	21.4861	8.23197	12.5341	13.1322	21.0018	0	0	173.168	27.4133	5.01694	20.1499	0	1.67979	22.0722	34.8578	38.5594	31.2472	9.05179	23.6997	44.2171	0	0	0	0	0	0	10.834
AT1G02830	0	0	0	0	0	0	0	0	0	0	0	0	0	0	0	0	0	0	0	0	0	0	0	0	0	0	0	0	0	0	0	0	0	0	0	0	0	0	0	0	0	0	0	0	0	0	0	0	0
AT1G02840	24.918	96.2329	51.5586	55.7098	33.5565	88.47	27.7476	151.183	23.2875	105.542	59.1768	28.7403	61.009	38.6796	121.645	96.0451	50.3816	74.8697	43.9551	24.8336	89.9783	6.42685	28.8038	48.1118	42.1684	28.8736	64.6026	62.9643	74.2658	55.1358	40.6863	143.843	50.7175	90.9286	77.8928	95.2941	12.0259	44.639	72.52	52.4513	65.8959	57.8295	61.5126	31.7759	53.4256	53.5769	52.7161	34.1732	46.0896
AT1G02850	35.1262	26.6738	19.5672	8.99991	0	12.6145	70.8498	26.2823	0	85.2902	31.3943	55.5173	18.2045	45.3071	20.5168	77.5442	15.6484	25.6549	29.6951	23.9955	56.7427	23.1251	13.9186	10.9057	5.31399	4.47316	11.4081	58.9535	0	0	14.913	59.4899	47.7496	19.7861	69.7997	91.3157	33.3825	28.3913	48.9958	2.17985	64.7273	28.4413	81.9797	85.8558	88.5819	80.1912	179.645	71.8091	32.3365
AT1G02860	13.3947	0	0.917141	0.562333	0	0	0	4.34383	0	0	0	3.91624	0	0	0	0	0	3.019	4.79496	0.669134	0	0	11.3102	0	0	0	0	0	34.1278	0	0	0	0.0981317	11.0205	14.4849	0	0	1.38386	0	2.12941	0	0	15.9981	17.1408	4.84675	11.9513	2.02628	0	0
AT1G02870	25.4623	0	1.87557	25.3928	16.7277	0.472942	30.628	3.31217	2.44947	22.6042	2.43937	1.07546	26.1294	0	51.6709	6.89934	4.55672	16.7432	10.7049	18.7776	0.927152	0	27.7586	16.4655	12.1556	50.9305	17.8873	4.93323	23.3717	4.0976	31.3055	12.042	25.3504	0	4.54726	8.93649	2.7196	4.2867	0	6.2616	21.3141	13.2953	36.1203	15.7457	18.8871	24.0104	0	7.75851	7.16352
AT1G02880	11.4428	0	0	1.25635	0	0.790571	15.2953	8.72521	2.58461	37.1139	13.0589	1.65788	21.4636	1.84131	40.3285	0	4.75334	11.0848	12.0199	7.97802	0	0	9.55942	4.64647	9.81209	3.384	0	0.346245	3.15227	4.03619	0	31.5173	0	0	3.12548	4.05845	0	43.1835	13.2023	16.1338	32.6002	1.13793	0.97028	10.0231	18.9425	27.1294	0.15537	7.59552	17.0238
AT1G02890	37.0345	57.8569	73.5584	7.34026	52.7077	91.3464	31.3843	56.2835	25.8238	82.368	37.2593	8.84042	62.603	23.4634	50.7469	27.7769	52.4165	83.0636	70.7731	44.1583	32.2359	46.3403	60.2597	85.8063	62.2166	16.5829	43.3229	119.666	14.6758	79.5396	40.7626	52.5272	85.2229	63.3703	130.345	127.671	25.9514	44.9534	80.6202	66.8513	71.5997	66.4436	90.5675	84.3566	95.6911	41.2323	117.303	118.669	69.5432
AT1G02900	0	0	0	0	0	0	0	0	0	0	0	0	0	0	0	0	0	0	0	0	0	0	0	0	0	0	0	0	0	0	0	0	0	0	0	0	0	0	0	0	0	0	0	0	0	1.69222	0	0	0
AT1G02910	6.42954	54.4315	73.7819	0.908591	52.6204	53.6139	35.2831	16.7821	112.028	34.7191	4.21008	22.5152	81.6895	49.3882	2.17208	8.70559	22.0664	3.97049	36.1272	70.5168	13.2852	2.76756	34.1822	47.0846	28.6818	15.569	41.452	0.939554	62.0451	51.149	64.3	92.4105	53.3279	77.1924	18.9992	60.3702	55.8354	16.394	22.5415	72.4838	29.1719	40.1427	28.755	74.7236	63.5073	45.8381	11.7596	21.0583	40.7742
AT1G02920	0.993366	0	19.7374	0.700087	0	0	0	0	0	0	0	6.26587	0	0	41.6999	0	0	2.851	0	0	0	3.35596	0	3.54326	0	0	0	0	0	1.1231	3.10811	0	7.59015	7.13851	0	0	0	0	0	0	0	0	0	4.94092	0	10.5104	140.72	0.174759	0
AT1G02930	21.1651	0	0	0	19.7789	0	0	7.65092	0	0	0	0	1.08284	33.7867	0	8.73473	0	0	0	15.074	0	27.3261	59.3738	101.011	26.0125	59.7468	16.0658	0	49.2429	36.674	0	1.94307	8.69381	4.4448	14.5441	6.10389	0	20.1024	36.8267	2.97651	1.65939	3.85437	147.23	210.365	40.1813	147.491	120.173	98.0696	58.1151
AT1G02940	0	0	0	0	0	0	0	0	0	0	0	0	0	0	0	0	0	0	0	0	0	0	0	0	0	0	0	1.47152	9.90768	0	0	0	0	0	4.23075	0	3.25457	0	0	0	0	0	0	0	0	0	0	0	0
AT1G02950	0	0	0	0	0	0	0	4.72886	0	0	0.820214	0	0	0	0	0	0	0	0	0	0	0	0	0	0	0.846604	0	0	0	0	0	2.88945	2.06442	0	0	0	0	0	4.30794	0	0	0	0	3.64012	0	0.795881	0	0	0
AT1G02952	0	0	0	0	0	0	0	0	0	0	0	0	0	0	0	0	0	0.444441	0	0	0	0	0	0	0	0	0	0	0	0	0	0	0	0	0	0	0	0	0	0	0	0	0	0	0	0	0	0	0
AT1G02960	0.382963	0	0	0	2.00565	0	12.7557	7.69755	0	0	0	0	11.2834	2.28074	0	14.1687	5.15475	12.5963	0.733284	0	1.50379	2.39507	0.0491284	6.29122	1.25123	1.92937	0	3.07537	0	0	10.94	0	15.7456	0.098831	25.8523	2.50609	0	33.7931	38.0176	3.98763	10.6069	0	4.6145	8.04388	0	18.0609	6.33662	22.8422	6.2123
AT1G02965	0	0	0	0	0	0	0	0	0	0	0	0	0	0	0	0	0	0	0	0	0	0	0	0	0	0	0	0	0	0	0	0	0	0	0.75683	0	0	0	0	0	0	0	0	0	0	0	0	0	0
AT1G02970	0.89265	8.61024	0	0	0	0	4.16915	2.68188	13.171	0	0	0	9.22249	0	0	0	2.68559	12.3025	0	0	1.29475	0.267408	12.6556	0	1.55062	8.4789	0	2.64172	0	0	10.8179	0	23.2299	0	0	0	0	3.95973	1.31996	2.74625	0	0	0	0	8.60689	9.61507	0	0	3.47093
AT1G02980	0	0	0	0	0	0	0	0	0	0	0	0	0	0	0	0	0	0	0	3.82526	0	0	0	0	0	0	0	0	0	0	0	0	0	0	0	0	0	0	0	0	0	0	0	0	0	0	0	0	0
AT1G02990	11.5648	0	4.03707	28.4983	21.7623	14.1877	7.73686	19.106	25.0119	1.80059	0.323166	11.5693	12.109	0	34.9307	11.622	19.8701	11.337	7.72874	31.1554	13.6769	1.4835	34.4826	13.8024	16.017	43.0834	31.6759	1.63996	51.6792	0	11.2451	99.4233	38.1477	3.27731	47.2487	51.6246	100.639	41.8337	25.8911	13.5157	12.2134	9.44164	9.86542	13.4559	47.192	6.7571	81.4346	18.06	15.1668
AT1G03000	0.498134	17.0331	16.5376	40.099	22.6377	3.00136	31.262	18.0125	0	4.07918	56.3955	32.9417	13.3253	0.865191	0	15.2147	2.41666	41.4427	18.1324	22.2231	68.0611	4.11156	33.1503	54.7414	25.2	41.0811	31.6253	0	21.7884	47.3352	12.1543	23.0207	18.2544	40.2213	74.7271	36.6276	36.7131	21.0826	23.9659	27.4878	37.1554	14.4383	44.5862	37.9929	12.9595	48.7732	45.2836	22.198	32.914
AT1G03010	0	0	0	0	0	0	0	0	0	0	0	0	0	0	0	0	0	0	0	2.82683	0	0	0	0	0	0	0	0	0	0	0	0	0	0	0	0	0	0	0	0	0	0	0	0	0	0	0	0.527876	0
AT1G03020	0	0	0	0	0	0	0	0	0	0	0	0	0	0	0	0	0	0	0	0	0	0	0	0	3.31083	0.445082	0	0	0	0	0	0	0	0	0	0	0	0	0	0	0	0	0	0	0	0	0	0	0
AT1G03022	0	0	0	0	0	0	0	0	0	0	0	0	0	0	0	0	0	0	0	0	0	0	0	0	0	0	0	0	0	0	0	0	0	0	0	0	0	0	0	0	0	0	0	0	0	0	0	0	0
AT1G03030	21.5851	2.29451	0	45.9995	0	27.473	13.8911	10.333	58.3229	0	21.6899	9.61382	12.1336	0	3.14606	14.9845	24.0148	23.6504	6.76592	17.4985	14.3164	0	0.26985	0	17.9685	7.90224	15.2792	0	1.25607	60.5623	5.84401	0	13.8745	12.7762	0	3.30504	30.4514	14.0847	4.68007	24.3149	14.918	47.1851	1.99715	25.4038	2.36656	13.8891	48.5236	2.05006	15.6205
AT1G03040	16.7079	37.8783	7.44434	17.2776	9.16316	29.7941	28.0902	28.3722	1.0896	0	55.6092	30.9647	22.6427	28.2712	43.9381	36.1991	41.5034	21.4375	27.4018	47.0278	19.9024	23.8544	25.44	4.88279	28.1412	3.24246	25.7903	26.4621	32.6655	63.9275	39.0665	2.12054	32.8515	10.5929	17.5436	3.81046	130.117	84.2746	18.4814	36.9867	24.5406	46.3793	1.74313	38.1662	50.1813	35.7776	221.426	70.5473	20.0127
AT1G03050	0	0	0	0	0	1.40358	2.72834	0	0	0	0	0	0	0	0	0	0	0.106527	0	0	0	0	0	0	0	0	0	0	0	0	8.07225	0	0	0	1.51366	0	0	0	0	0	0	0	0	0	0	10.0949	0	0	0
AT1G03055	0	16.4032	0.139143	0	1.35826	7.05404	0	1.64241	0	57.4213	0	20.9701	22.8797	0	0	32.7865	23.5191	0.783704	11.233	15.6478	0	0	13.1263	33.8266	10.7743	0	6.22539	0	0	0	5.53635	0	2.37567	0	2.93168	0	1.76745	14.1783	0	7.20156	0	0	0	0	0	5.74889	0	12.4886	2.95253
AT1G03060	170.007	155.726	148.467	188.311	179.21	117.967	227.656	177.469	179.251	189.235	232.854	199.54	146.151	243.918	75.825	341.13	161.075	95.719	157.577	113.296	127.74	101.978	93.0762	136.144	137.488	229.965	281.983	271.332	141.653	188.639	226.707	175.849	269.18	120.642	171.502	203.416	157.746	223.341	163.742	192.91	114.675	242.63	197.611	216.552	112.599	166.943	153.352	148.797	136.938
AT1G03070	14.1499	0	0	0	0	0	0	0	0	0	0	0	0	0	0	0	0	0	5.43179	0	0	0	0	0.683201	0	0	0	0	0	0	0	0	0	0	0	0	0	0	0	0	0	0	0.393962	0	0	0	0	0	0
AT1G03080	75.5553	20.0168	62.2474	55.9395	64.375	76.7346	93.2882	172.188	12.6537	59.7285	77.4092	106.787	24.0395	89.3415	24.4414	178.392	192.287	57.875	34.2843	77.0239	160.178	109.954	56.8673	42.1281	57.8217	86.3847	56.7766	60.594	26.6601	175.749	49.3404	65.4647	132.879	35.6468	136.979	124.863	146.309	158.606	187.917	86.3152	27.9362	22.1069	81.9433	101.356	194.032	83.5835	238.994	110.172	41.4087
AT1G03090	0.0368215	0	0	14.5757	17.1195	51.8899	19.2548	28.244	1.78384	0	0	21.1932	9.50356	61.5064	0	1.71251	19.0514	9.02489	2.8417	13.7965	10.7173	23.7651	32.413	40.0119	20.8015	0.148969	0.0368142	42.1886	0	46.3819	8.90511	2.77586	41.1811	54.9692	4.1389	0.439894	10.651	6.81546	32.9159	3.55718	7.23818	0	37.4731	71.2414	69.1544	40.7563	7.69318	124.857	27.982
AT1G03100	0	0	2.75072	1.40171	0	0	0	0	0	0	0	0	0	0	0.76409	0	2.26741	9.508	0	3.90573	0	2.04015	4.06567	0.926087	2.43578	6.6311	0.390121	0	32.9795	0	0.0957094	0	15.9309	0	1.16459	1.07424	8.0851	1.62112	0	3.3174	0.570153	0	5.05535	7.08969	21.6647	2.36768	46.8969	0.979154	0.841736
AT1G03103	0	0	0	0	0	0	0	0	0	0	0	0	0	0	0	0	0	0	0	0	0	0	0	0	0	0	0	0	0	0	0	0	0	0	0	0	0	0	0	0	0	0	0	0	0	0	0	0	0
AT1G03106	0	0	0	0	0	0	0	0	0	0	0	0	0	0	0	0	0	0	0	0	0	0	0	0	0	0	0	0	0	0	0	0	0	0	0	0	0	0	0	0	0	0	0	0	0	0	0	0	0
AT1G03110	17.2744	20.3994	0	15.6593	30.9289	28.6461	14.0223	10.1473	24.1294	10.4138	0	15.2067	10.7712	0	0	12.6556	15.4624	3.08484	16.7054	14.6427	1.50978	0	9.74828	18.0105	5.92023	6.95339	11.8746	24.0322	41.4115	0	12.4008	21.7227	11.2507	10.599	7.98294	2.34181	4.7733	11.6797	43.9841	17.6498	1.82508	0	7.70258	0.702967	3.99102	23.5066	0	28.2246	10.7066
AT1G03120	0	0.953916	0	0	0	0	0	0	0	0	0	10.8537	12.3562	0	0	0	0	9.66342	6.07708	0	0	0	0	0	1.55892	0	0	0	0	0	0	0	0	0	0	0	1.62958	0	0	0.144743	0	0	0	0	0	0	0	0.640584	0
AT1G03130	550.152	239.605	331.134	536.252	456.547	403.308	420.418	435.772	715.794	394.798	637.676	501.209	291.371	477.601	179.842	551.059	776.93	522.508	520.312	709.96	617.177	555.621	846.784	734.87	1009.77	571.738	618.593	581.456	914.048	521.326	850.722	616.723	720.488	417.972	1041.06	768.315	641.549	853.672	835.224	998.67	520.83	691.578	61.813	106.642	111.805	96.1541	155.659	116.315	641.812
AT1G03140	25.7683	32.448	94.4693	54.717	32.2084	1.73254	21.5322	24.869	57.9146	50.8682	25.1431	31.3771	64.9599	14.0727	41.9115	32.4213	59.422	23.7279	24.974	23.2625	21.5684	3.8537	78.7259	34.895	26.9458	6.61348	27.0391	66.6487	0.472613	7.05691	64.8102	8.25697	78.2898	25.7461	40.1146	30.8415	49.4299	44.5566	27.0132	35.5805	47.1304	15.4857	28.7389	32.1225	62.1894	34.0065	25.5925	25.4482	23.5011
AT1G03150	16.5923	1.97592	0.267621	0	1.98803	25.8194	23.9237	6.18402	0	0	1.32107	12.412	0.640802	5.81491	3.32356	22.4003	9.56656	1.70137	19.4993	17.2527	1.66776	1.25213	0.524559	7.36545	14.5815	0.629479	0.487008	0	32.0937	0	18.7026	1.95632	16.2229	0	1.41324	45.1827	0	36.327	54.8485	3.4098	9.38217	17.0662	1.46137	10.1882	10.5708	0.727056	70.5514	9.24158	11.4235
AT1G03160	84.4433	86.3211	74.2083	49.67	82.4369	48.1832	62.4107	40.7487	70.0279	44.9247	63.4546	72.4542	63.9538	21.5394	34.5614	60.8171	66.4698	36.4152	70.6918	99.2595	121.158	132.2	114.078	188.94	102.851	36.9381	129.078	53.1448	151.59	166.635	81.9315	73.5978	94.7099	77.7641	119.557	154.399	99.6952	62.1499	63.4057	102.032	113.536	82.2609	118.391	97.1852	102.597	144.904	10.5786	61.1124	103.218
AT1G03170	0	0	0	0	0	0	0	0	0	0	0	0	0	0	0	0	0	0	0	0	0	0	0	0	0	0	0	0	0	0	0	0	0	0	0	2.07164	0	0	0	0	0	0	0	0	0	0	0	0	0
AT1G03180	0	0	17.2297	6.08173	0	0	4.18702	0	0	0	1.01877	0	0.106121	0	0	0	7.3297	0.433456	1.57423	0	0	1.39132	0	2.3739	4.46327	0	0	2.92087	0	0	0	0	11.2813	0	0	0	0	7.96637	0	0	0	0	0	5.16305	0	0.905157	0	0	0
AT1G03190	0.331265	0.472031	43.9814	26.1291	0	23.0438	1.69573	0	50.6943	0	7.27931	0.125502	0	0	0	24.6029	14.8885	8.55891	23.9915	1.41006	0	26.4673	0	1.54473	15.8522	2.02544	20.2238	3.23503	20.1101	0	9.98919	28.7941	10.2147	12.692	21.7631	1.97989	0.50723	12.2845	2.8499	1.53326	11.2102	0	13.3837	12.0369	13.7312	23.8118	0	44.3709	5.78713
AT1G03200	0	0	0	0	0.401455	12.5131	0	0	0	0	0	25.6951	0.445556	0	0	0	3.08647	0.746619	0	2.73174	0	0	11.0937	0	0	0	0	0	0	0	0	0	0	0	1.80864	0	0	1.46361	0	0	0	0	0	0.351907	0	11.2975	0	0	1.01729
AT1G03210	0	1.08771	0	11.4958	0	0	0	1.64819	24.4262	0	0	0	0	4.55329	40.8925	3.40851	4.76893	0	0	4.2065	0	0	0	0	0	1.67019	0	0	0	0	0	2.43642	0	0	0	0	0	3.09889	0	0	0	0	4.35869	0.305742	0	0	0	9.64906	0
AT1G03220	13.6262	0	22.9279	14.0286	31.6797	12.0645	23.8019	13.0889	6.88473	0	12.3472	65.2957	42.8042	16.4424	16.2062	21.574	10.2608	38.5706	4.97578	22.9534	2.62415	47.0652	14.5194	11.1263	37.903	7.63829	11.8274	58.0667	44.3546	28.277	57.0383	31.2427	8.35315	11.7704	22.9534	3.97059	27.9479	10.1404	24.4391	12.5799	75.4234	43.7974	365.048	436.446	88.3707	295.725	36.4155	311.057	124.578
AT1G03230	0	15.8245	0	20.2183	18.1068	36.185	6.03532	0	22.6083	0.905014	1.72884	42.3407	12.4384	0	4.64568	0.758396	1.37097	1.80956	5.29509	10.7237	19.3061	27.8557	1.4224	13.2377	27.6286	7.24421	17.3169	0	0.476115	0	17.5698	0	13.713	39.3839	5.30874	0	0	3.35993	23.0177	5.10282	32.5123	33.0814	62.2545	136.38	47.5577	111.338	1.30436	63.1795	37.7816
AT1G03240	0	0	22.292	0	0	0	0	0	0	0	0	0	0	0	0	0	0	0	0	5.25902	0	0	0	0	0	0	0	0	0	0	0	0.830361	0	0	0	0	0	0	0	0	0	0	0	0	0	0	0	0	0
AT1G03250	21.4565	0.607499	24.8364	3.57589	21.8581	14.3236	16.4932	7.3375	17.9252	37.0525	12.0191	7.13962	35.2865	2.41807	4.77288	11.02	8.57803	4.00445	32.4273	18.6144	12.8864	3.18639	13.8375	5.91556	20.0618	3.69381	10.074	0	0	132.76	3.59575	39.821	3.6898	16.2564	4.38794	2.86646	7.58356	30.1953	41.8174	16.1156	20.3577	13.9409	19.2603	11.5995	14.8553	8.59073	0	32.6873	14.8191
AT1G03260	11.0205	0	0	1.73408	0	22.2289	1.93197	2.19277	19.8754	0	17.2184	0	23.0183	0	0	0.85415	11.0374	14.6932	5.37928	6.67603	17.55	1.27607	2.41351	4.29285	1.94401	4.72595	1.29045	0	24.4851	0	21.0544	2.18018	12.8475	6.65915	0	4.05332	12.0138	10.5204	19.4989	20.8248	0	0	9.56661	0.528559	5.03289	9.01695	39.7024	8.39339	11.3679
AT1G03270	23.8441	4.1962	0	0	0	0	12.2917	1.16003	21.7037	0.0748111	0	0.777556	0	1.37469	0	0	0	0	0	0	0	0	1.22329	4.76021	1.13613	0	10.6858	26.0638	0	0	0	0	7.94694	0	0	1.64526	0	3.12567	1.10167	1.29056	0	0	19.3752	17.2289	0.787147	8.73236	0	16.6831	1.64052
AT1G03280	32.7811	46.4167	0	4.11009	23.5093	10.6999	31.2821	13.2435	0	0.33091	22.2256	0	9.09687	0	88.6324	14.539	54.406	9.84673	11.0532	0	0	3.39952	17.2911	26.3364	4.44325	5.38567	6.35509	0	5.21765	15.7317	45.247	23.8435	36.7667	58.3378	5.7195	29.1686	31.3066	3.14759	37.7718	4.31299	23.8122	43.0853	6.49919	24.8528	35.6854	2.03149	0	36.4249	9.69335
AT1G03290	0	1.45295	20.314	0	0	7.14954	1.01677	12.1585	16.2728	0	21.0331	0	24.1341	0	2.46596	5.64004	2.18944	0	0.139263	0.511194	14.2788	0	9.77545	2.50904	9.39016	4.64404	0	2.97555	0	18.8669	0	37.976	6.70245	0	0	56.1768	0	44.387	15.6464	1.65037	0	25.4104	12.102	4.12159	0	5.40827	0.118791	10.9858	6.52257
AT1G03300	12.6364	0	0	15.784	0	0	3.71729	0	1.9064	0	0	0	11.0739	0	0	0	0	15.3771	0.163429	0	5.50503	0	11.017	1.58759	2.29803	0	9.486	0	0.856873	25.9483	9.3973	0	1.58123	5.66842	15.2175	2.56978	0	11.1931	10.4099	0.820431	10.8897	15.9266	0.539278	4.61518	9.56094	10.907	0	7.00919	7.80946
AT1G03310	23.8119	12.2293	34.5123	0.513144	3.36451	25.5333	29.5526	20.9099	54.1701	35.713	52.4354	21.0626	10.6151	69.1885	6.80915	30.2453	43.8469	28.4588	28.7127	54.6523	78.607	40.6779	166.293	93.6617	87.2622	160.275	72.8868	30.5371	48.1367	31.9775	62.77	133.079	95.4494	59.5057	41.5768	139.342	179.694	141.465	120.29	325.901	53.2289	54.4531	41.7976	17.5002	36.6234	21.8538	38.8161	12.8391	64.5719
AT1G03320	0	0	0	0	0	0	0	0	0	0	0	0	0	0	0	0	0	0	0	0	0	0	0	0	0	0	0	2.95234	0	0	0	0	7.46175	0	0	0	0	0	0	0	0	0	0	0	0	0	0	0	1.06009
AT1G03330	12.1801	1.03667	3.32096	0	0	0.519827	3.15765	11.7451	0	0	0.932604	0.593017	0	0	0	2.70717	6.23062	25.9191	5.01177	6.7842	3.96987	0	17.0444	7.96052	4.3199	11.3112	9.70433	3.68544	2.93485	0	0	0	11.6685	9.24437	13.0426	24.3777	3.88692	7.60135	26.0462	31.5983	14.071	0	12.5785	5.11538	23.0481	0.628087	104.82	6.3889	6.16471
AT1G03340	2.77673	0	0	0	0	0	0	0	0	0	0	0	0	0	0	0	0	0	0	0	0	0	1.0579	0	0	0	0	0	0	0	0	0	5.36456	0	2.25709	1.49223	0	0	14.8028	11.8221	0	0	0	3.58297	0	0	0	0	1.66206
AT1G03350	27.4424	39.1566	23.5189	13.4677	44.4713	10.2967	4.18993	39.9388	0.0683382	14.7004	0	10.897	7.81792	20.3439	1.16554	1.86207	23.4789	2.55042	10.3074	18.1461	18.1566	4.17981	58.9601	51.6573	10.9858	83.0802	8.47458	1.84494	2.86435	0	8.86601	109.129	38.9484	30.6694	40.6306	69.11	15.9184	46.1776	16.9003	74.2796	24.4103	5.55705	16.2663	35.0744	27.3656	34.5678	31.0965	12.4148	28.1583
AT1G03360	0.646619	0	1.92279	3.69372	0	0	0.577182	9.88667	0	0	0	0.895562	5.83239	0	0	58.8796	16.2452	2.03927	0.458119	4.66695	35.4476	0	8.88202	17.6215	0	0	0	0	30.8452	0	0	0.0386287	1.31587	6.33311	27.7419	35.8247	4.39915	13.8617	9.52971	17.0702	1.75385	16.2774	0	0	4.02506	0	0	13.1571	3.70427
AT1G03365	21.8068	7.33572	86.1356	0.315009	2.60162	16.0036	14.1944	2.50712	26.4978	0	2.06623	20.0038	12.8513	0	47.8318	19.1712	28.1843	1.88159	6.49787	3.18703	9.41262	27.3614	51.3018	0	16.9461	65.1413	2.46247	2.63138	0	1.16554	0.521396	1.40668	36.3859	24.7305	7.67182	59.1972	1.78561	14.8218	16.7313	29.8711	16.1899	1.27289	1.40769	12.5594	34.8029	15.8208	14.8954	11.5869	8.75983
AT1G03370	12.8155	51.4284	0	20.3011	0	1.96785	29.7478	11.8231	0	0	14.4608	8.97794	11.2579	0	2.26712	30.1532	22.4184	11.6516	14.0661	23.2902	1.94629	62.9616	13.1313	4.57791	21.019	25.0898	1.27735	33.2999	0	0	19.6365	5.05974	29.4799	21.8235	49.5129	8.60563	27.0404	4.06809	7.66439	8.565	44.0899	0.619885	69.6467	50.1236	21.9218	67.1345	71.7298	69.2899	23.7525
AT1G03380	57.6943	60.2594	64.9174	57.7072	93.9401	52.4831	82.9652	77.257	26.9708	45.7997	33.1119	94.154	63.9474	0.811964	41.4791	54.628	41.8736	47.9858	70.9127	14.4934	58.9379	50.3775	115.336	64.9553	54.931	35.0633	67.5335	14.5646	4.73559	0	110.128	69.2769	88.949	61.3942	87.0724	52.0462	73.52	73.0825	16.5191	56.388	53.511	74.8057	29.2328	47.2764	21.9412	48.0063	57.5663	10.7282	32.1874
AT1G03390	0	0	0	0	0	0	2.39694	0	0	0	0	0	0	0	2.02028	0	0	0.877931	0.170646	0	0	0	0	0	3.29725	0	0	0	0	0	0	0	0	0	0	0	0	0	0	0	0	0	4.76895	7.59063	0	0.561145	0	0.741027	0
AT1G03400	12.526	0	13.1994	17.9099	15.3241	9.76423	16.0722	1.60877	25.1924	6.66096	18.4426	8.47259	2.02243	34.9722	4.92101	0	19.7982	10.337	19.724	16.894	2.99581	0	0	3.6038	4.23835	10.6553	0	2.60907	0	0	0.938693	0	0	10.4067	0.974224	0	23.5779	0	2.16087	0	1.38109	1.91685	10.5542	12.6975	9.68198	6.64417	0	8.09395	5.26266
AT1G03410	0.499863	1.69601	0	0	0	8.21311	4.47183	0	0	0	11.5595	2.80655	0.430852	0	0	1.04862	10.5922	0	0	0	0.1859	59.3529	4.40972	12.4316	12.7971	5.73974	1.4452	0	0	0	0	43.5194	1.39073	0	0	3.85997	4.96326	1.98274	17.7129	12.4429	0.582254	1.58293	0.496238	0.854345	0	18.1107	0	0	2.705
AT1G03420	12.5912	25.512	64.1255	11.7457	30.356	30.0409	35.118	4.74764	1.33927	0	0.991527	39.721	22.3819	18.8617	3.50958	0	3.33015	24.8202	26.6564	17.1124	18.3368	33.0821	1.64296	48.0051	20.5625	5.8227	1.4284	25.114	32.2998	0	8.07858	5.38134	14.0029	48.9825	34.028	20.3467	7.7606	27.1904	3.46204	17.3578	5.86663	12.9023	33.9065	40.9022	49.1454	20.6516	8.06569	24.5297	18.2595
AT1G03430	4.32753	15.2994	0	0	0	0	1.04724	0	0	0	0	0.726546	0.778361	0	0	1.10064	0	0.832237	0.0281651	6.56474	0	0.4888	0	4.72181	3.02301	12.5483	0	0	1.38731	0	0.582324	0	12.6057	0	5.17809	15.9558	11.5842	0	0	3.58408	0	1.00978	44.3994	0.553833	0	10.6743	0	8.81894	2.83339
AT1G03440	172.779	104.715	80.6806	209.598	143.291	66.168	109.075	29.0229	131.192	115.002	123.416	71.1803	126.857	130.504	252.359	50.9942	42.8299	140.317	94.4289	98.3141	20.4629	207.016	2.51179	13.36	98.7612	9.03615	109.898	123.105	115.763	42.5788	67.5776	11.6652	29.8635	62.4483	44.0988	3.4017	41.9748	21.0402	31.2234	4.94276	77.1075	59.4707	31.1339	47.1429	12.3445	63.789	40.7551	56.5468	47.4137
AT1G03445	0	0	0	0	0	0	0	1.86288	0	0	0	0	0	0	0	0	1.5449	0	0	0	0	0	0	0	0	0	1.34745	0	0	0	0	0	2.42739	0	0	0	0	0	1.13282	0	0	0	0	7.22214	0	0	0	0.213636	0
AT1G03457	0	2.15803	13.7573	0	0	0	2.66502	0	21.5494	0	18.7168	8.68546	0	0	0	2.78871	0	8.87285	0	3.21798	0.216832	0	2.41565	0	22.0028	10.5996	0	0	15.0209	0	6.88074	0	3.21278	6.99394	4.19845	4.94792	2.54562	21.8665	12.0337	0	12.2077	0	8.8255	16.4642	8.88702	4.44635	7.7604	21.9188	6.92283
AT1G03470	0.217021	0.91466	0	0	0	0	0	10.6904	0	0	0	0	0.0851492	0	0	7.10887	16.0824	2.7499	8.97111	6.36648	0	0	21.3202	31.6436	3.06833	7.19083	2.10327	0	0	0	0	6.64914	26.5826	11.442	0.864505	17.3663	0	4.20142	2.72278	0	1.61202	0	0	4.68895	2.0424	1.34442	0	0	0
AT1G03475	159.61	179.246	138.931	92.7047	161.701	124.345	81.0829	179.111	109.467	108.732	111.974	96.9053	144.783	116.675	52.2065	159.47	117.55	112.031	121.509	165.325	107.595	130.056	166.839	142.565	111.076	111.095	203.564	86.5046	188.641	344.546	83.4377	226.173	242.35	175.156	179.402	71.574	143.605	165.087	100.218	186.867	99.8312	174.924	186.992	221.44	261.854	139.333	163.856	152.191	137.966
AT1G03490	0	0	0	0	0	0	0	0	0	0	0	0	0	0	0	0	0	0	0	0	0	0	0	0	0	0	0	0	0	0	0	0	0	0	0	0	0	0	0	1.02293	0	0	0	0	0	0	0	0	0
AT1G03495	26.4328	0	0	2.69832	58.2138	0.0314688	27.4897	9.25766	0	0	0	19.3661	40.739	0	0	8.39335	15.092	3.2672	4.58689	36.7446	0	35.8362	26.0889	19.9867	20.4849	16.5554	25.052	2.59934	89.8666	8.87553	61.3193	0	3.95122	5.85592	3.1713	0.235174	19.3243	22.5733	11.2393	15.2871	20.4046	0	53.161	98.3589	9.49199	3.34031	43.7127	33.4879	38.7563
AT1G03502	0	0	0	0	0	0	0	0	0	0	0	0	0	0	0	2.49871	7.75457	0	0	4.29241	0	0	0	0	0	0	0	0	0	0	0	0	0	0	0	0	0	0	0	0	0	0	0	0	0	0	0	0	0
AT1G03506	0	0	0	0	0	0	0	0	0	0	0	0	0	0	0	1.34627	0	0	0	0	1.31597	28.1941	0	0	0	0	0	0	0	0	0	0	0	0	0	0	0	0	0	0	0	0	0	0	0	0	0	0	0
AT1G03510	0	0	0	0	0	0	0	0	0	0	0	12.3029	0.229608	0	0	0	0	0	0	0	0	0	2.84202	0	0	0	11.6623	19.4279	0	0	2.31122	0	0	0	16.4881	21.1212	5.07046	0	0	0.546077	0	0	0	1.94036	2.02821	0	4.82144	0	0
AT1G03515	0	0	0	0	0	0	0	0	0	0	0	0	0	0	0	0	0	0	0	0	0	0	0	0	0	0	0	0	0	0	0	0	0	0	0	0	0	0	0	0	0	0	0	0	0	0	0	0	0
AT1G03520	0	0	0	16.2638	18.6772	13.3578	0	4.49981	0	0	0	0	0	0	0	1.24834	15.712	0	0.376313	4.96179	0	0	3.13992	5.34425	0.266917	0	0.828167	0	2.3688	6.34755	2.27193	0	0.786358	8.40666	24.0009	20.6697	0	14.9687	9.24865	8.04217	1.64409	5.83455	2.60224	0.600366	14.3988	19.2074	0	0.0394347	4.65447
AT1G03530	34.5863	0	39.0515	90.2403	17.2497	16.1782	82.3152	11.6053	62.3622	0.677448	18.4213	52.1768	49.5505	59.5643	45.891	29.4654	25.2169	34.8486	37.433	23.2061	23.7127	59.3669	17.3826	12.7414	29.3214	18.512	10.4884	59.4913	54.6353	0	40.9688	58.9343	55.8039	1.22611	32.5178	7.1312	33.6542	56.7098	21.9123	0.697736	17.5116	5.40133	15.1515	20.3508	47.5142	35.9737	50.1677	13.8042	29.4408
AT1G03540	0	1.71147	0	0	20.9106	3.41788	11.2602	2.66964	0	0.269757	0	0	0.923181	0.226801	0	6.31721	0	1.30031	0	14.0686	0	0	13.1728	0.933484	8.33431	5.28659	7.79302	0	0	0	0	0	8.64176	7.08953	0.562076	0	19.8886	2.6797	4.04228	3.04173	1.23486	4.35828	8.31596	0.705053	9.83244	1.57096	44.6213	0.0685399	7.53306
AT1G03545	0	0	0	0	4.49239	0	0	0	0	0	0	8.07684	0	0	0	0	0	0	0	0	0	2.23038	0.34227	0	0	0	0	15.0376	0	6.62999	0	0	0	0	0.428242	0	3.65282	0	4.54408	0	0.74332	0	0.624007	0	0	2.736	0	1.27264	0
AT1G03550	0.85748	1.38208	0	0	0	13.3012	0	18.152	0	22.4968	0	0	0	2.71511	0	1.31282	0	0	0	5.08586	0	0	11.2579	0	1.2942	0	0	0	0	0	1.23618	0	5.35926	0	0	0	0	0	13.883	0	11.2032	0	0	1.39763	0	0	0	6.76092	3.43161
AT1G03560	16.7872	13.7783	45.4823	0.380629	0	0	15.9047	11.097	0	0	0	0	11.2962	0	1.75053	0	20.1092	0	6.46007	6.84452	0	0	0	11.1228	5.78185	20.0009	17.4247	79.8833	28.5093	0	0	2.57553	14.1345	3.37679	2.4788	0	2.11458	5.13699	17.2716	41.1288	0	18.2525	0.502219	1.07222	3.98361	11.1715	8.15396	0.355075	7.37116
AT1G03570	0	0	0	0	0	0	0	0	0	0	0	0	0	0	0	0	0	0	0	0	0	0	0	0	0	0	0	0	0	0	0	0	0	0	0	0	0	0	0	0	0	0	0	0	0	0	0	0	0
AT1G03580	0	0	0	0	0	0	0	0	0	0	0	0	0	0	0	0	0	0	0	0	0	0	1.60503	0	0.578169	0	0	0	0	0	0	0	0	0	0	0	0	0	0	0	0.760183	0	0.79398	5.72258	0	0	0	8.53719	0.297266
AT1G03590	0	16.497	0.93422	5.0178	25.3687	0	7.70485	2.48919	49.9703	40.5013	0	14.9065	22.872	24.3217	14.8906	14.3952	36.5427	2.29857	13.6517	2.86679	0	25.1655	45.2262	27.6799	9.12929	2.09879	0.785783	1.77016	0	0	10.3483	17.2325	1.15594	0	0.552686	2.76574	4.41547	10.2558	2.2023	0	0.763948	0	8.55448	8.78489	23.9416	8.99313	43.3945	16.6734	6.482
AT1G03600	213.611	280.668	328.655	140.447	356.04	259.232	136.26	262.274	175.757	68.1524	251.965	247.803	210.22	224.016	157.838	202.858	226.384	185.406	218.15	268.208	174.089	100.489	200.4	182.948	232.219	117.549	236.671	233.828	94.5777	310.789	225.973	262.469	136.872	311.346	136.452	90.8875	175.075	222.911	166.701	122.434	225.145	156.897	117.398	136.643	165.862	161.75	61.4431	155.875	184.559
AT1G03610	24.7062	53.6309	0	24.4455	0	14.567	8.30164	13.7599	21.3375	1.71875	18.3009	34.8987	43.9527	36.2158	42.4714	28.3042	30.4481	50.2088	22.3262	26.6517	27.5138	21.7615	0	8.25565	29.2184	3.3134	16.9441	3.05658	0	62.6853	30.0616	28.5249	7.88187	18.8316	2.98074	57.7674	4.14844	17.4213	2.35995	2.87147	12.4199	23.117	17.4355	43.7899	0.892705	72.5753	29.583	43.9061	24.8107
AT1G03620	0	0	0	0	0	0.884269	0	0	0	0	0	0	10.4284	0	0	0	0	0	0	0	0	0	0	0	5.44695	0	0	0	1.20958	0	0	0	0	0	0	0	0	0	0	0	0	0	0	0	0	0	0	0	0
AT1G03630	198.158	67.0162	68.1867	67.3965	132.725	129.554	83.6558	74.754	116.177	133.139	46.162	76.8476	51.4688	107.973	141.203	76.8256	93.4789	100.779	92.5848	95.2306	111.815	128.036	148.712	146.64	169.909	233.802	190.007	52.6826	133.961	51.5911	87.9633	53.2985	107.075	76.1574	166.53	124.405	108.492	117.409	157.238	161.549	116.484	214.117	62.2875	60.3909	89.8711	84.5514	25.2796	131.2	156.956
AT1G03640	0	0	0	0	0	0	0	0	0	0	0	0	0	0	0	0	0	0	0	0	0	0	0	0	0	0	0	0	0	0	0	0	0	0	0	0	0	0	0	0	0	0	0	0	0	0	0	0	0
AT1G03650	0	0	0	0	0	0	0	0	0	0	1.22271	0	0	0	0	0	0	0	0	11.8223	0	0	0	15.7634	0	3.98409	0	0	0	0	11.0159	1.00498	6.04749	11.8325	0	0	0	0	0	0	0	0	0	16.6168	4.05931	0.328454	0	12.6535	0
AT1G03660	0	0	0	0	0	0	0	0	0	0	0	0	0	0	0	0	0	0	0	0	0	0	0	0	1.56107	0	0	0	0	0	0	0	0	0	0	0	0	0	0	0	0	0	0	0	0	0	0	0	0
AT1G03670	0	0	0	0	0	0	0	0	0	0	0	0	0	0	0	0	0	0	0	0	0	0	0	0	0	0	0	0	0	0	0	0	0	0	0	0	0	0	0	0	0	0	0	0	0	0	0	0	0
AT1G03680	124.917	203.41	289.722	222.997	185.277	187.217	176.237	92.9421	88.4625	218.299	99.2071	245.155	129.016	56.7904	129.441	34.4679	91.9352	137.797	204.131	185.511	141.534	259.548	97.4734	204.147	186.182	145.346	250.536	226.24	169.367	163.796	104.046	92.6647	67.0994	293.672	98.718	146.313	179.272	181.082	88.3218	142.987	269.19	295.291	248.87	183.171	158.783	267.415	29.0363	150.266	217.67
AT1G03687	13.5032	0	0	15.8503	52.4401	0.808114	6.30308	0	0	0	2.15073	32.3411	24.0469	6.51867	31.0699	0.0933971	1.68203	1.55622	0.963969	3.01948	25.5386	38.2056	15.7962	9.00503	3.83021	4.81736	16.0863	2.15999	1.79077	0	13.726	0	8.25471	0	4.69174	19.6643	1.56472	0	20.8047	10.6959	26.6814	44.4343	22.5423	7.64703	1.57798	26.9936	0	21.6365	4.79408
AT1G03700	0	0	0	0	0	0	0	0	0	0	0	0	0	0	0	0	0	0	0	10.5247	0	0	0	0	0	0	0	0	0	0	0	0	0	0	0	0	0	0	0	0	0	0	0	0	0	0	0	0	0
AT1G03710	0	0	0	0	0	0	0	0	0	0	17.7252	0	0	0	0	0	0	0	0	10.5247	0	0	0	0	0	0	0	0	0	0	0	0	0	0	0	0	0	0	0	0	0	0	0	0	0	0	0	0	0
AT1G03720	0	0	0	0	0	0	0	0	0	0	0	0	0	0	0	0	0	0	0	0	0	0	0	0	0	0	0	0	0	0	0	0	0	0	0	0	0	0	0	0	0	0	0	0	0	0	0	0	0
AT1G03730	0	0	0	0	0	4.58441	0	0	0	3.47852	0	7.79917	0	0	0	0	0	0	0	0	0	0	0	0	0	11.6076	0.753799	3.77942	0	0	11.4612	29.5172	8.07653	0	0.40965	0	6.62029	2.25871	21.7868	1.71272	0.0899213	0	0	0.195694	0	12.2618	0	0	1.47194
AT1G03740	10.2304	2.11852	0	0	46.6088	44.4479	0.35928	13.7915	2.81258	0	0.909363	4.02756	8.33334	2.97605	5.31286	9.04016	14.1914	29.9412	6.28553	20.9014	14.1893	1.0202	11.8161	32.0742	11.7803	56.0489	11.168	0.992617	0.111135	39.7885	42.4623	80.5777	55.4834	53.1794	41.5745	32.2734	20.4292	23.0133	45.6838	17.569	44.3307	13.7069	39.5667	38.1649	72.6455	32.4193	31.5923	57.7329	27.25
AT1G03743	0	0	0	0	0	0	0	0	0	0	0	1.05841	0	0	0	0	0	0	0	0	0	0	0	0	0	0	0	0	0	0	0	0	0.338815	0	0	0	0	0	0	0	0	0	0	0	0	0	0	0	0
AT1G03746	0	0	0	0	0	0	0	0	0	0	0	0	0	0	0	0	0	0	0	0	0	0	0	0	0	0	0	0	0	0	0	0	0	0	0	0	0	9.48166	0	0	0	0	0	0	0	0	0	0	0
AT1G03750	0	0	1.31998	0	0	0	0	0.606493	0	0	0.129216	0	0	0	0	17.8794	1.85609	0	0.33215	5.83396	29.8359	0	7.39598	12.6847	0	2.96542	9.33708	1.36522	0	36.3919	9.93491	5.88825	2.70655	17.5275	17.9982	26.402	12.7014	35.3833	22.103	2.42253	0.334091	1.03611	9.25139	4.61814	0	0	0	0	1.61062
AT1G03760	0	0	0	16.0208	0	12.273	0	6.76971	0	0	16.7095	12.4452	0.634644	0	8.2165	0	1.97405	0.482672	3.41697	4.46862	7.92972	0	33.7182	2.86987	14.7676	3.76295	1.26821	13.6214	0	103.364	34.3545	1.94417	11.3304	0	1.60783	23.6328	15.2641	16.9021	6.01068	36.7235	0	0	8.93542	10.7975	15.2568	2.94142	0	2.07456	7.67496
AT1G03770	0	0	2.09497	0	0	0	0	0	0	0	0	9.36377	0.20031	0	3.51336	0	2.06893	0	0	0	0.618646	0	16.3985	2.29514	0	0	0	1.99779	0	0	8.86178	0	0	4.59827	0.569374	0	0	0	14.6488	8.21451	9.60961	24.2615	0.91088	0	2.19393	2.01878	0	0.691469	7.35839
AT1G03780	22.3442	24.6288	24.7555	15.5082	3.8664	13.5415	14.2626	11.9374	49.4591	59.9704	19.1343	2.21701	24.0018	62.1325	44.0288	40.8741	23.3247	10.4863	17.479	56.4127	9.84373	35.9598	64.3903	40.367	45.3881	66.9223	33.3573	35.6755	122.788	117.262	48.8817	12.3891	68.7104	13.0353	55.1942	74.2442	35.5396	46.0226	17.6317	82.7894	28.4064	18.0164	40.3138	9.09569	29.876	30.7397	61.3742	43.7068	12.3408
AT1G03790	0	0	0	0	0	0	0	0	0	0	0	0	0	0	0	0	0	0	0	0	0	0	0	0	0	0	0	0	0	0	0	0	0	0	0	0	0	0	0	0	0	0	0	0	0	0	0	0	0
AT1G03800	0	0	0	0	0	0	2.09788	0	1.68352	0	0	0	0	0	0	11.1424	0	9.45148	0	0	0	0	0	0	0	0	0	0	0	0	0	0	0	9.70756	0	0	0	0	9.5539	0	0	0	0	0	0	0	0	10.5348	0
AT1G03810	0	0	0	0	0	0	0	0	0	0	0	0	0	0	0	0	0	0	0	0	0	0	0	0	0	0	0	0	0	0	0	0	0	0	0	0	0	0	0	0	0	0	0	0	0	0	0	0	0
AT1G03820	0	1.59186	0	0	0	0	1.28308	0	0	0	0	0	0	0	0	1.0991	0	0	0.114375	26.0876	0	0	0	8.21287	4.45282	0	10.758	0	30.5655	0	0	0	16.7864	0.255026	0.444481	0	4.63125	12.829	1.75908	2.29652	0	0	0	6.48046	0	0	0	0	1.50682
AT1G03830	10.6109	0.204371	0.297877	0	0.353731	10.6437	0.014472	25.5462	23.697	0.0354264	0	10.2272	0	0	4.92855	27.0265	0.648897	1.16685	0.442278	0	26.5024	0	33.2108	14.2339	27.722	41.2335	0.616361	0	28.5395	3.35701	29.9399	35.8894	29.6126	0	1.58749	20.6438	27.604	17.1484	2.80163	5.46011	25.7101	0	7.85787	5.18098	0.0566649	1.20364	6.78113	11.1998	6.35862
AT1G03840	0	0	0	6.90033	0	16.8702	0.636202	0	1.95419	0	14.1239	0.0924019	6.21301	0	0	0	0.965733	3.19431	0	0	0	0	0	0	0.768523	0	0	0	3.0788	0	0	0	0	0	0	0	0	0	0	0.283419	0	0	0	0.683186	0	0	0	0	1.05174
AT1G03850	0	0	0	0	0	0	0	0	0	0	0	0	0	0	0	0	0	0	0	0	0	0	0	5.13786	0	0	0	0	0	0	0	0	0	0	0	0	0	0	0	0	0	0	0	0	0	0	0	0	0
AT1G03860	41.921	78.962	24.285	44.3199	16.3291	56.7237	34.1974	14.6433	5.36913	0	0	10.1474	34.8302	5.1182	0	18.5214	2.14376	20.0213	9.97815	25.0687	0.15405	51.2339	39.0941	0	58.0242	13.1143	76.3142	84.4699	80.5344	6.35283	26.3501	104.574	39.6663	42.4202	40.3675	11.1488	33.8927	83.729	76.726	85.995	71.3989	69.4778	44.0727	50.3292	81.0749	48.2104	173.653	24.6196	41.4143
AT1G03870	24.967	28.1763	73.5474	47.3054	38.8571	12.7909	30.7286	8.72801	128.18	31.6073	73.4089	37.1268	54.4248	8.10805	72.2866	8.15857	32.0689	51.8557	67.4339	44.9715	0	49.8856	1.6458	0	9.53677	5.95173	6.39144	2.88821	0	0	29.3559	0	1.42287	160.423	8.92862	0	0	0	0.955139	0	9.19353	30.3959	328.98	281.79	51.0841	209.443	22.3588	177.736	86.1209
AT1G03880	0	0	0	0	0	0	0	0	0	0	0	0	0	0	0	0	0	0	0	0	0	0	0	0	0	0	0	0	0	0	0	0	0	0	0	0	0	0	0	0	0	0	0	0	0	0	0	0	0
AT1G03890	0	0	0	0	0	0	0	0	0	0	0	0	0	0	0	0	0	0	0	0	0	0	0	0	0	0	0	0	0	0	0	0	0	0	0	0	0	0	0	0	0	0	0	0	0	0	0	0	0
AT1G03900	26.4299	49.8382	41.1998	29.1695	49.675	94.0491	49.4872	53.2302	18.0892	0	7.75918	16.3241	72.0121	90.5033	0	65.7193	7.34265	35.7369	82.0537	32.1339	33.704	35.0598	36.7814	34.3774	16.267	22.9566	32.062	4.11634	51.1941	0	67.8596	118.338	45.9407	83.3414	38.1937	94.8263	59.8137	22.4033	58.7172	81.4763	33.3142	38.4001	58.1174	46.9056	82.9452	47.7721	49.8404	94.9064	24.4611
AT1G03905	2.00483	0	0.970353	12.9875	0	0	0	0	0	0	0	0	0	2.7876	8.76096	0.742561	0	0.537571	0	0	0	0	0	0	5.05471	0	0	0	0	51.22	0	0	10.392	0	0	0.727997	0	0	0	0	0.488423	0	8.74098	0	0.381749	11.557	0	5.01944	0
AT1G03910	46.8584	42.2673	17.1138	25.845	2.82295	38.0676	96.6504	73.2814	3.79115	0	30.115	36.9041	72.611	13.4568	61.9405	108.279	57.4666	68.5885	58.7049	26.2033	33.4122	76.5669	113.831	35.5557	51.0527	94.9202	42.9227	47.8177	39.2951	114.712	42.5108	149.992	137.81	82.2905	102.183	87.2757	93.4671	107.361	102.082	73.1435	65.9162	27.0666	61.9238	65.399	41.3991	14.2581	36.1255	66.9996	72.5532
AT1G03920	0	0	0	0	0	0	0	0	0	0	0	1.05297	0.473158	0	0	0	2.89371	0	0.173601	0	0	0	0	0	0	0	0	0	0	0	0	0	5.72989	0	0	0	0	0	0	0	0	0	0	0	0	0	0	0	4.68822
AT1G03930	9.32482	31.7135	39.3675	18.189	12.7462	59.0423	0.972896	20.9319	24.3737	126.067	15.3328	14.9237	1.37248	15.2781	58.6942	71.0953	51.7197	34.7218	35.1642	18.8758	9.07711	4.96827	83.3541	79.5912	26.7785	29.878	42.486	93.6612	1.6797	0.257147	33.974	0	31.4977	22.5916	20.3855	30.8093	61.2243	84.3635	7.74825	26.9295	18.1004	46.4482	12.8287	47.8575	65.2622	27.2084	5.33449	25.6005	45.2114
AT1G03935	1.34378	12.1554	0	0	0	0	0	0	0	0	0	0	0	0	0	0	0	0.999987	5.13433	0	0	0	0	0	0	8.11778	0.106857	0	0	0	0	0	0	0	1.96124	0	0	0	14.8275	0	0	0	0	0	0	0	0	0	0
AT1G03940	49.2364	17.5872	31.3787	52.3366	0.196938	1.64292	27.9961	7.60034	30.9814	66.801	37.7138	1.56883	3.10375	31.96	6.14626	12.8626	22.3161	28.5362	51.8932	22.7235	54.614	0.685067	18.0141	75.1759	40.8483	82.473	59.4611	1.42611	2.11525	39.227	2.443	49.2969	15.6688	7.14795	11.8624	18.6397	24.0072	44.646	11.3498	15.4831	1.25321	1.44287	95.1693	5.64157	8.49662	95.6155	43.4999	30.3753	37.836
AT1G03950	0	0	20.0082	12.3419	0	0.605845	0	1.14882	0	0	0	0	0	0	0	0	0	1.08655	0.279553	0	2.30688	0	0	2.64054	3.58488	4.40618	10.8577	28.5432	0	0	10.4532	0	0	0.995273	0	2.78682	2.19475	2.05773	14.2486	1.57333	0.730786	2.72478	0	0.302626	13.9184	11.0621	0	0	5.36193
AT1G03960	12.052	0	4.3242	0	0.743969	0.783711	18.6055	2.63727	23.6895	0	0	12.4946	7.57906	0	0	0	18.1616	1.23759	19.3391	7.23792	35.2908	29.3659	0.630904	2.24497	42.9962	1.58938	37.0076	93.1152	3.75549	3.74613	20.2222	3.64859	18.3634	0	9.50342	0	11.7548	8.6672	6.50933	59.8923	32.0376	19.2093	16.8347	20.3195	5.8662	11.9625	0	2.00552	12.152
AT1G03970	11.7582	8.98912	0	19.1956	1.08199	15.4446	1.76107	0	1.27789	0	26.6152	0	0.544984	1.61454	50.7109	5.12504	17.3816	8.13727	12.5645	16.8302	0	0.253888	17.1324	15.7988	20.172	8.52745	38.0106	22.6291	27.9236	0	21.2203	28.2403	38.0034	0	38.7915	92.6251	5.8924	9.42794	13.1491	31.5239	1.47122	35.6049	15.3935	13.4214	74.1711	6.93832	4.39086	27.2333	8.38295
AT1G03980	0	0	0	0	0	0	0	0	0	0	0.8269	0	0	3.54741	0	0	0	0	0	0	0	0	0	0	0	0	0	0	0	0	0.634092	0	0	6.47855	0	0	0	1.46753	0	0	0	0	0	0	0	0	0	0	0
AT1G03982	0	0	0	0	0	0	0	0	0	0	0	0	0	0	0	0	0	0	0	0	0	0	0	0	0	0	0	0	0	0	0	0	0	0	0	0	0	0	0	0	0	0	0	0	0	0	0	0	0
AT1G03990	8.54711	0.396323	51.4401	11.2551	25.6463	17.3555	4.4999	26.9615	2.6697	27.8996	18.0438	12.8701	0.297271	4.79718	0	12.4896	5.17392	1.87207	9.78152	4.05573	0	0	0	0	0	2.62625	10.1193	28.3755	0	0	15.3632	0	0	8.07702	0.677474	0	0	0	0	0	1.59097	0	1.07407	3.88137	0	2.67442	0	11.8879	0
AT1G04000	41.4708	16.833	32.7128	34.963	18.3861	39.3338	31.8235	4.18597	24.5934	13.8765	9.81779	10.7204	48.4403	13.194	36.0035	0.722239	2.86103	72.8891	26.1884	38.9115	7.15508	0	0	30.8587	32.0919	17.0406	22.2662	0	48.9835	0	7.98091	0	0.825819	13.5209	4.62457	0	1.37678	5.87841	4.27941	0	12.8896	1.62009	9.33144	13.1549	0	8.1304	0	19.8042	13.6951
AT1G04010	0	0	10.0728	0	0	0	0	0	0	32.3526	16.4269	19.652	0.408199	0	6.52783	1.64831	5.65077	0.730162	17.5038	21.4695	0	0	16.2293	1.22542	0	9.28059	21.7124	0	2.29225	0	0	0	0	3.40959	4.2337	0	18.9948	3.28008	30.385	1.39765	10.4756	6.03571	10.9001	16.8329	32.7306	0.275176	0.248374	1.33384	7.25816
AT1G04020	20.4707	27.8369	1.10179	31.4513	22.6794	0.446233	4.74044	8.58894	5.20878	0	42.9895	11.7719	1.13975	6.49784	2.85006	7.95638	15.0413	40.8577	12.397	5.01779	14.8631	58.4253	24.4671	5.273	16.7723	128.445	12.2242	6.87141	0	45.4643	10.7111	22.1877	20.4344	15.638	6.78459	0	15.0003	4.49372	8.74496	3.10416	9.02191	1.7486	7.95046	22.117	34.8727	0.947298	0	1.91525	11.3549
AT1G04030	0	0	1.77265	0.632543	0	0	8.3475	4.18984	0	0	0	0	0	0	0	0	0	0.729357	0.403253	0	0	0	0	0.943144	2.1313	0	4.56707	13.7794	30.5646	0	0	0	4.28134	0	0	14.5368	14.8127	1.63157	0	0.692949	11.6864	0	0.513867	0	5.46894	11.6484	2.99184	0.734061	1.03472
AT1G04040	0	11.9194	5.52741	11.6328	0	8.78844	2.73315	21.7836	0.536206	0	18.0038	3.70175	4.48197	0	2.54821	1.96735	23.5143	6.65425	12.4301	12.4088	38.3832	24.0178	1.83057	4.89419	4.47357	14.091	1.56299	1.24608	3.68878	0	0	4.58458	0.5591	13.0627	36.0635	53.1649	26.969	11.5978	25.3864	18.602	8.78844	0.903985	36.6307	37.2528	15.0932	11.0816	11.638	22.22	23.1939
AT1G04050	0	0	0	0	0	0	0	1.49577	0.187579	0	18.3054	0	0	0	0	1.87439	1.69396	0	0.0436515	1.40031	0	0	0	5.41655	0	0	0	0	0	64.1328	2.20515	36.1929	3.95195	6.75268	0.716849	0	6.69025	2.89515	3.36261	0.253447	0	0	0	2.09502	0	0	3.43307	1.39077	1.65561
AT1G04070	11.8353	0	0	12.3169	0	0	0	0.826473	0	0	0	0	12.1689	30.772	0	0	4.24077	0.430116	11.5411	14.1968	0	0	0.692364	0	0	9.47469	0	0	0	0	0	0	3.10545	0	0	0	0	0	0	0	10.7464	0	0	3.71071	0	1.24314	0	0.308161	4.95364
AT1G04080	82.1634	81.2111	72.103	46.4519	116.88	65.9516	48.7835	54.772	112.789	130.166	118.891	80.7531	85.2927	79.344	48.8993	27.9896	60.1953	111.614	83.2747	72.0601	45.7168	72.8554	86.07	107.531	71.6284	45.2967	88.1228	46.9466	116.479	59.5386	150.336	79.2038	88.0225	87.21	105.7	59.3469	53.0983	120.207	101.869	77.1009	83.3969	61.3717	111.592	108.588	45.7323	103.421	149.756	117.249	65.4762
AT1G04090	9.88814	0	7.42172	0	0	0	0	0	0.264053	0	0	0	0	0	0	0	0	0	0	0	0	0	0	0	0	0	0	0	0	0	0	0	0	0	0	0	0	0	0	0	0	0	0	0	0	0	0	0	0
AT1G04100	1.21486	0	0	0.288862	0	0	0	6.90778	0	0	0	0	0	0	2.46648	2.27311	14.0921	0	0	8.00328	0	0	4.26528	3.03094	0	0	0.645928	29.7075	0	0	0	0	0.139766	0	0.567225	6.38201	1.19312	0	0	9.77383	1.11547	12.2648	0.29858	22.6732	19.5088	1.57831	0	0	0
AT1G04110	14.3528	13.7222	0.696621	13.9301	22.9478	1.2318	17.1442	9.21287	32.5887	0	1.79761	30.1894	10.9576	0	0	16.9886	33.9859	17.0505	21.7622	23.0143	1.23928	0.133063	29.4255	28.3057	33.6129	64.6497	27.2261	0.756298	7.80199	0.989499	23.4115	63.7676	16.7267	38.7378	3.70532	0	33.4931	6.84434	12.0398	35.2677	24.2564	14.2298	0.447691	6.77006	6.83269	0	0	0	1.28425
AT1G04120	140.408	131.217	156.258	49.5933	110.222	167.384	210.156	133.83	300.672	85.8718	88.6586	152.788	155.838	184.768	137.566	190.188	155.871	162.705	154.845	119.99	207.637	116.16	112.101	68.7233	132.816	72.5047	61.9389	114.95	54.5267	35.7906	69.322	121.117	133.964	82.6176	94.5167	149.076	120.546	112.071	110.376	50.5317	104.038	16.9529	77.6186	132.453	139.168	89.87	82.4014	81.9549	77.7996
AT1G04130	0.638523	1.84345	0	9.75361	0.597742	13.5706	10.2587	8.76386	0	0.199955	0	0	23.7887	29.8858	0	19.1139	6.64434	12.2018	6.46901	11.7291	24.9196	0	4.24279	47.5972	6.23025	0	0	10.6213	0	0	0	0	29.1314	0	0.530827	2.58242	0	3.72679	0.383083	0.537816	0	20.2708	11.116	10.1477	1.16795	20.1451	0	0	8.47767
AT1G04140	102.63	94.622	98.1633	88.6273	134.985	99.0908	98.0777	87.0469	121.095	96.078	97.3784	65.7663	152.719	285.452	52.7793	75.7369	87.0755	131.856	78.8345	83.9079	28.8768	49.1442	48.9694	78.5939	104.792	91.3152	144.658	210.938	77.957	136.992	186.902	102.932	92.1852	142.91	118.448	80.4817	119.576	94.0825	189.953	70.5138	107.488	106.721	115.873	125.791	101.872	173.22	202.114	53.1047	82.7331
AT1G04150	0	0.79465	0	14.3817	0	0	0	0	0	0	0	0	0	0	0	0	0	0	0	0	0	0	0	0	0	0	0	0	0	0	0	0	0	0	0	0	3.25498	0	0	0	0	0	8.36264	0	0	0	0	0	5.00103
AT1G04160	0.158124	27.4025	5.53377	0	4.42919	0	0	7.49921	1.52351	0	0	0.584557	1.37083	0	0	9.03944	13.398	10.8601	3.07493	16.0539	21.5268	5.16715	37.4628	6.38779	12.679	12.7	0.227317	20.2236	30.194	53.897	1.00018	69.36	18.2661	10.5019	26.8781	30.0326	57.9379	12.2428	12.3551	12.2923	14.6708	0	17.9705	5.14605	15.4415	15.3208	0.417622	16.7876	12.4233
AT1G04170	98.564	39.2524	64.8091	128.345	111.423	60.332	137.047	70.2446	44.1161	157.926	116.623	123.244	29.9229	41.6499	103.715	67.4783	102.296	50.3747	62.6536	139.782	41.1882	107.86	170.118	76.9119	109.618	68.4181	68.4635	9.92574	231.053	78.9756	86.7642	110.244	262.914	81.8885	121.455	30.2839	117.763	179.695	101.883	97.8709	88.7707	6.00807	123.685	75.0318	38.1345	44.6145	93.5959	56.0563	82.3853
AT1G04171	0	0	0	0	0	0	0	0	0	0	0	0	0	0	0	0	0	0	0	0	0	0	0	0	0	0	0	0	0	0	0	0	0	0	0	0	0	0	0	0	0	0	0	0	0	0	0	0	0
AT1G04180	0	0	0	0	0	0	0	0	0	0	0	0	0	0	0	0	0	0	0	0	0	0	0	0	0	0	0	0	0	0	0	0	0	0	0	0	0	0	0	0	0	0	0	0	0	0	0	0	0
AT1G04190	29.4768	4.37647	4.53287	11.444	23.015	17.0554	12.848	15.9872	1.76003	59.8261	19.0156	21.9505	10.9915	4.02832	0	32.1765	21.9348	14.8555	11.4349	6.51068	16.9913	0	40.1529	17.9324	21.4086	10.4931	0	60.6287	5.3658	0	46.09	17.6678	9.05498	12.4481	31.978	38.4844	0	41.7071	18.2785	26.1837	37.5573	7.586	1.06136	14.1268	2.51866	6.82703	19.019	0.894574	5.09644
AT1G04200	20.088	19.0104	1.92132	9.70529	0	23.9092	26.668	0.487915	0	0	18.0775	24.6183	11.0573	30.9774	38.4637	1.33263	5.77843	30.7945	28.7057	20.8794	0	0	20.0312	18.1745	41.547	34.6639	0.972014	1.96301	0	4.6793	21.054	0	12.654	7.5627	28.2338	0	9.54327	31.1558	17.5261	29.2106	2.5053	0.302758	4.03735	37.534	43.3557	25.0229	0	75.2028	24.0701
AT1G04210	57.5091	62.8796	122.052	82.8173	45.9192	60.3922	40.8189	138.999	66.0694	142.078	41.4036	85.0972	120.717	213.075	73.7688	143.282	109.985	88.3206	99.5053	44.5811	249.414	74.4922	101.963	55.0989	61.9491	66.8283	86.504	97.9579	26.1716	59.6693	97.8726	19.5843	142.555	21.1352	233.91	89.1197	139.921	171.397	102.942	53.9565	125.692	61.2982	70.1868	14.2315	102.745	22.9003	57.2865	85.0496	41.8835
AT1G04220	80.1687	82.8306	52.0276	35.6127	1.41619	42.1581	39.0479	45.0092	2.35338	0	178.062	122.31	50.1203	62.8618	0	67.9546	32.762	60.6789	114.372	42.0731	35.5493	0	0	0	6.18392	0	1.72582	0	37.3703	0	31.4672	27.5876	0	0	0	0	0	23.68	0	0	12.619	0	0	4.06364	9.11972	13.1709	0	12.2603	4.04332
AT1G04230	21.8716	0	1.67223	0	0	0	0	4.98237	0	0	0	0	0.312174	0	9.31396	14.7138	0.450475	0	12.0453	3.98345	14.7953	5.79052	16.1994	7.71402	4.52041	6.4652	19.4701	1.06322	0	0	11.8225	24.8654	28.7541	6.32428	1.46626	0	3.12506	2.8085	27.9369	14.3405	0.71395	19.8734	0	3.17893	27.6449	0	10.8348	0.249896	6.14939
AT1G04240	0	0	20.1384	0	0	18.5558	1.64738	4.10994	12.1815	35.714	0	0	1.27736	0	8.22066	0.99906	19.0732	19.0394	7.02533	13.9704	15.1247	0	5.58836	5.91728	9.78628	0	8.75272	2.25456	0	0	0.173161	1.2886	0.380358	0	23.3727	18.1875	25.5624	0	31.3439	16.5427	0	0	18.0992	6.93124	39.9709	0.990758	47.6484	0	2.06701
AT1G04250	12.2539	2.17269	25.7141	1.08561	0	10.7893	6.6969	33.7869	0	0	22.1626	10.4774	29.3517	0	0	12.8541	26.7365	14.2945	10.8302	8.77269	13.7356	0	0.313568	18.1927	18.2786	11.1722	12.329	0	0	0	23.4169	53.6938	26.7441	14.0646	0.993457	3.72869	20.7714	11.7725	29.6343	21.6157	7.10008	0	1.2404	8.60821	0	6.47791	39.1071	0	11.3112
AT1G04260	14.7574	12.3761	0	2.38876	15.8053	4.77048	14.0364	0	0	0	80.4931	12.5775	22.9837	0	0	0.28125	3.15585	2.38595	0	11.437	3.69873	25.4274	17.3326	0	2.42882	1.56207	19.5887	20.6308	0	0	7.5751	27.7524	13.6865	6.72223	1.28127	17.3183	25.8471	0	0	1.13031	1.0758	0	2.02756	30.3836	4.61968	33.2117	92.0119	28.6965	16.6962
AT1G04270	94.5888	54.0262	104.723	109.915	30.108	89.182	107.884	251.819	110.52	172.653	94.9677	104.301	56.2674	194.822	189.291	266.33	317.712	111.892	93.4619	167.231	356.695	222.302	324.862	133.926	176.847	175.603	102.663	126.843	216.064	163.6	176.636	412.321	426.255	77.8765	146.802	313.213	272.892	316.428	434.324	356.115	121.832	120.621	92.7265	87.9538	392.853	76.9545	681.872	96.3212	125.639
AT1G04280	1.37278	0	10.8298	1.68938	0	1.43579	1.43119	0	0	0	0	1.35431	0.625959	0	0	3.05245	2.10467	0	0	8.16526	11.8697	24.4752	0.152486	5.11273	5.17112	0	9.88184	0	0	25.655	7.45456	0	2.42452	16.0311	30.1289	0	4.25261	4.39558	0.02191	1.01569	11.0837	0	15.7925	13.0519	35.7774	4.26076	75.5094	0.77561	6.77688
AT1G04290	1.28089	1.18428	20.182	13.9768	39.2403	0	4.50889	6.06086	0	0	31.8898	19.6145	1.24644	29.0027	0	23.8375	8.70587	13.2295	1.55312	8.78418	8.14812	28.6236	17.5008	13.657	3.983	1.97469	26.2901	0	26.2956	0	1.31758	66.9848	51.7464	0.847979	2.31339	25.6137	2.62784	3.77023	24.3451	17.6426	0	0	0.350055	16.1546	26.4648	1.65246	0	5.14845	5.05851
AT1G04295	0	0	0.250944	0	0	1.01931	0	0	0	0	0	0	13.7817	0	0	2.30295	0	0	0	0	0	4.26227	0	0	0	2.46868	0	0	0	0	12.8338	0	0	0	0	0	5.89869	0	0	0	0	1.28279	0.0555074	0	0	11.3327	0	0	0
AT1G04300	125.021	59.1608	107.263	63.3548	66.8639	173.425	82.9243	153.73	77.5615	167.129	108.539	127.868	162.875	136.543	100.745	102.398	117.49	81.3517	117.675	65.2542	72.5592	131.134	53.3499	100.781	138.834	60.8217	104.692	88.4355	62.9828	145.259	104.548	40.5528	84.2663	172.171	122.89	88.3066	177.887	63.1878	65.4424	56.5434	49.7729	21.7995	155.036	135.002	122.943	190.705	25.1277	196.563	105.526
AT1G04310	0	1.00703	1.07778	2.54258	0	10.6789	13.3509	0	0	32.206	1.31128	8.40625	0	0.457519	0	3.17502	0	15.5927	2.79961	6.35869	16.3623	0.366137	0	1.20064	7.70154	0	4.65028	0	35.3543	0	0	4.1213	12.1324	10.8655	0.679594	16.0081	16.1741	9.12877	7.4146	0	9.86762	1.34324	0.0227194	0.912975	0	2.5	34.7606	8.10901	4.89661
AT1G04320	0	0	0	0	0	0	0	0	0	0	0	0	0	0	0	0	0	0	0	0	0	0	0	0	0	0	0	0	0	0	0	0	0	0	0	0	0	0	0	0	0	0	0	0	0	0	0	0	0
AT1G04330	0	0	2.20851	0	0	0.127843	0	0	0	0	0	0	0	0	0	0	0	0	0	0	0	0	0	0	0	0	0	0	0	0	0	0	0	0	0	0	0	0	0	0	0	0	0	0	0	0	0	0	0
AT1G04340	19.949	5.78582	0	0	19.1599	0.056812	13.3078	10.9551	2.37944	0	13.5078	0	12.1745	0	0	0	0	17.2993	0.439973	0	0	0	0	17.2616	8.89929	12.4887	6.26687	0	0	0	7.41592	0	1.85425	2.72526	0	0	34.9724	16.051	13.4975	7.03833	2.47998	1.37246	0.43394	1.72948	10.5185	2.00293	0	0.0322794	4.18005
AT1G04350	31.1581	11.8005	26.1038	82.6865	26.8784	70.1431	14.4065	59.5611	0	0	54.5893	8.81824	31.3254	25.1541	74.6616	31.1064	49.9124	29.8426	57.7281	13.9662	0.650773	60.2857	37.5445	60.0858	33.1477	30.9353	43.918	28.5639	1.60504	3.78352	44.4091	30.3057	40.0752	32.4302	8.42398	32.573	19.8408	23.9335	19.2926	13.821	42.6837	30.1741	7.2618	23.8556	2.35426	13.5601	47.5376	33.6884	35.9001
AT1G04360	1.20317	0	0	11.2036	13.7675	0	0	2.35215	0	0	1.62747	0	11.862	0	0	0	4.62462	0	1.05216	0	0	0	2.8388	0	0	0	0	0	0	0	0	0	0	0	0	0	2.41541	0	0	0	0	0	12.7946	4.5794	0	0	0	0	0
AT1G04370	0	0	0	0	0	0	0	0	0	0	0	0	0	0	0	0	0	0	0	0	0	0	0	0	0	0	0	0	0	0	0	0	0	0	0	0	0	0	0	0	0	0	0	0	0	0	0	0	0
AT1G04380	0	0	0	0	0	0	0	0	0	0	0	0	0	0	0	0	0	0	0	0	0	0	0	0	0	0	0	0	0	0	0	0	0	0	0	0	0	0	0	0	0	0	0	0	0	0	0	0	0
AT1G04390	12.439	0.236662	0	0.244434	0.591031	9.63184	13.6135	8.30786	0	34.5123	3.64634	11.0366	0	4.79844	0	3.54945	4.15695	1.29876	8.43285	14.5692	21.5833	0.407984	14.1364	13.3899	18.167	8.32017	9.29376	0	0	0	11.6611	19.3443	14.9316	0	8.16861	24.712	0	5.57207	3.29377	6.85613	0	0	5.91425	3.57413	5.43651	0.0467374	0	8.41314	6.37113
AT1G04400	19.3624	34.0086	0.99677	7.32314	19.3731	54.7181	22.0159	89.1429	23.7153	1.60624	4.81072	11.6951	8.67639	9.32609	26.6381	16.1043	43.5691	22.1686	54.3297	91.3022	50.2952	110.899	105.651	136.546	93.1318	195.289	116.162	106.453	164.33	117.07	202.482	244.606	157.085	162.458	140.339	179.473	128.006	136.315	131.603	214.867	106.407	107.726	191.816	186.673	187.298	172.949	330.113	160.559	111.445
AT1G04410	277.333	188.075	249.226	196.993	224.376	99.3241	205.093	300.784	189.035	163.792	146.629	208.335	141.791	184.36	212.251	286.172	243.627	131.725	114.042	146.58	145.788	134.308	279.534	400.06	144.089	294.791	205.937	144.461	150.554	61.4483	222.289	296.131	310.833	277.483	217.092	228.452	354.685	268.161	328.207	276.19	255.325	238.186	140.81	182.967	350.902	290.088	381.799	259.889	162.236
AT1G04420	53.9871	144.384	16.6747	139.527	44.9287	47.0274	96.3912	98.9743	190.535	107.387	31.1489	115.724	84.2836	91.9659	32.2856	56.1323	114.726	123.683	159.363	53.4064	114.383	116.571	94.3379	113.777	118.518	125.259	117.516	120.375	27.9842	185.101	89.2437	181.063	114.644	118.74	115.952	132.815	198.749	132.915	143.211	128.001	81.7962	136.13	118.628	141.541	137.7	93.5009	23.4477	52.1976	129.64
AT1G04425	12.234	0	0	0	0	0	0	2.01903	0.835558	0	22.6995	11.2454	0	0	0	1.90309	0	1.33187	1.46586	0	0	0	1.77078	6.84199	0	7.62079	0	0	0	0	0	28.9193	1.54412	0	2.10239	0	2.21951	0	1.57079	0	0	0	0	4.05647	0.181513	0	0	0	0
AT1G04430	53.7082	81.4308	1.69132	12.117	79.6328	54.0859	35.9232	81.7596	21.315	42.0443	19.2403	23.2457	17.0922	1.23726	52.3062	137.53	137.359	20.4413	20.6074	34.4104	142.878	54.3185	138.002	61.6844	76.0305	70.9492	76.2477	161.432	129.61	117.698	68.8197	225.145	77.9101	76.8449	108.531	105.947	164.013	146.549	105.482	151.494	110.995	66.4186	182.842	169.899	229.164	85.9614	313.931	158.991	82.6961
AT1G04440	33.0408	41.6178	38.345	10.9166	29.7639	37.913	70.9644	61.2732	32.9259	54.9254	34.371	47.2077	32.55	58.3793	35.2088	52.5004	19.1281	20.4779	39.5339	39.4093	17.1981	29.5593	15.7015	64.9387	64.8902	21.7247	35.9573	15.883	30.3211	4.74025	76.8604	37.8224	60.7788	50.1904	29.4895	29.7593	72.9391	44.4023	46.4739	10.18	69.8757	51.0352	95.1637	87.573	22.8526	60.9676	4.93965	67.2313	49.4756
AT1G04445	0	0	0	0	0	0	0	0	0	0	0	0	0	0	0	0	0	0	0	0	0	0	0	0	0	0	0	0	0	0	0	0	0	0	0	0	0	0	0	0	0	0	0	0	0	0	0	0	0
AT1G04450	0	0	0	0	0	0	0	0	0	0	0	0	0	0	0	0	0	0	0	0	0	0	0	0	0	0	0	0	0	0	0	0	0	0	0	0	0	0	0	0	0	0	0	0	0	0	0	0	0
AT1G04457	0	0	0	0	0	0	0	0	0	0	0	0	0	0	0	0	0	0	0	0	0	0	0	0	0	0	0	0	0	0	0	0	0	0	0	0	0	0	0	0	0	0	0	0	0	0	0	0	0
AT1G04470	12.1378	0	0	0	0	0	0	0	0	0	0	0	0	0	0	0	0	0	0	0	0	0	0	11.6979	0	0	0	0	0	0	0	0	0	0	0	0	0	0	0	0	0	0	0	0	0	0	0	0	0
AT1G04480	23.0056	68.1918	24.0297	72.5825	2.77795	25.952	4.0399	148.354	53.6142	54.0733	42.4056	30.9899	9.88517	26.4369	23.2969	76.8548	78.9612	15.0934	13.3344	45.3748	140.42	7.22065	151.786	54.7724	39.546	63.6918	29.9329	57.8111	62.6798	35.2747	26.6096	215.758	194.714	45.1144	93.4002	166.382	156.451	133.644	231.004	144.027	42.7606	71.956	25.7687	24.31	118.081	96.2906	146.982	35.2483	42.84
AT1G04490	0	0	0	0	0	0	0.322507	0	0	0	0	1.19327	0	0	0	0	0	0	0	0	0	0	0	0	0	0	0	0	0	0	0	0	0	0	0	0	0	0	0	0	0	0	0	0	8.21497	0	1.75704	0	0
AT1G04500	0	0	0	0	0	0	0	0	0	0	0	0	0	0	0	0	0	0	0	0.478397	0	0	0	0	0	0	0	0	0	0	0	0	0	0	0	0	0	0	0	0	0	0	0	0	0	0	0	0	0
AT1G04501	0	0	0	0	0	0	0	0	0	0	0	0	0	0	0	0	0	0	0	0	0	0	0	0	0	0	0	0	0	0	0	0	0	0	0	0	0	0	0	0	0	0	0	0	0	0	0	0	0
AT1G04510	58.0094	26.1179	59.8545	60.7354	104.823	22.9155	52.3722	47.7993	80.5654	28.1056	62.3589	53.4651	113.933	175.176	22.6461	27.0199	45.2533	76.4601	42.7356	70.3385	2.76388	40.1436	44.3139	27.3042	74.0439	60.6282	72.5136	114.673	46.4881	77.3459	51.1459	36.0904	79.672	40.1079	66.937	27.6227	38.6104	77.2216	28.3714	17.7363	61.8614	38.3527	79.5487	101.776	49.6329	36.2849	78.3201	114.257	61.5883
AT1G04520	29.4664	15.5501	45.86	42.0425	53.9364	46.9739	28.6298	31.7786	2.308	87.8206	56.968	28.3729	41.9496	11.7672	33.2936	8.89487	29.487	19.1726	32.8193	27.8485	2.95512	9.79396	14.1599	19.2876	16.6872	43.7972	2.71873	0	0	0	0	0	45.7238	0	9.14299	32.0998	26.7229	2.56976	1.64097	6.0222	23.8578	0.0337422	1.22549	13.1545	27.5663	0.366288	43.4311	1.6541	10.9855
AT1G04530	1.25782	27.8552	38.8468	14.1222	32.891	53.3978	30.9387	47.6663	15.1746	39.5222	8.17561	78.9809	21.9751	2.37643	52.9355	23.9805	99.4106	8.71988	59.6602	30.477	100.63	0.139189	14.4293	16.3488	19.7056	39.0589	43.7155	0.350514	0	78.2828	31.0325	26.1401	43.5514	25.6599	17.0696	69.3873	78.8333	6.84887	16.7813	71.8641	13.2455	72.2503	30.5992	33.8948	31.1663	20.9152	3.76823	5.73885	19.0926
AT1G04540	1.68348	0	0	0	0	0	0	1.34939	0	37.5647	0	0	0	0	0	0	0	0	0	0	0	0	0	0	0	0	0	0	0	4.26874	0	0	0	0	0	0.366544	13.0409	0	0	1.59971	0	0	0.0774451	5.32953	0.193545	0	0	0	0
AT1G04550	0	2.1098	26.8499	13.8836	0	1.68675	23.7096	32.194	0	0	1.75953	11.7181	17.7062	0	0	34.3681	47.8055	30.0912	8.41278	8.07556	39.5874	0	9.58083	0	7.00685	28.6502	8.41989	0	0.134346	0	6.36866	24.9338	19.8992	3.14826	0	31.6173	28.0372	62.9201	39.819	3.72378	18.481	14.7312	0.0345573	1.91033	0	2.08606	3.43329	52.5754	8.019
AT1G04555	0	0	0	0	0	0	0	0	0	0	0	0	0	0	0	0	0.148383	0	0	0	0	0.226662	0	0	4.24607	0	2.45032	0	0	41.4331	0	0	1.35507	0.286571	0	2.03804	0	0	3.60488	10.2021	1.2494	0	0	0	5.30233	1.10995	0	0	0.120651
AT1G04560	0	0	0	0	0	0	0	0	0	0	0	0	0	0	0	0	0	0	0	0	0	0	0	0	0	0	0	0	0	0	0	0	0	0	0	0	0	0	0	0	0	0	0	0	0	0	0	0	0
AT1G04570	23.7604	0	2.36916	0	0	0	1.74489	9.98327	0	0	0	21.6928	0	0	0	0	2.89167	8.51711	16.699	1.33588	0	56.848	9.63181	15.7202	14.3624	0	0	3.78031	0	0	0	1.23039	0	0	0	0	17.4711	0	14.9861	1.44868	0	0	0	0	0	0	0	0	2.08362
AT1G04580	0	0	0	0	0	0	0	0	2.25333	0	0	0	0	0	0	0	0	0	0	0	0	0	0	0	5.46472	0	0	0	0	0	0	0	8.34007	0	0	0	0	0	0	0	0	0	0	0	0	0	0	0	0
AT1G04590	17.2995	1.14246	22.4734	19.1715	0.269675	2.45057	0.506152	24.0977	1.72754	0	17.8837	21.587	0.236158	2.53869	1.10719	18.8375	22.6588	19.3516	7.02487	3.99313	22.9532	0	17.3487	5.15198	7.8386	5.85242	0.801603	27.4405	58.1754	0	46.5569	44.3181	53.8588	0	32.0982	19.6008	23.0101	20.8324	7.06712	11.3778	16.4342	21.7291	8.35811	0	0	0	2.20407	0	5.36037
AT1G04600	0	0	0	0	0	0	0	0	0	0	0	0	0	3.5512	0	0	0	0	0	0	0	0	0	5.14698	0	20.2826	0	2.65222	24.7625	0	10.62	0	0	0	0	0	0	0	0	0	2.28336	0	0	0	0	0	0	0	2.41532
AT1G04610	0	0	0	0	0	0	0	0	0	0	0	0	0	0	0	0	0	0	0	0	0	0	0	0	0	0	0	0	0	0	0	0	0	0	0	0	0	0	0	0	0	0	0	0	0	0	0	0	0
AT1G04620	64.4969	17.6931	0	23.2649	0	44.9599	31.7615	2.28487	0	24.376	22.528	15.5992	33.7211	5.19207	41.3632	6.04876	6.48742	12.6257	52.4869	2.10361	42.6524	37.447	0.617644	83.7985	18.7968	73.3123	56.9961	9.57417	23.5462	6.97731	18.4993	27.3651	39.0111	64.1029	29.3502	8.00687	33.5319	38.0322	62.4003	4.1591	29.2056	34.4756	85.3752	63.6692	28.674	39.382	2.64733	24.1476	27.3353
AT1G04625	0	0	0	0	0	0	0	0	0	0	0	0	0	0	0	0	0	0	0	0	0	0	0	0	0	0	0	0	0	0	0	0	0	0	0	0	0	0	0	0	0	0	0	0	0	0	0	0	0
AT1G04630	31.0536	26.8525	0	13.7764	49.9271	16.9407	0.148569	21.3341	0	34.9302	17.5768	10.1608	1.64132	33.9121	62.4983	12.6243	10.5818	10.6022	27.3769	11.4234	4.04518	5.57774	3.68334	20.5034	5.97799	16.2138	18.2403	21.9431	0.203575	2.23916	9.84517	35.3086	21.1311	5.38809	9.17368	34.2768	13.6482	19.5117	5.91543	31.9541	11.6279	15.4125	8.81587	18.7594	17.1859	23.682	50.8541	19.9321	16.1685
AT1G04635	0	0	0	0	0	0	0	0	0	0	0	0	0	0	0	0	0	0	0	0	0	0	0	0	0.95389	0	0	0	0	61.7166	5.93249	0	2.2453	0	0	0	0.570251	13.4311	11.1367	0.133924	0	30.9382	0.548732	0	0	1.02377	0	1.49384	0
AT1G04640	48.0343	27.4943	3.33191	0	25.573	13.3451	19.3545	27.0019	0	94.2768	18.6056	46.9873	12.6405	47.5659	9.65829	10.5747	22.8706	26.1248	26.3137	6.02245	20.3321	1.85704	14.3191	17.0473	11.7586	9.71303	21.8301	31.9713	26.7073	43.8386	9.48236	60.4723	44.8352	27.2568	56.4113	40.0991	33.8383	29.9165	45.1695	4.81206	33.3127	14.7834	21.9776	49.9506	20.5501	16.9589	44.1239	27.349	23.0838
AT1G04645	0	0	0	0	0	0	0	0	0	0	0	0	0	0	0	0	0	0	0	0	0	0	0	0	0	0	0	0	0	0	0	0	0	0	0	0	0	0	0	0	0	0	0	0	0	0	0	0	0
AT1G04650	13.5169	1.85495	4.56109	0	15.7975	13.9984	0.108176	10.974	0	3.03559	0	10.5082	20.7768	0	0	4.48393	7.09598	10.7837	6.14	6.14641	2.82259	3.32487	1.20053	0	14.0913	12.9552	9.87942	2.56208	51.1997	0	0.283798	7.22596	11.3489	0	7.32508	4.85202	10.0517	1.83404	42.5156	28.9903	10.3579	12.0233	0	0	12.6667	0	0.754667	0	17.615
AT1G04660	0	0	0	0	0	0	0	0	0	0	0	0	0	0	0	0	0	0	0	0	0	0	0	0	0	0	0	0	0	0	0	0	0	0	0	0	0	0	0	0	0	0	0	0	0	0	0	0	0
AT1G04670	0	0	0	0	0	0	0	0	0	0	0	0	0	0	0	0	0	0	0	0	0	0	0	0	0	0	0	0	0	0	0	0	0	0	0	0	0	0	0	0	0	0	0	0	0	0	0	0	0
AT1G04680	15.6628	39.6438	81.4583	41.4421	103.638	13.3763	29.3147	68.7626	52.0039	24.7538	4.91071	33.6204	74.083	3.11722	0	16.5005	12.7403	29.4194	31.2265	50.916	16.6396	112.061	27.3586	50.8433	75.3006	87.4297	51.987	85.2414	92.4838	112.924	45.4483	10.8017	82.1708	50.3282	28.5854	123.223	18.6994	26.2847	93.5021	28.3178	23.7777	130.253	61.3264	86.0643	11.2476	36.2341	5.2698	72.2297	56.9524
AT1G04684	0	0	0	0	0	0	0	0	0	0	0	0	0	0	0	0	0	0	0	0	0	0	0	0	0	0	0	0	0	0	0	0	0	0	0	0	0	0	0	0	0	0	0	0	0	0	0	0	0
AT1G04690	5.51646	11.1481	14.8806	0.928385	44.0103	29.0079	13.0085	27.2591	15.6618	0	0.335892	0	38.3453	1.9974	3.90724	46.877	35.7716	44.5897	28.1982	28.7471	16.7481	97.6109	80.8898	43.1804	52.946	80.5421	13.8347	41.9847	6.38723	27.829	51.4706	23.8283	98.8143	47.5692	26.0535	51.8102	48.0158	60.5921	51.2207	75.7968	22.8386	44.0786	22.6896	40.9123	52.3305	51.2777	38.137	3.34925	43.3863
AT1G04700	6.09675	0	0.0903176	10.3347	1.17322	0	18.9914	0	0	0	0	0	0	0	0	10.7494	0.741029	7.17411	4.28237	0	0	13.5199	0	1.98643	0	0	0	0	1.52383	0	0	0	2.74143	0	3.59977	0	7.49933	9.65937	27.3465	0	25.6945	0	0.870271	5.41127	2.83222	0	0	8.21688	0
AT1G04710	10.535	41.6242	23.1258	27.4869	0.380693	15.8446	1.95566	6.1238	0	1.02737	1.79333	0	23.4469	29.9415	0	5.40963	2.53926	20.9027	21.6153	18.5171	1.47706	30.3994	51.4327	5.19555	13.1336	4.55535	15.3671	0.767086	73.3527	62.2662	43.6059	0	33.9054	34.1481	1.75604	0	15.3046	21.3002	14.1594	16.9657	52.8929	3.61309	23.3324	15.1427	8.24604	17.6578	4.03595	13.0936	22.4831
AT1G04720	0	0	0	0	0	0	0	0	0	0	0	0	0	0	0	0	0	0	0	0	0	0	0	0	0	0	0	0	0	0	0	0	0	0	0	0	0	0	0	0	0	0	0	0	0	0	0	0	0
AT1G04730	3.28623	1.29713	2.91087	20.9738	36.6826	1.74324	17.1131	3.82091	2.14413	22.4584	1.37877	10.4459	17.9488	0	3.95453	4.90807	8.35275	11.0015	9.83247	9.84532	2.5595	28.1336	3.67093	7.59595	1.67387	0	14.7664	0	3.9075	0	12.6903	2.18383	21.9148	4.70636	18.5777	23.2338	4.17838	21.9376	1.93699	2.7029	46.3441	11.3113	15.2536	1.201	28.397	0	3.74538	8.53752	15.2532
AT1G04750	0.974419	0	2.02707	34.5512	0	25.2076	28.6637	31.4284	0	0	22.07	0.321421	5.6732	0	0	7.5917	10.7753	1.34561	18.0743	24.9315	1.6719	19.4085	34.3967	24.4306	11.9025	15.0871	21.0363	29.5889	32.2668	6.53075	15.0759	18.3156	11.7207	10.6057	29.1721	2.72294	16.9207	9.68957	11.4032	35.1893	4.73413	13.0511	14.4114	60.9152	23.9702	12.8838	0.631603	16.8694	23.1314
AT1G04760	6.26143	3.67002	0	1.47368	0	0.343818	3.38354	0	0	0	0	3.03872	0.34913	36.2042	0	0	0	0	4.23712	0	0	2.25239	0.165744	10.6277	4.87639	0	10.7464	3.51846	0	0	7.30326	0	1.02999	0	0	0	0	0	1.35226	7.29133	0.753171	0	0	0	0	0	0	0	1.65394
AT1G04770	15.3084	16.6022	5.18236	25.1776	0	12.5984	37.8601	148.697	48.3626	4.95752	29.9077	52.9524	33.092	32.8062	34.9879	204.919	138.706	45.543	67.9952	65.2461	368.712	27.0184	20.9859	6.46948	11.2876	17.0594	11.3939	113.733	0	1.54579	0	34.8012	66.7748	3.52962	37.8066	6.38729	51.4205	67.2734	83.1028	55.7218	11.6513	30.6719	0	0.0277035	23.2665	0	2.12727	0	3.45614
AT1G04778	0	0	0	0	0	0	0	0	0	0	0	0	0	0	0	0	0	0	0	0	0	0	0	0	0	0	0	0	0	0	0	0	0	0	0	0	0	0	0	0	0	0	0	0	0	0	0	0	0
AT1G04780	13.7681	40.0885	22.1911	11.1204	0	64.4905	20.4455	118.415	12.294	1.41369	16.9406	54.3191	23.3391	57.7496	51.908	65.6475	68.061	21.1988	30.3342	68.1405	66.5816	86.0126	22.0216	61.5895	47.6834	53.6715	15.0869	38.6057	4.20595	0	25.9658	164.073	56.6539	69.8544	28.5424	115.146	71.7708	36.4488	49.9593	80.8369	58.6972	30.5386	53.3464	72.5308	91.3014	54.8218	24.9685	58.4733	52.3435
AT1G04790	25.7015	17.6781	9.6419	18.1324	28.9501	18.4351	32.4992	32.9531	0.748357	0	17.5945	28.7868	35.0828	0	52.667	30.2216	10.2678	25.8151	10.3388	23.3221	15.7983	31.1519	45.1071	18.2246	16.2261	26.4772	5.65838	23.7414	0	0	20.6635	69.5394	18.4159	11.7108	43.3909	3.33327	20.8606	29.7108	16.4182	9.64037	14.1561	0	2.91621	8.60489	23.6403	4.50541	0	10.3906	16.2392
AT1G04800	1.47456	20.5422	7.25626	2.07152	26.6306	4.29357	29.061	38.5976	0	27.9493	5.55181	12.1535	0.302561	0	0	64.7341	52.7878	13.158	21.5821	32.123	69.9856	34.5354	2.78818	29.661	21.8789	1.62324	10.4115	31.508	1.40002	0	9.79604	5.1219	10.1098	19.2821	7.8019	2.37805	0	3.40594	11.3112	14.4972	2.74451	1.38611	8.06159	6.21803	20.1888	22.3589	0	37.9523	20.0218
AT1G04810	47.5876	34.6503	52.0819	116.216	64.9615	56.5182	58.7297	50.7954	56.7154	83.966	37.8166	54.4258	24.4278	47.0893	110.294	22.7136	40.525	22.5082	60.3057	37.2991	37.6077	5.72045	53.924	48.8667	43.1636	49.6287	51.6311	28.7436	100.8	123.154	55.2122	97.2368	39.1038	57.6016	87.0428	3.76624	37.7197	32.0311	48.8282	62.7138	43.399	34.8958	56.2169	40.0946	51.4084	48.4793	64.7875	72.1816	40.9472
AT1G04820	324.879	364.903	267.995	282.075	307.308	251.505	186.705	109.287	227.838	258.363	272.76	209.05	256.309	188.96	223.483	202.728	169.906	212.449	281.177	360.522	259.338	516.333	407.161	220.256	230.781	216.045	314.551	526.56	561.39	564.418	384.412	319.777	322.595	176.838	364.323	250.77	285.917	346.271	582.258	281.66	567.836	236.583	443.588	421.455	294.641	244.443	249.64	386.056	354.444
AT1G04830	46.9115	5.5688	17.8722	7.47883	16.4512	13.9561	4.55864	4.24257	0.494712	25.8048	4.63569	21.087	2.25408	33.0937	114.445	0	3.09728	21.7276	5.84864	8.97707	1.97059	19.4301	0	16.3402	10.4726	11.4943	20.1179	3.17873	0.544048	0	20.4361	1.76245	8.2582	0	1.39614	32.0891	6.82496	2.83823	9.70089	0	14.0548	24.7429	33.9553	8.83091	6.55267	16.2655	0	17.21	18.4451
AT1G04840	0	17.3957	0.779605	0	0	0	0	0	0	0	0	0	0	0	0	0	3.0772	0	0	0	0	0	0	22.9746	0	4.45308	0	0	0	0	10.3746	0	5.53936	0	0	2.80643	0	0	0	0	0	1.26856	8.32633	9.06206	0	0	0	11.359	0
AT1G04850	5.08247	34.1602	55.2953	2.81357	3.34082	67.2776	18.7892	33.7058	26.9076	67.4808	37.0293	17.4057	26.8587	51.0863	93.8054	46.8655	67.5697	20.2813	40.5769	50.7002	77.1883	0.570291	97.8997	47.9796	41.8414	27.4077	58.7074	100.332	36.7189	100.715	28.7608	68.1712	42.3065	28.0888	16.0102	51.2325	70.2344	56.1525	66.4984	80.9052	52.2286	20.9243	42.6645	33.0752	38.7433	62.2575	52.9896	31.0097	41.8922
AT1G04860	27.6818	14.0192	10.7	52.8731	2.50427	50.1098	26.2242	50.9945	77.4764	79.7571	71.8742	18.3317	20.092	28.8137	0	22.1679	60.7322	45.3247	19.6533	32.639	33.9736	89.5197	73.8441	24.4827	42.4856	9.78821	68.4091	51.2756	85.9987	45.2665	41.3093	42.0886	85.8961	66.2811	60.8316	45.8988	101.367	106.904	76.0266	47.9722	46.7457	40.287	19.0919	58.48	102.452	38.9459	40.0041	22.2921	38.6007
AT1G04870	8.12316	60.7629	35.8138	35.2939	0.467187	84.7028	51.7892	40.5563	76.4459	44.027	99.5671	45.9327	53.3884	24.6484	1.01767	36.1426	40.6706	12.9392	15.6188	19.61	37.4233	16.0332	40.6179	36.3837	29.0655	59.8938	33.1905	29.6219	58.9667	9.7713	20.4444	5.41687	72.6095	16.5251	24.7822	14.6663	32.16	62.7545	25.4895	61.9449	45.5063	21.7994	17.2371	22.8826	29.7586	0	86.419	31.6584	41.9822
AT1G04880	0	0	0	0	0	0	0	0	0	0	0	0	0	0	0	0	0	0	0.11736	0	0	0	12.7114	0	0	0	0	0	0	0	0	0	0	0	0	1.88341	0	0	0	0	0	0	0	0	0.817784	0	0	0	0
AT1G04890	0	0	0	0	0	0	0	0	0	0	0	0	0	0	0	0	0	0	0	0	0	0	0	0	0	0	0	0	0	0	0	0	0	0	0	0	0	0	0	0	0	0	0	0	0	0	0	0	0
AT1G04900	0	19.8658	1.08733	0	0	0	0	1.94002	27.215	0	10.1341	0	1.49164	0	0	8.55354	9.32672	0.566086	1.03422	0	0	59.4534	35.7323	17.3572	15.8012	22.3071	0.0462622	0	26.21	58.7726	14.841	6.47328	27.0175	8.4649	10.2219	4.16962	19.6646	23.6806	13.3326	12.1961	12.4452	2.47286	18.254	22.3416	16.9516	1.08067	0	13.0177	10.2975
AT1G04910	19.2238	9.28504	10.4381	26.7039	1.53053	7.80905	1.61892	13.0255	0	17.0003	12.9248	40.644	23.5994	0.503627	26.4809	10.218	47.6482	22.2584	1.06094	8.14256	12.5374	25.0629	37.7464	7.43533	16.6095	0.721107	10.8335	30.8441	32.6532	0.866118	32.1066	18.7544	52.0921	12.3337	18.4869	21.4581	7.6681	16.5691	26.3966	18.8106	5.40988	24.2213	22.6686	28.3617	37.5692	16.3005	48.2359	25.9269	28.6704
AT1G04920	0	0.441027	0	0	0	11.2176	4.64923	6.41477	0	0	0	0	20.479	0	0	8.4093	0.921801	4.16302	0	0.875427	15.3199	64.2233	0.134835	0	1.72456	0	0.880162	0	2.7362	0	0	0	11.025	3.18971	1.32549	0	0	2.68834	19.2673	2.01069	0.743477	0	0.464671	0	0	1.47308	4.32935	0	5.86623
AT1G04930	1.51706	0	0	28.3091	21.4894	0	14.2396	0	25.944	0.194548	0	0	12.3252	0	0	0.931371	0	9.74602	0.66958	0	0	0	0	0.632249	7.8286	0	0.119506	49.079	0	0	11.1715	0.127756	0	0	19.5519	5.44417	15.3882	0	14.4811	16.1723	16.8444	0	19.0574	0.237236	36.4979	11.8341	0	0	1.89456
AT1G04940	108.94	67.5191	19.5075	58.761	20.2776	134.758	29.5304	22.9498	117.509	22.1125	8.32964	78.4036	53.4793	21.3571	10.8747	57.3411	38.9756	77.6654	62.6363	72.9402	29.8506	66.3254	84.6507	91.474	47.6094	5.51265	100.73	65.7363	73.8994	36.1168	80.8187	53.1963	38.6696	53.4277	13.2622	47.0335	51.9845	40.6177	26.0057	28.6995	63.2835	230.108	54.7351	47.84	106.153	75.168	58.5735	38.8412	94.7425
AT1G04945	7.07839	1.40838	43.5794	28.3416	0	0	0	9.76528	0	0.918257	5.06148	0	0	0.427202	84.2151	4.77021	0	7.85999	7.87851	15.7814	0	7.52268	20.9843	2.33816	17.6805	10.3918	0	39.2806	3.6352	0	0.225407	11.3553	16.3566	5.64542	64.9596	22.1666	47.2458	4.81102	0	30.1536	1.91703	0	1.62298	4.75578	30.3237	0.940391	0	0	14.8007
AT1G04950	8.01582	27.605	10.8371	0.967388	0	14.1276	0	12.0424	70.5324	0	1.84552	37.3171	0.582358	1.36922	1.47902	31.5572	43.8105	11.5866	20.8023	22.7327	15.7888	97.4282	10.6881	49.1865	27.7382	13.9359	45.0015	4.22218	21.7824	6.64092	9.70658	0.968113	41.5252	29.4896	10.3729	20.5545	23.6325	11.9421	14.0709	49.9836	22.74	34.3481	34.9389	37.1996	16.9118	46.6238	119.07	10.2148	19.5664
AT1G04960	10.043	7.37823	14.8093	0	0	1.85445	0	45.852	0	0	3.40999	0	18.112	14.9712	0	29.2421	13.1604	0	5.9137	3.41388	18.5665	0	21.8336	2.4555	0.848546	0	0	0	0	0	19.7462	18.0582	0.0230353	5.45467	2.29169	38.8634	26.8912	9.00534	13.8576	10.7973	21.6454	3.19798	8.05528	6.23519	23.4168	13.4004	13.1925	10.9432	6.91923
AT1G04970	31.8906	12.6807	20.0143	28.6475	23.0512	34.2163	19.4268	34.0867	0	1.56968	57.4046	41.2734	20.0834	2.48006	10.1357	8.56962	27.8545	43.5914	35.2941	7.40287	19.0432	30.386	13.9061	9.12346	8.19143	5.19157	31.0409	0	2.1587	1.20355	30.7412	4.26915	20.6187	53.5183	1.05488	3.68168	30.1051	5.79746	19.7666	14.4171	18.1255	32.4714	17.2275	25.8606	20.2818	11.7244	76.6247	23.7907	25.774
AT1G04980	4.73346	0	2.92859	0	0	1.77299	2.30671	5.27973	0	0	1.58047	17.2593	0	0	0	0	0	2.09723	5.02986	17.9057	16.6963	0	14.3952	0	7.45068	0	0	0	0	2.18916	10.9623	2.76242	9.7811	2.97939	11.1533	2.88204	8.02308	0	21.5307	28.5595	0	0	9.97225	15.1416	58.4827	3.7709	8.58456	0.815079	4.93968
AT1G04985	14.9415	16.5434	41.5677	0	31.9063	12.5857	0	2.99529	0	25.618	0.110369	12.8524	11.2069	0.544394	0	17.5993	17.1444	14.4571	18.5528	37.7457	2.58013	0	35.5483	11.1512	10.5933	20.1451	20.8264	23.4218	3.26305	2.16085	10.8723	28.8187	15.8873	45.6717	22.8556	4.79368	3.18737	16.9471	18.3476	9.2681	15.0825	63.474	1.31764	10.4185	48.0039	12.0244	1.61055	30.3695	8.29685
AT1G04990	1.25019	0.33939	0.224673	33.5298	9.68978	24.1608	9.47718	0.695047	13.6987	0	0	19.0679	0.254567	20.5119	56.4504	7.2694	0	19.3484	27.7058	11.5872	14.8793	3.16792	20.0073	29.1764	11.6972	26.5194	32.7971	2.10374	0	0	18.8981	34.0993	21.9243	45.3665	23.3019	1.90503	14.0215	0	10.7474	51.5987	0.0115463	11.808	49.5624	28.8296	45.1877	72.9968	33.1426	68.8432	27.8895
AT1G05000	0.771771	0	0	11.6994	0	0	0	0	0	0	0	13.0935	0	0	0	0	0	0	0.615052	3.06591	0	0	0	0	0	0	0	0	0	0	0	0	0	0	0	0	2.21564	0	0	0	0	0	0.271476	0	0	0.505857	1.71509	9.00546	2.03319
AT1G05010	46.6063	131.784	82.9102	62.7996	71.1967	61.9216	45.9997	219.618	107.785	69.8189	56.8488	61.7532	59.5417	75.9759	101.553	219.436	227.808	66.6189	53.2205	115.944	201.18	26.9642	175.152	24.1299	43.1968	30.9228	90.5444	0.545132	22.482	2.96635	40.3408	349.742	147.329	61.06	148.163	117.714	272.175	248.65	271.48	286.929	81.4251	95.0291	85.734	162.549	307.801	71.131	405.525	131.429	73.885
AT1G05020	0	0	0	0	0	0	0	2.19693	1.33112	0	0	0	0	0	0	0	0	0	0	0	0	0	0	0	0	0	0	0	0	0	0	0	0	0	1.50374	0	0	0	0	0.574514	0	0	0.296826	0	0	0	5.29577	0.723435	3.75129
AT1G05030	0.00281114	0	1.72637	6.12724	24.9024	0	14.0718	8.50385	0	0	0.493802	10.6166	1.2429	37.8715	0	0	8.15554	0.149362	11.5867	7.82179	14.058	3.30291	9.2444	3.99073	14.7697	5.68402	8.47299	1.2832	0	22.6709	9.46615	0.123264	1.14593	23.5282	0.960414	38.0302	0	0	3.78676	1.25619	6.12549	0	14.0322	4.94474	5.67511	17.2657	0.20212	16.2429	11.62
AT1G05040	0	0	0	0	0	0	0	0	0	0	0	0	0	0	0	0	0	0	0	0	0	0	0	0	0	0	0	0	0	0	0	0	0	0	0	0	0	0	0	0	0	0	0	0	0	0	0	0	0
AT1G05055	1.40433	33.8223	0	24.936	20.7798	0	21.0352	1.44242	2.13935	0	0	0.343808	0	0	0	1.64591	3.19823	0.78816	1.57178	0	0	0	7.53214	54.4068	9.96601	0	0	23.2536	0	0	10.4928	5.31993	3.2141	0	7.2814	0	2.13926	38.7964	23.7441	7.53645	24.4485	0	0.532552	5.23377	0	0.756866	0	1.03203	8.40699
AT1G05060	0.356509	0.594125	0	1.35213	0.9951	12.4553	0	1.98938	0	0.0674883	0	0	0	0	0	1.67691	0.719208	7.70642	6.10185	11.9078	0	2.48119	0	3.68643	8.51334	5.73641	0.0191682	0.937024	0	0	19.8905	1.81336	1.33995	1.69705	4.67629	3.34317	0	2.04653	4.04148	0	0.787035	14.2402	28.5436	9.73091	0	9.99669	3.42175	8.93719	0
AT1G05061	1.11445	0	0	0	0	0	0	0	0	0	0	0	0	0	2.57693	0	1.72839	0	0	0	0	0	1.23833	0	3.11296	0	9.98426	0	0	0	0	4.14629	2.5921	0	16.3365	0	0	0	0	0	0	0	7.15935	6.16975	0	0	0	0	0
AT1G05065	0	0	0	0	0	0	0	0	0	0	0	0	0	0	0	0	0	0	0	0	0	0	0	0	0	0	0	0	0	0	0	0	0	0	0	0	0	0	0	0	0	0	0	0	0	0	0	0	0
AT1G05070	17.0315	12.9972	18.1106	34.9405	41.3065	32.5522	2.31714	14.6877	0	33.6984	33.6148	12.7515	0.598809	3.19818	122.374	36.866	32.283	11.9614	12.7743	6.2139	2.06529	31.0909	9.69569	30.103	15.5301	39.4708	10.4685	0	54.8904	0	27.1288	0	20.4157	19.052	0	39.9188	4.14635	3.65332	12.1967	38.224	12.2595	33.3982	6.38669	4.60142	9.55189	0.726836	27.2748	10.5572	8.87633
AT1G05080	0	0	0	0	0	0	0	0	0	0	0	0	0	0	0	0	0	0	0	0	0	0	0	0	0	0	0	0	0	0	0	0	0	0	0	0	0	0	0	0	0	0	0	0	0	0	0	0	0
AT1G05085	0	0	0	0	0	0	0	0	0	0	0	0	0	0	0	0	0	4.42362	0	0	0	0	0	0	0	0	0	0	0	0	0	0	0	0	0	0	0	0	0	0	0	0	0	0	0	0	0	0	0
AT1G05090	4.00637	0	0	2.12914	1.65704	0.117981	29.0125	0	0	27.8755	2.4921	12.7922	17.9514	28.9709	0	3.83622	25.7593	0.993032	11.1992	3.16951	2.18392	0.83229	41.715	5.81315	28.1363	26.1296	28.041	78.4075	82.2575	0	19.5037	26.1981	13.7133	23.7983	31.9165	3.33997	60.3304	0	17.5556	42.2251	51.8315	52.8118	35.0252	13.7905	0	5.72578	51.853	13.2668	13.0351
AT1G05100	0.312993	0	0	0.46064	24.7646	0.99706	0	5.59331	0	0	0	0.23661	0	0	0	0	20.9245	18.8999	0.519178	4.64349	3.3544	0	0	0	0	0	0	0	0	0	0	0	0	0	1.17875	0	0	0	2.94826	0	0	0	0	0	0	0	0	1.26788	0
AT1G05120	1.79604	45.3054	0.623585	2.33398	0	4.99728	0	19.268	0	0.04097	1.27341	0.146398	0	0	0	16.8302	10.8364	0	17.1421	6.27182	14.9874	0	5.02021	25.6126	20.8906	16.6427	9.55722	26.8978	27.5854	1.90032	11.0596	6.21995	10.847	4.63084	22.3378	69.7649	20.6802	22.6403	29.5322	27.6909	27.9212	2.04731	7.08745	14.6245	40.395	2.86744	7.48852	31.8502	0.0156984
AT1G05135	0	0	0	0	0	0	0	15.0882	0	0	0	0	0	0	0	13.1476	0	0	0	2.16535	18.0431	2.42876	0	39.1771	0.900467	4.29915	0	0	0	0	0	0	5.70155	0	0	0	0	0	0	0	0	19.9527	26.3236	17.0512	16.4129	0.749111	0.676537	1.95118	1.1542
AT1G05136	0	0	0	0	0	0	0	0	0	0	0	0	0	0	0	0	0	0	0	0	0	0	0	0	0	0	0	0	0	0	0	0	0	0	0	0	0	0	0	0	0	0	0	0	0	0	0	0	0
AT1G05140	106.347	46.7284	44.1573	31.4042	47.1572	38.6395	40.0633	40.9771	69.786	45.839	3.7203	49.3037	71.4649	65.0273	11.9332	46.0555	83.2405	74.888	36.212	42.5587	96.332	106.213	34.9695	74.073	85.7082	100.284	39.6447	64.9127	98.4914	0	66.8439	36.4756	65.9126	62.3903	94.0441	31.9366	106.292	109.444	93.8388	131.608	41.0242	82.3527	52.8235	44.9365	65.2336	63.3559	183.411	54.8497	65.3369
AT1G05150	36.9667	16.5274	25.7489	30.9712	24.1347	47.1596	33.5607	48.5953	0.782155	1.09861	19.4343	26.6857	54.7492	0	0	48.4154	24.0503	10.5249	13.9231	46.9987	98.5033	30.3598	22.5762	76.7599	31.9932	17.786	30.0591	36.1006	50.5617	0	75.8301	17.7842	68.2568	56.7427	34.494	58.9029	56.9017	57.5498	50.6658	70.1779	59.0738	36.3925	48.5119	43.4463	116.62	51.6192	165.581	38.3642	41.2281
AT1G05160	12.1742	0	0	1.35686	23.9243	10.5384	17.1511	3.40453	11.2916	0	2.75381	0	0	0	0	11.9893	10.7181	9.40492	3.68054	8.84381	16.545	0	0	3.86359	5.70343	3.2603	8.34941	0	2.54098	0	11.6186	28.1201	4.38466	20.286	23.0885	10.2018	12.0406	4.68473	16.7199	8.664	0.663132	2.24931	7.99304	11.8984	10.9543	0.967012	8.53334	34.5917	2.30522
AT1G05170	37.2985	0.448397	1.91475	0.749584	24.6545	22.4395	3.31959	30.2241	25.5877	5.06598	1.49644	2.10986	0.405496	5.47385	0	27.3213	25.1366	14.8829	31.2194	21.0138	3.70987	30.5812	0	13.7281	9.85739	9.26705	13.5102	31.5637	0.115908	0	28.4088	1.77619	15.2762	7.60265	6.77257	0	4.05379	0.533241	3.31606	36.8944	1.19564	1.35965	7.15847	0.0807865	9.64149	2.89041	0	0	6.08061
AT1G05180	13.5394	20.4143	21.6285	40.9434	13.2483	0	8.10409	10.4508	27.5164	0	0	27.7813	11.2542	25.8219	46.9898	27.8276	0	8.754	21.1849	23.482	17.4915	0	12.0959	14.2891	30.4373	39.5001	30.5126	32.3349	2.44333	0	26.6262	9.83618	35.5509	7.90904	18.9892	3.87134	14.7877	66.5114	47.5871	20.1041	57.066	39.7177	29.6873	30.3924	12.2391	3.5185	13.8657	22.3419	16.3537
AT1G05190	164.339	149.614	162.451	175.667	94.9066	249.857	174.23	275.463	170.915	134.089	166.65	236.113	215.097	202.148	186.85	140.802	264.014	188.287	190.374	158.797	195.423	385.908	395.309	204.554	194.358	233	232.577	164.842	211.284	245.389	258.04	295.53	249.835	271.072	182.779	178.82	231.521	247.736	260.677	271.382	222.794	310.826	168.901	170.737	272.15	145.539	344.115	172.103	239.792
AT1G05200	54.2942	38.911	13.8336	44.8327	17.1581	34.5673	87.9394	32.7614	61.1094	90.9799	29.6076	4.22511	58.9987	1.01391	2.56658	39.0552	23.0444	55.4174	55.0209	16.1711	1.16186	31.2993	72.535	100.116	72.9404	222.455	94.8752	75.0388	95.7344	53.2716	102.281	149.894	82.0098	86.3351	58.1016	84.7327	58.9033	56.4566	74.8156	29.6518	84.8169	113.748	39.2884	32.0563	2.45543	26.7437	4.85566	13.2249	64.5232
AT1G05205	0	1.0809	2.30596	18.8854	0	0	2.98762	0	0	3.85772	14.6293	0	9.77954	1.33375	0	0	3.58373	18.5195	6.62714	13.2025	18.3774	24.253	13.2658	0.508312	0.341045	0	2.71148	0	0	0	8.22712	15.8336	5.83375	0	0.718742	2.92188	0	14.764	7.64031	1.02855	0.0607766	0	7.90144	0.409135	0	1.74791	13.5656	0	7.82358
AT1G05210	0.654265	0	0	0	0	0	0	0	2.48512	0	2.97338	0	0.052039	0	0	0	0	0	0	0	0	0	0	18.1806	9.31437	7.62485	10.034	0	0.563572	0	9.93486	0	1.19801	0	1.49799	0	0	0	0	12.2375	0	5.57788	6.25245	0.465784	0	14.0374	7.49851	0.626059	5.10902
AT1G05220	0	0	0	0	0	0	0	0	0	0	0	0	0	0	0	0	0	0	0	0	0	0	0	0	0	0	0	0	0.928801	0	0	0	0	0	0	0	0	0	0	0	0	0	0	0	0	0	0	0	0
AT1G05230	3.06121	0	30.0533	33.3112	45.4712	8.1073	8.92962	32.2042	2.17491	0	18.8965	12.907	24.4318	0	22.1266	37.7728	23.766	28.5285	5.89874	11.8308	19.9832	0.774362	15.863	18.4286	15.1346	3.3883	43.8776	28.5412	29.2212	4.72566	15.3425	54.4612	48.9406	59.2133	71.2923	32.9502	28.4574	8.96563	54.4394	31.6578	25.8016	12.0383	14.8504	12.6657	31.1666	5.2327	45.9591	22.7888	20.5484
AT1G05240	0	0	0	0	0	0	0.303912	0	0	0	0	0	0	0	0	0	0	1.43367	0	0	0	0	0	0	0	0	0	0	0	0	0	4.93188	0	0	0	0	0	3.30622	0	0	0	10.6728	0	0	0	0	0	9.77888	0.891734
AT1G05250	0	0	0	0	0	0	0	0	0	0	0	0	0	0	0	0	0	0	0	0	0	0	0	0	0	0	0	0	0	0	0	0	0	0	0	0	0	0	0	0	0	0	0	0	0	0	0	0	0
AT1G05260	0	0	0	0	0	0.509386	0	0	0	0	0	0	0	0	0	0	0	0	0	0	0	0	0	0	3.49415	0	0	0	30.9656	0	0	0	3.78011	0	0	0	0	3.31919	0	0	0	0	0	0	0	0	0	0	0
AT1G05270	34.1401	5.64202	2.87057	22.9392	0.164279	6.99607	2.6335	5.55805	0	18.9703	22.035	5.82749	31.6818	33.0859	6.54784	0.692872	8.0684	11.4123	16.2911	4.09647	17.5215	1.59505	44.3855	21.9335	15.7354	31.016	10.0748	0	1.45301	0	28.9143	30.9676	2.73109	30.5923	4.73808	41.8577	11.3623	44.4197	9.29132	33.1463	15.129	3.61659	29.7286	10.4906	40.0481	13.505	74.8943	1.79565	24.5033
AT1G05280	0	0	0	0	0	0	0	0	0	0	0	0	0	0	0	0	0	0	0	0	0	0	0	0	0	0	0	0	0	0	0	0	0	0	0	0	0	0	0	0	0	0	0	0	0	0	0	0	0
AT1G05290	0	0	0	0	0	0	0	0	0	0	0	0	0	0	0	0	0	0	0	0	0	0	0	0	0	0	0	0	0	0	0	0	0	0	0	0	0	0	0	0	0	0	0	0	0	0	0	0	0
AT1G05291	0	0	0	0	0	0	0	0	0	0	0	0	0	0	0	0	0	0	0	0	0	0	0	0	0	0	0	0	0	0	0	0	0	0	0	0	0	0	0	0	0	0	0	0	0	0	0	0	0
AT1G05300	11.6341	0	0	0.076816	0	0	0.115614	0	0	0	0	0	0	0	0	0	0	0	0	0	0	0	0	4.78963	1.89762	30.1344	1.65431	0	0	0	10.6825	0	1.72317	0	3.44	0	14.653	0	0	0	0	12.6237	8.72616	11.5583	12.3089	0.186876	4.40038	0	1.59911
AT1G05310	0.217245	0	0	0	0	0	0	0	0	0	0	0	0	0	0	1.33587	11.0147	0	0	0	0	0	0	0	0	0	8.86627	0	0	0	0	0	0	9.70792	14.052	0	0	0	0	0	0	0	7.08406	0	0	0	0	0	0.293023
AT1G05320	11.3	0	0	0	4.66436	11.9764	13.7354	2.26939	2.63656	0	15.6361	9.67726	0	1.40442	0	0	16.6147	2.04327	6.1173	4.74062	16.3432	0.671275	16.0655	28.6968	15.056	51.7577	59.3025	0	1.40963	51.4004	11.4299	31.5818	37.8376	15.6914	86.8076	36.1843	45.2081	0.707457	97.6045	21.8811	19.3802	3.42004	0.362593	9.00525	55.258	0	22.4891	16.1234	3.11398
AT1G05330	0	0	0	0	0	0	0	0	0	0	0	0	0	0	0	0	0	0	0	0	0	0	0	0	0	0	0	0	0	0	0	0	0	0	0	0	0	0	0	0	0	0	0	0	0	0	0	0	0
AT1G05340	0	0	0	0	0	14.5906	1.77068	0	0	0	0	0	0	0	0	12.699	0	0	0	0	0	0	0	0	0	0	0	0	0	0	0	0	0	0	0	0	0	0	0	0	0	0	0	0	0	0	0	0.0969458	0.731387
AT1G05350	0.444329	21.8757	3.41911	0	0.227032	4.47726	0	4.61986	0	0	1.45033	11.871	3.18826	2.11901	0	2.1308	4.29121	7.18291	5.64653	22.5246	11.4442	1.30884	9.51893	4.49787	13.2814	0	1.45605	5.30547	2.46425	56.6268	1.27082	0	25.0656	13.3527	5.90872	3.78816	10.8227	31.0151	27.4158	3.39036	1.52439	16.4987	27.9392	11.3814	51.8703	33.2467	0	32.0082	7.27932
AT1G05360	1.23089	0.547819	0	0	23.3269	0.45187	0	11.9723	22.893	0	0	10.582	0	0	0	3.3544	2.60277	1.32981	1.03602	21.0776	0	0	1.50854	0	3.2283	40.5715	7.95553	0	0	0	10.5017	1.96142	9.01856	6.67186	0.231327	14.8919	0	16.6284	18.6872	26.1531	0	0	0.679787	4.92465	2.9657	13.5702	0	11.7536	4.17228
AT1G05370	0	2.06662	16.1901	0	0	0	14.1887	0	0	6.26513	0	0	0	0	7.22352	0	0	0	0	1.83222	0	0	0	0.307948	0.74772	0	0.767627	2.01798	0	0	0.0880424	0	0	0	0	0	0	1.24335	0	1.44714	0.222954	0	0.544308	0	11.4964	1.1193	0	0	0.580586
AT1G05380	22.3132	1.16175	25.6558	12.5252	19.9114	22.8592	55.5352	64.7337	0	0	46.1994	22.9115	22.6466	4.62353	54.9379	30.4212	34.326	53.3956	22.7825	45.3024	29.4156	48.9188	55.542	38.8933	44.0269	37.9058	33.6635	7.67995	36.0845	56.6081	94.4685	55.5949	73.7029	75.9357	96.3108	87.9732	43.0286	55.648	52.2585	68.8589	58.3449	84.7124	79.7518	50.6896	68.4861	25.2252	167.986	35.6887	39.4942
AT1G05385	0	0.393199	20.6965	1.06807	3.44879	11.7576	1.74392	1.22663	6.6095	3.34631	0.929265	12.4421	0	0	0	0	9.59643	0.607105	0	7.02304	1.20298	4.05144	18.5412	23.9184	10.9184	4.16147	0.163464	0	21.3172	0	20.9727	18.7952	16.9451	0	1.12885	1.5517	14.3737	30.246	9.63561	2.07889	0.027933	0	0.514494	0.49935	0	23.5915	0	0.802035	0
AT1G05390	0	0	0	0	0	0	0	0	0	0	0	0	0	0	0	0	0	0	0	0	0	0	0	0	0	0	0	0	0	0	0	0	0	0	0	0	0	0	0	0	0	0	0	0	0	0	0	0	0
AT1G05400	0	0	0	0.983917	0	0	0	0	0	0	0	0	0	0	0	0	1.548	0	0	0	0	0	0	0	0	0	0	0	0	0	0	0	0	0	0	0	0	0	0	0	0	0	0.553675	4.85691	0	0	0	0	0.598407
AT1G05410	0.0139995	1.78245	35.7212	0.84805	0	0	0.990322	4.45291	4.56711	0	1.69506	2.29924	10.6848	0	0	8.5129	3.91928	12.554	10.3383	0	7.04296	31.6236	12.9225	6.65316	5.68886	5.51003	4.93589	0	5.68097	0	0	5.66551	12.5729	27.7719	2.17031	0	13.6891	9.95155	19.702	16.9772	13.5079	1.49803	7.64523	16.8023	7.24128	0.932887	0	9.02795	12.4626
AT1G05420	0	0	0	0	0	0	0	0	1.32027	0	0	9.27044	0	0	0	0	0	0	0	8.83516	0	0	0	9.61886	0	0	9.87954	1.08908	0	0	0	0	0	0	1.31527	0	0	0	0	0	0	7.53724	27.2284	13.9739	0	17.5179	0	12.5419	4.95728
AT1G05430	22.8453	12.5246	3.34808	32.4842	0.0696725	25.3851	0.464964	27.5485	58.6631	0.346546	0.391297	1.63073	0.10522	0	3.57356	0.536793	12.2447	13.4778	14.4915	1.3342	4.65259	24.8368	18.2999	13.471	20.0726	6.2237	0.997814	3.50974	20.5446	56.4354	34.3628	9.53484	25.4029	12.499	10.9046	29.1389	41.0208	33.7567	18.9726	19.7567	3.19884	66.7778	22.3441	31.9115	32.1127	7.84156	6.5645	13.7906	29.5394
AT1G05440	0.104968	0	0	0	0	0	0	1.81946	0	0	0	0.654508	0	0	0	2.83234	3.43467	0.771794	4.23934	0	0	0.201732	9.76306	2.99789	0	43.5542	0	0	3.07849	0	35.0527	1.60512	7.21194	0	13.3905	0	1.97997	11.4862	19.3328	2.15039	0	0	0	0	13.118	0	0	9.11586	0
AT1G05450	0	0	0	0	0	0	0	0	0	0	0	0	0	0	0	0	0	0	0	0	0	0	0	0	0	0	0	0	0	0	0	0	0	0	0	0	0	0	0	0	0	0	0	0	0	0	0	0	0
AT1G05460	5.94551	9.13971	17.2741	34.7597	25.0635	0	0	25.4006	3.6835	35.641	1.05799	0	11.4138	34.1701	36.4045	7.95175	26.2415	16.2565	27.7243	5.77762	33.2678	3.43941	26.2131	30.052	14.8645	101.697	13.2707	25.1337	23.5662	0	32.6482	20.4685	10.3961	8.23003	2.7367	22.333	13.7245	53.1855	28.5954	28.9914	41.0758	25.8215	18.8906	16.7458	11.9896	14.0133	19.2185	11.3023	20.0353
AT1G05470	1.92285	8.10904	3.63686	2.83661	11.632	58.7655	17.7237	26.1287	60.7603	22.4632	4.82799	11.2248	35.0632	0	11.9332	5.57677	8.87838	20.7677	17.3631	17.3232	0.7259	3.44774	23.2606	1.7074	10.398	16.6836	22.1249	19.6861	27.4921	0	8.37362	4.15639	15.78	23.1028	1.83248	2.63548	2.03126	27.5683	10.0328	12.5406	26.7532	35.3297	0.808389	18.8432	24.8408	16.3911	0	19.9863	12.4722
AT1G05490	0	0	0	0	0	0	0	0	0	0	0	0	0	0	0	10.36	0	0	0	0	0	0	1.77965	0	4.28474	0	0	0	0	0	10.3048	23.0727	8.48296	0	1.807	10.9119	0	2.72618	0	0	0	0	0.793344	0.420016	0	0	0	0	0
AT1G05500	11.0025	7.77951	24.8845	14.9933	2.22021	0	0	29.7032	29.4608	22.6786	13.4778	11.2235	49.5872	36.5301	6.8856	0	34.2945	9.71708	9.43367	25.8618	2.23176	10.7	56.0504	52.2637	16.5609	53.6314	31.2087	28.2539	75.8039	0.186756	31.4315	55.7692	35.0825	23.6027	43.9356	36.7792	54.8246	43.8084	5.53407	42.5181	25.7136	40.3062	17.9044	12.2857	45.2107	29.8082	0	16.9574	16.0441
AT1G05510	0	0	0	0	0	0	0	0	0	0	0	0	0	0	0	0	0	0	0	0	0	0	0	0	0	0	0	0	0	0	0	0	0	0	0	0	0	0	0	0	0	0.270908	0	0	0	0	0	0	0
AT1G05520	71.8526	5.71621	23.9102	69.0088	69.7986	16.679	94.9167	56.992	31.7113	68.9544	45.8016	19.767	56.6304	93.2834	145.805	12.4435	38.6783	30.1658	44.4494	29.4218	17.7706	60.7825	33.7603	53.5035	37.6244	17.0605	69.4174	58.0829	50.6791	101.157	23.6272	34.4456	23.8875	50.4446	27.8786	70.8757	1.99761	55.5297	16.6138	23.0145	50.1523	33.8396	62.4347	80.2847	49.448	44.0922	41.1151	47.6657	31.3378
AT1G05530	1.30141	0	0	0	0	0	0	0	0	0	0	0	0	27.7079	0	0	0	0	0	0	0	0.28314	0	0	0	0	0	0	0	0	0	0	0	0	0	0	0	0	0	0	0	0	0	0	0	0	0	0	0
AT1G05540	18.1572	0	0	23.0656	0.692669	24.9121	1.92494	1.85285	0	0	0	11.7248	0	0	0	9.74498	5.7432	7.94535	6.64821	0	16.6278	0	0	0	0	0	1.22575	0	0	0	0	0	2.06946	9.68269	1.34829	0	2.83586	7.10427	9.06071	15.0153	0	0	5.29146	0	0	9.24046	0	0	3.1641
AT1G05550	0	0	0	0	0	0	0	0	0	0	0	0	0	4.97236	0	0	0	1.33192	0	0	0	0	0	0	0	4.51176	0	0	0	0	0	0	0	0	0	0	0	0	0	0	0	0	0	0	0	0	0	0	0
AT1G05560	6.61428	0	6.21574	6.52723	0	2.1062	0	49.2142	6.53284	3.34155	12.2724	43.6478	0	0	2.7817	18.6669	56.1804	43.4465	28.2105	23.9035	5.25964	0	37.9058	25.3674	103.731	29.2395	46.7408	9.48461	8.56343	0	131.486	11.6334	38.7325	99.5497	158.044	19.7998	1.39605	7.08002	3.59575	39.7412	185.91	236.772	55.7354	71.1863	0	8.77737	0.920062	0	52.0243
AT1G05562	87.5699	84.8799	65.0808	221.047	47.568	72.6455	66.2552	46.3313	105.316	20.0753	102.853	107.779	79.9645	261.872	123.755	32.8094	25.7312	91.6517	124.248	55.9612	32.5481	167.752	0	99.1532	109.324	60.9038	5.3347	94.4884	1.99951	29.218	0	168.015	15.3884	23.2452	20.8677	60.9469	95.0115	53.3582	60.9238	27.4123	117.773	7.86247	56.0973	68.8822	53.4278	57.1942	172.376	82.285	48.5778
AT1G05570	24.0373	69.0211	43.5105	84.0303	0	46.7265	30.811	65.2654	50.8792	0	12.2375	38.0444	28.8159	168.327	0	25.0541	8.74824	45.7273	28.6408	13.3499	85.1998	47.5176	62.3742	27.9212	21.1943	18.4073	38.3978	75.2954	25.9607	51.2925	40.8066	68.5328	88.1539	13.0306	52.8859	49.106	24.7013	43.6592	42.2459	24.4314	43.2092	38.3091	96.1823	58.4466	50.2071	55.7778	74.6246	13.5085	47.3941
AT1G05575	0	0	0	0	0	0	0	0	0	0	0	0	0	0	0	0	0	0	0	0	0	0	0	0	0	0	0	0	0	0	0	0	0	0	0	0	0	0	0	0	0	0	0	0	0	0	0	0	0
AT1G05577	0	0	0	0	0	0	0	0	0	0	0	0	0	0	0	0	0	0	0	0	0	0	0	0	0	0	0	0	0	0	0	0	0	0	0	0	0	0	0	0	0	0	0	0	0	0	0	0	0
AT1G05580	0	0	0	0	0	0	0	0	0	0	0	0	0	0	0	0	0	0	0	0	0	0	0	0	0	0	0	0	0	0	0	0	0	0	0	0	0	0	0	0	0	0	0	0	0	0	0	0	0
AT1G05590	0	0	40.9426	0.713673	0	0	31.6604	9.39544	0.942645	59.9494	15.5338	23.5836	14.7544	37.3017	3.28094	0	14.8651	0.0384032	19.0782	4.93594	0	25.2034	4.36221	0	17.4973	20.446	47.1564	0	26.1732	0	46.442	14.0135	20.2764	24.3711	7.92229	1.2535	8.43241	2.39163	3.73041	16.4685	6.22007	0	19.6193	21.1152	10.6212	27.3013	43.6351	10.4119	28.9047
AT1G05600	0.947074	0	0	1.06286	8.72242	0	0	11.5129	0	0	0	0	0	0	0	0	2.79741	0	11.6181	10.8464	0	0.690247	2.04672	0	6.54382	3.80193	0	1.43058	0	0	11.7386	0	10.0403	0.873215	0	0	0	2.19716	6.9433	28.4744	19.0756	0	1.05729	0.497686	5.00502	0.555805	0	20.4863	6.16698
AT1G05610	0	0	0	0	0	0	0	0	0	0	0	0	0	0	0	0	0	0	0	0	0	0	2.68354	0	3.7094	0	0	0	0	0	0	0	0	0	0.147731	1.50592	0.808161	0	0	0	0	0	0	0	0	0	0	0	0
AT1G05615	0	0	0	0	0	0	0	0	0	0	0	0	0	0	0	0	0	0	0	0	0	0	0	0	0	0	0	0	0	0	0	0	0	0	0	0	0	0	0	0	0	0	0	0	0	0	0	0	0
AT1G05620	0	0.0926918	0	0.0394692	0	0	24.3869	1.45763	0	31.7605	0	0.0316409	0.570866	0	0	23.0365	4.30681	0	0.0140973	0	15.8991	0	2.25386	2.60904	18.0711	0	4.2989	25.1918	0	0	23.8436	4.28529	4.72918	10.369	1.41272	0	11.0551	1.176	7.66359	0.0845798	11.2228	13.504	0.716537	7.81659	4.43827	8.17989	0	10.4627	2.84378
AT1G05630	19.1702	20.509	4.86512	41.1215	58.1708	50.6612	50.6115	19.8503	34.9438	0	30.3533	9.48355	37.6753	23.3154	0	45.0277	36.0426	18.3094	39.0115	32.1659	15.8527	1.8174	27.7669	26.7923	16.8624	20.6849	23.5509	44.4748	16.362	57.2417	33.8649	18.9132	28.305	30.5092	7.14852	83.5055	4.59193	9.80572	25.404	35.0635	14.4747	40.3424	25.35	23.5572	15.3898	38.3511	103.8	32.3304	12.9415
AT1G05640	1.09477	0	0	0	0	5.95277	0	0	0	0	1.19674	11.339	1.65082	0.607058	43.9035	0	5.69664	0	0	9.78381	8.68972	0	0	0	1.7064	3.92945	5.11189	5.16316	0	0	0	0	3.947	9.97574	2.83272	0	11.1491	0	0	13.4019	0	0.688857	0.0586718	15.1699	0.350685	0.773454	0	8.76601	6.58407
AT1G05650	0	12.0111	0	0	0	0	0	0	0	0	0	0	0	0	0	0	0	0	0	0	0	0	0	0	0	0	0	0	0	0	0	0	0	0	0	0	0	0	0	0	0	0	0	0	0	0	0	0	0
AT1G05660	0	0	0	0	0	0	0	0	0	0	0	0	0	0	0	0	0	0	0	0	0	0	0	0	0.192888	0	0	0	0	0	0	0	0	0	0	0	0	0	0	0	0	0	0	0	0	0	0	0	0
AT1G05670	11.7941	13.1922	0	0	0	2.63289	0	2.39421	0	39.9339	0	6.41228	0	3.04544	0	16.7711	1.6541	7.82914	5.22128	13.4408	24.4563	1.29017	6.00765	0.87031	20.3278	31.4259	21.5726	0	0	0	0	19.177	33.1368	21.0927	5.76713	44.861	15.8305	11.7249	35.7449	0	0	12.2309	0	0	10.9197	1.21179	0	9.61216	7.74562
AT1G05675	0.733953	0	0	0	0	0	1.37883	0	0	0	0	0	0	0	0	0	0	0	0	6.11314	0	0	0	0	0	0	0.733807	0	0	0	0	0	0	0	0	0	0	0	0	0	0.322336	0	0	0	0	0	0	0	0
AT1G05680	0.537358	0	23.3463	0	0.66304	0	13.6136	33.1887	14.7492	29.1166	1.41431	15.0654	9.17446	6.52911	5.52629	16.8006	4.71783	8.85601	2.79806	0	1.11714	0	0	0	1.50673	0	0	2.00344	0	0	0.827133	23.3904	0	0	1.9131	2.57375	30.047	31.6896	0	2.87893	18.1549	29.0513	7.52034	4.62477	4.24371	10.0539	0	1.05218	0
AT1G05690	3.98963	0	0	17.9062	0	13.7324	0	1.32093	57.8463	0	0.981946	1.15506	6.18879	26.5236	0	9.75682	1.50785	17.9439	0	0	0	0.505469	4.97663	4.74195	0	2.15499	0.753967	0	0	0	0	0	0	9.61096	1.48019	0	7.83993	0	0	0.84419	0	0	0.853491	4.65871	0	0	0	7.55354	2.22391
AT1G05700	0	0	0	0	0	7.04193	0	1.6899	0	0	0	0	0	0	0	0	0	0	0	0	0	0	0	0	0	0	0	0	0	0	0	0	0	0	0	0	0	0	0	0	0	0	0	0	0	0	0	0	0
AT1G05710	1.19659	0	31.4203	0.768119	0	6.3249	0	8.76913	16.1687	0	0	9.42148	0	0	0	0	1.86368	0	6.91666	0	2.72364	0	0	1.58656	0	0	0	0	0	0	21.1617	0	8.7977	0	1.45513	0	0	9.35686	13.5535	17.3658	0	9.10394	0	5.49404	0.536517	0.762603	0	0.28422	1.46231
AT1G05720	1.09214	8.05417	0	0	0	0	0	1.764	0	0	0	0	0	0	0	13.6303	0.0773905	0.635895	6.14607	0	10.9453	2.67311	10.2849	0	5.91303	31.9505	0	30.2245	38.2017	0	0	0	10.2183	7.41089	2.13445	2.6017	15.8635	20.613	5.10813	3.1261	15.0481	0.0492304	0.375678	0.0904598	6.04321	9.52805	0.177125	10.7885	4.89466
AT1G05730	0	0	0	0	0	0	0	0	0	0	0	0	0	0	0	0	6.00979	0	0	0	0	0	0	0	0	0	0	0	0	0	0	0	1.384	0	0	0	0	0	0	0	0	0	0	4.42651	0	0	0	0	0
AT1G05740	0	0	0	0	0	0	0	0	0	0	0	0	0	0	0	0	0	0	0	0	0	0	0	0	0	0	0	0	0	0	0	0	0	0	0	0	0	0	0	0	0	0	0	0	0	0	0	0	0
AT1G05750	13.5571	0	0	13.2527	28.4134	0	2.3421	4.67438	0	0	0	0	8.42258	0	47.7372	26.9157	0	0	4.23639	11.1026	3.01981	0	1.38186	4.37634	7.94182	5.42223	0	51.1533	3.86904	0	16.49	0	0.819124	0	18.0988	37.4776	0	18.598	0	0	0	0	16.3063	8.52981	0	0	48.9299	10.4458	7.12517
AT1G05760	0	0	0	0.148712	0	0	0	0	0	0	22.6967	0.384549	0	0	38.7246	6.42748	0	0	4.85247	0.423945	14.7263	0	0	0	5.90006	1.62324	0	0	0	0	0	61.5638	16.4516	22.6678	0.892902	0	0	0	0	2.47029	0	0	2.8072	3.61154	0	0.906951	0	0.0964088	0
AT1G05770	0	0	0	0	0	0	0	0	0	0	1.66471	0	0	0	0	0	2.68481	0	0	0	0	0	0	0	0	0	0	0	0	0	4.24507	0	0	0	0.444178	0	0	0	0	0	0	0	0	0	0	0	0	0	0
AT1G05780	0	0	0	0	25.9393	0	0	0	0	0	0	0	0	0	0	14.9843	0	11.322	0	0	0.273191	0	0	0	3.68156	0	0	0	2.74209	0	0	0	3.64104	0	1.19132	0	0	0	0	0	4.29996	0	0	0	1.82366	9.72702	0	1.36805	0
AT1G05785	0	0	0	0	0	8.85883	0	7.6075	2.18048	0	0	11.5975	0.101073	31.125	0	0	0	8.84037	4.04411	0	0	0	10.531	5.08553	0	4.39552	1.28371	0	2.43001	0	9.82698	0	2.04043	0	0	0	6.27602	2.26356	4.7329	6.65373	0	17.5936	0	5.0315	2.61985	0	0	0	0
AT1G05790	19.5556	19.5753	2.59269	19.1821	1.94785	1.04574	11.8053	10.2942	51.2911	27.3152	17.9444	11.7955	0	22.1359	0	49.4107	3.24691	8.98836	14.6536	13.9587	2.15743	25.1229	17.8438	11.6156	26.2892	11.6191	17.6514	0	0.0506703	0	7.67409	0	3.77925	9.43163	6.21024	7.69149	2.59835	18.2527	15.1964	5.49498	2.82691	0.583298	26.1609	39.1341	44.1357	17.7026	5.65557	12.9302	5.54939
AT1G05800	0	0	0	0	0	0	0	0	0	0	0	0	0	0	0	0	0	0	0	0	0	0	0	0	0	0	0	0	0	0	0	0	0	0	0	0	0	0	0	0	0	0	0	0	0	0	0	0	0
AT1G05805	11.8809	14.8465	5.80273	17.1056	0	0.85884	15.6296	2.04987	0	0	0.355618	0.49146	0	34.415	0	0	3.13732	18.5514	5.16391	8.03115	0	0	1.46482	30.3176	28.2219	20.342	65.134	32.3218	2.07779	0	37.7863	47.2476	18.438	17.2225	7.40239	61.7479	18.5727	53.9806	3.69161	14.9223	36.9077	14.4489	18.1483	23.48	15.2335	21.1693	0	51.5974	16.9085
AT1G05810	0	0	0	0	0	0	2.20063	1.71165	0	0	3.03273	0	10.7487	2.68316	0	7.25772	11.3976	1.67789	0	0	0	0	10.1708	2.99118	3.22996	5.45	0.734799	0.129005	0	0	0.375988	0	0	6.01807	1.44415	22.5965	2.46242	0	3.66844	16.194	0	0	15.144	13.0448	2.2776	0.0615456	2.69616	0	5.49517
AT1G05820	0.551602	0.946225	0	0	0	14.9535	0	0	0	0	0	0	0	0	0	2.2916	0	1.32463	7.30813	0	0	0.542937	0	0	0	0	0	0	0	0	0	1.02038	0	0	0	0	0	2.50863	0	0	0	0	0	5.47413	0	0	0	0	2.55417
AT1G05830	45.4482	20.0786	23.2877	83.5777	81.4387	3.22116	8.76071	40.9505	27.6265	22.2901	36.3679	31.8814	25.0355	79.0541	48.4995	32.1602	35.8836	43.8787	26.4399	44.2774	30.591	89.2347	28.67	33.7397	48.1761	100.664	55.0102	107.375	73.8556	245.117	33.5276	85.1714	54.7598	33.2446	36.6918	141.03	33.2451	23.8223	102.476	88.0075	39.5798	3.18602	26.7302	35.8806	70.3434	17.5887	43.0622	50.6979	46.6593
AT1G05835	22.6725	18.5102	34.404	41.4591	36.6316	29.9143	36.6943	26.1943	3.74805	33.0612	2.77487	20.4214	2.46669	38.9958	47.1055	51.8325	32.4226	18.9156	11.7345	16.8959	3.42585	35.1106	31.7441	49.2855	5.37369	18.2394	33.2239	23.1188	0	3.85761	18.2384	30.9767	20.7146	0	11.1249	19.0218	52.4484	46.6225	5.11374	11.3681	0	0	4.48205	3.40812	6.94047	34.1751	0	1.15197	4.44389
AT1G05840	10.8669	13.302	41.3193	5.89821	0	9.86614	5.37274	2.48169	0	38.7987	15.4431	5.86741	0.194881	0	0	0.501715	17.1225	0.735266	6.24427	4.60522	3.30864	27.6439	0	6.63675	1.09805	0	0.85684	0	0	0	5.42497	3.8744	10.3048	36.9758	44.263	39.5105	0	1.60328	4.70274	13.2568	0	13.8324	26.8843	7.27005	28.0317	42.3288	0	37.7934	8.12876
AT1G05850	279.315	329.588	299.585	311.451	495.083	302.431	230.42	115.359	356.179	218.065	241.582	312.417	318.112	392.362	407.744	204.688	117.719	221.059	344.838	273.996	75.659	315.109	98.8945	403.454	372.085	284.798	524.895	429.991	352.031	214.868	310.053	68.0778	180.604	392.555	237.056	184.814	137.243	146.073	175.033	97.7995	559.669	506.854	328.318	431.898	147.456	344.701	82.9772	481.716	403.038
AT1G05860	16.5787	15.2092	16.89	17.1178	73.2657	35.7297	5.39717	19.7343	0	3.11238	17.3006	1.30849	2.74773	32.7286	41.0201	19.0917	0	37.8533	6.02447	5.19943	16.4136	3.09521	0	15.1964	20.255	4.29509	27.1977	0	31.3194	0	8.6046	36.888	0	0	2.32887	0	7.65127	0	1.71514	3.30804	0	5.54248	14.2632	8.34129	0.722966	3.65864	0	12.473	13.4524
AT1G05870	31.5554	3.52533	21.4247	36.5309	0.449769	42.2401	51.5216	42.3862	81.9334	0.442137	17.4718	22.1367	15.9674	25.9415	32.0911	98.2968	71.2718	15.5425	21.7368	26.326	13.3856	31.5875	3.92142	31.8288	0	30.4486	9.98994	24.1587	0	0	9.11717	32.58	31.0421	7.48009	0.320602	2.81021	7.23083	29.8197	31.1427	31.7929	5.70688	4.99993	6.12705	5.16886	13.2568	0	50.4156	24.9353	7.86681
AT1G05880	0	0	0	0	0	0	0	0	0	0	0	0	0	0	0	0	0	0	0	0	0	0	0	0	0	0	0	0	0	0	0	0	0	0	0	0	0	0	0	0	0	0	0	0	0	0	0	0	0
AT1G05890	38.3076	61.4756	17.4046	12.5237	0.316592	55.9308	13.8447	39.1517	78.1591	34.7047	15.5802	76.5811	50.5579	86.404	39.3331	95.2106	38.4756	27.1183	39.8166	60.5104	68.2601	103.514	11.5336	29.3893	41.7806	33.8299	41.6727	30.5445	31.8205	53.4854	47.6021	80.0411	70.1207	107.452	30.5449	85.2157	44.7446	66.9039	17.2011	78.4198	51.4881	55.2555	40.6255	74.93	40.5946	41.4079	34.3451	35.9485	36.2545
AT1G05894	0	0	0	0	0	0	0	0	0	0	0	0	0	0	0	0	2.32269	0	0	0	0	0	0	0	0	0	0	0	0	0	0	0	0	0	0	0	0	11.5887	0	0	0	0	0	0	0	0	0	0	0
AT1G05900	16.9485	17.5812	59.621	4.00757	0	1.43682	3.01899	2.28605	2.03366	56.8907	0	10.3117	14.8697	67.5513	0	2.01314	7.90576	9.85238	29.5971	7.05414	28.3597	20.3755	15.3667	15.065	5.52469	1.10774	24.4775	1.24616	0	0	0	24.7306	15.4298	7.23354	2.45585	29.6984	0	17.6573	15.9212	1.82084	21.5207	0	9.62396	5.99547	0	0	0	12.7514	6.68364
AT1G05910	40.7244	28.2272	2.15774	46.0341	39.2304	46.1374	3.55499	27.6701	1.62138	10.7544	2.4522	29.607	91.4791	40.0253	38.1581	60.4376	18.5903	2.97803	23.0032	33.4116	4.38881	40.5086	18.7865	46.423	25.7484	21.2092	43.1896	70.3897	19.267	145.985	47.8671	34.5358	52.6461	14.4373	31.4391	5.66106	57.687	38.9671	36.4814	39.0142	4.05009	6.66907	35.9659	13.0552	45.8349	18.6193	38.5525	3.84542	26.8181
AT1G05920	0	0	0	0	0	0	0	2.03798	0	0	0	0	0	0	0	0	0	0	0	0	0	0	0	0	0	0	0	0	0	0	0	0	0	0	0	0	0	0	0	0	0	0	0	0	0	0	0	0	0
AT1G05925	0	0	0	0	0	0	0	0	0	0	0	0	0	0	0	0	0	0	0	0	0	0	0	0	0	0	0	0	0	0	0	0	0	0	0	0	0	0	0	0	0	0	0	0	0	0	0	0	0
AT1G05930	0	0	0	0	0	0	0	0	0	0	0	0	0	0	0	0	0	0	0	0	0	0	0	0	0	0	0	0	0	0	0	0	0	0	0	0	0	0	0	0	0	0	0	0	0	0	0	0	0
AT1G05940	31.1108	23.9777	10.3829	36.7159	68.6341	57.0905	16.598	1.87358	94.6485	104.359	36.2292	55.4077	48.8977	63.2508	46.0749	5.04065	4.27229	22.4491	15.0518	39.3956	3.80938	94.7819	15.7996	60.3074	44.2046	91.7137	35.711	31.5192	22.2044	22.44	32.819	3.12913	10.6346	52.4648	48.6028	21.1781	14.9243	2.7461	30.851	26.3426	62.9638	53.222	26.6771	32.2538	8.43834	61.0459	0	34.3935	57.2256
AT1G05950	1.21413	0	3.55273	0	24.9845	0.753736	0	0	0	0	18.717	1.31127	8.85876	0	0	11.5117	9.46124	0	0.288685	7.12403	1.87311	0	0	13.2807	4.27458	5.32541	10.5353	0	0	45.1342	0.200328	0	1.3555	0	0.860416	3.17127	0	26.051	4.28592	0	2.28107	0	1.02707	0	2.63219	0	0	0.0765021	2.41918
AT1G05960	72.1549	26.3458	37.7117	42.6444	5.82841	61.4142	89.6919	40.0117	70.5048	23.127	47.2409	86.722	32.0198	0	98.4551	13.9151	50.7168	35.9195	51.8786	10.1657	65.0564	34.0286	61.5456	35.6245	65.7786	55.2872	14.2134	51.8465	62.1144	90.7377	45.451	10.0496	23.861	34.7911	18.5514	45.9675	72.0929	32.5656	46.2116	70.6872	14.2123	111.631	50.3355	43.07	45.9652	38.7745	33.5068	63.3415	45.312
AT1G05970	4.12574	0	0	0.114353	0	1.64607	0	0	0	0	0	0	0	0	0	0	0	1.97694	4.53308	0	0	0	1.92803	0	0	2.60012	7.94732	0	0	0	8.36732	2.44894	0	0	0	0	6.47916	1.6359	8.1633	17.5107	0	1.26303	0	0	0	7.77255	0	9.43537	3.01061
AT1G05980	0	0	0	0	0	0	0	0	0	0	0	0	0	0	0	0	0	0	0	0	0	0	0	0	0	0	0	0	0	0	0	0	0	0	0	0	0	0	0	0	0	0	0	0	0	0	0	0	0
AT1G05990	0	0	0	0	0	0	0	0	0	0	0	0	0	0	0	0	0	0	0	0	0	0	0	0	0	0	0	0	0	0	0	0	0	0	0	0	0	0	0	0	0	0	0	0	0	0	0	0	0
AT1G06000	340.629	227.94	255.56	216.215	124.635	318.195	382.259	144.895	227.399	89.0917	270.781	141.767	176.371	140.89	137.491	152.081	124.667	47.9074	166.328	126.061	115.737	12.0998	16.5374	15.2488	60.8324	70.3016	38.0023	56.5785	68.7344	94.5449	19.74	41.1777	37.1563	43.9448	38.8952	43.0132	16.7773	4.16153	42.6197	44.8471	63.5646	68.288	17.9277	27.9022	20.9261	19.8884	1.08645	71.2684	71.5442
AT1G06002	8.50741	11.9094	129.1	106.885	68.3199	5.63097	57.5358	0	122.516	85.6217	87.1147	147.232	170.522	81.4211	32.1589	0	0	237.688	156.192	30.3182	0	72.5874	0	9.86884	15.7353	0	35.4351	57.3213	8.01054	93.3983	1.1992	0	0	3.75638	7.17196	34.4694	4.68321	0	0	0	0	0	25.0721	7.29659	0	6.22852	0	0	0
AT1G06010	0	0	0	0	0	8.24696	0	1.45856	0	0	0	0	0	0	0	26.0463	1.85892	0	0	0	0	34.8698	1.89647	0	0	6.58324	0.989044	0	34.8276	0	0	0	0	0	1.63519	0	2.36258	1.38797	0	4.86213	0	16.8489	5.29158	13.2248	0	1.10047	7.362	0.946593	0
AT1G06020	0	0	0	0	0	0	0	0	0	0	0	0	0	0	0	0	0	0	0	0	0	0	0	0	0	0	0	0	0	0	0	0	0	0	0	0	0	0	0	0	0	0	0	0	0	0	0	0	0
AT1G06030	0	0	0	0	0	0	0	0	0	0	0	0	0	0	0	0	0	0	0	0	0	0	0	0	0	0	0	0	0	0	0	0	0	0	0	0	0	0	0	0	0	0	0	0	0	0	0	0	0
AT1G06040	351.629	285.843	267.054	260.662	413.549	182.723	336.819	200.65	261.826	442.699	295.933	173.938	336.801	106.606	193.918	203.331	208.484	234.772	312.866	253.792	158.203	257.321	180.952	182.763	212.823	125.433	218.598	246.608	182.047	175.99	96.1679	86.6021	149.323	13.3848	158.102	152.9	73.1933	133.205	151.516	175.867	186.273	120.848	0.327398	10.1576	0	22.4263	0	5.19811	147.051
AT1G06050	1.07644	0	1.35105	0	0	0	0	0	0	37.0081	1.61151	0	0	0	0	0	0	6.73404	0	13.7484	0	0	0	0	5.35358	0	0	0	1.77393	0	20.285	59.2869	6.38048	18.9905	25.787	0	4.45616	0	0	0	0	15.9993	3.09079	0	0	0	0	0	2.53043
AT1G06060	4.57929	2.18975	22.8506	31.0664	13.8529	0	0.830565	1.26928	0	0	36.5234	9.42699	22.2407	0	0	2.59394	3.19454	3.01193	18.0709	14.9502	0	12.4025	8.74459	20.2438	25.4387	6.23047	4.00975	0.78807	49.6036	0	0.283533	0	19.3539	6.69321	3.95816	0	34.6316	4.94769	18.5625	2.99282	8.38303	29.8194	1.48804	32.7332	15.7968	14.3214	0	21.8486	27.1843
AT1G06070	3.18829	15.6401	2.40237	1.72071	0	0.563343	17.498	6.54803	44.4283	0	17.8708	9.05545	0.889074	0	16.7659	9.62015	14.0693	17.6556	1.87109	11.3023	16.3251	62.5743	12.8182	24.6279	28.0663	37.7402	10.6415	32.9991	5.08182	38.7334	26.7588	4.48485	39.9023	14.8724	34.1557	48.0551	11.5308	14.2374	24.9995	1.24813	29.8022	31.0258	33.2145	20.6845	26.8488	23.9586	12.8543	40.8454	29.5233
AT1G06080	6.34958	13.3918	19.0039	0	0	14.6776	1.27548	12.3235	0.485976	0	0	0	0	2.45244	4.09981	3.04311	4.01975	3.29628	12.0267	12.3909	6.80995	0	11.9205	4.03637	0	3.03545	0	2.6268	0	0	12.5024	0.983835	7.94867	0	0	4.29026	5.04262	12.7596	2.21941	1.42177	0	1.82319	0	0	0	0	0	0	3.62275
AT1G06090	0	0	0	0	0	0	0	0	0	3.92996	0	0	0	0	0	1.71369	0	0	0	9.53851	0	0	0	0	0	44.64	0	1.45659	0	0	0	0	0	0	0	0	1.81497	0	0	0	0	0	0	0.207499	0	9.28621	0	0	0.899165
AT1G06100	0	0	0.965397	0	0	0	0	5.70872	0	0	0	0	13.0827	0	0	32.2744	2.09569	0	0	0	0	0	20.2105	0	2.5341	0.358713	0.442107	0	0	0	0	0	1.53059	0	0	19.0291	0	6.07228	0	3.01142	10.5657	9.19097	0.55264	0	0	1.14049	0	0.194178	0
AT1G06110	13.4607	27.3522	34.6259	10.8741	0	16.2313	55.6775	18.5857	50.0795	0	39.1628	16.8099	20.7565	0.88246	49.0277	16.6346	13.2634	3.23912	13.0457	21.4722	0.822647	0	28.2001	2.27923	11.7668	17.4334	11.5468	4.27904	34.7812	7.64075	42.9269	1.61616	7.71521	14.6932	5.01257	21.217	2.57398	10.8317	12.8679	20.9631	21.1358	1.37891	17.9928	28.1371	13.0855	7.08561	15.7066	1.78833	16.265
AT1G06120	0	0	0	0	0	0	0	0	0	0	0	0	0	0	0	0	0	0	0	0	0	0	0	0	0	0	0	0	0	0	0.52969	0	0	0	0	0	0	0	0	0	0	0	0.397111	0	0	0	0	0	0
AT1G06130	16.6737	33.6732	0	9.12814	28.2226	19.6353	1.03527	10.3097	0.247004	0	17.7671	13.553	0	41.3578	0	16.8837	17.0056	15.4237	7.33881	0	26.1519	2.81413	31.1196	26.7411	12.4643	85.6196	7.43776	0	1.51128	6.04751	1.47551	21.5056	5.98047	18.7207	9.21924	1.39755	0.0820908	54.9526	11.2454	0.0588477	32.1623	0	7.98434	13.8469	1.31687	4.16604	0	0.955093	21.9634
AT1G06135	0	0	0	0	0	0	0	0	0	0	0	0	0	0	0	0	0	0	0	0	0	0	0	0	0	0	0	0	0	0	0	0	0	0	0	0	0	0	0	0	0	0	0	0	0	0	0	0	0
AT1G06137	0	0	0	0	0	0	0	0	0	0	0	0	0	0	0	0	0	0	0	0	0	0	0	0	0	0	0	0	0	0	0	0	0	0	0	0	0	0	0	0	0	0	0	0	0	0	0	0	0
AT1G06140	0	0	0.387492	0	0	0	0	0	0	0	0	0	0	0	0	0	0	0	0	0	0	0	4.11718	2.36719	0	0	8.75064	0	25.0521	0	0	0.182419	0.326121	0	0	0	3.034	0	0	0	11.9595	0	0	0	0	0	0	0	1.50584
AT1G06148	0	0	0	0	0	0	0	0	0	0	0	0	0	0	0	0	0	0	0	0	0	0	0	0	0	0	0	0	0	0	0	0	0	0	0	0	0	0	0	0	0	0	0	0	0	0	0	0	0
AT1G06149	11.1308	52.3195	17.8602	47.477	69.7994	2.24462	0.0268476	27.7009	24.6671	17.5611	18.4363	36.5484	47.0552	33.3016	28.2567	40.0927	23.5074	37.8353	56.2646	49.6262	31.9364	4.13792	38.8713	18.8957	0.149629	13.4727	8.94573	17.8408	28.6251	2.55092	28.642	25.6546	17.0164	45.5609	7.90011	34.1107	60.8179	23.2304	7.59922	26.4919	26.4491	15.9244	10.007	9.09004	26.3675	17.5958	58.5267	23.8747	2.12579
AT1G06150	13.3757	0	0	0	0	21.2712	30.8928	33.7596	0	0	1.31743	2.83301	0	0	0	0	0	2.59411	0	13.0163	0	0	0	7.51987	25.7833	32.7522	3.74083	0.388483	2.88665	0	2.16006	78.1973	3.79716	0	19.6945	4.63805	0	0	14.631	0	2.71862	1.34867	0	12.5792	0	10.1438	0	0	27.7172
AT1G06160	0	0	0	0	0	0	0	0	0	0	0	0	0	0	0	0	0	0	0	0	0	0	0	3.06984	0	0	0	30.0746	0	0	0	0	0	9.6899	0	0	0	0	2.03512	0	0	0	0	14.9262	0	0	0	0	0
AT1G06170	0	0	0	0	0	0	1.12494	10.0082	0	0	0	0	0	0	0	0	0	0	0.234897	0.466192	13.012	0	0	2.39508	0	4.0432	0	0	0	0	0	0	0	0	0	0	0	0	0	0	0	0	0	0	0	0	0	0	0
AT1G06180	42.7712	64.561	39.7704	20.0859	17.7293	13.37	36.9275	54.4562	19.4257	11.5993	31.2813	15.8367	45.1805	2.7161	22.736	11.4464	39.8568	9.45415	25.4717	20.8822	1.68152	1.60374	13.3471	0.016697	21.45	11.9351	0.520352	14.276	32.9447	0	2.11945	0	15.7304	7.63671	7.7339	23.7973	2.33321	21.3947	20.4239	28.0785	19.8087	8.5377	10.786	7.33826	1.32458	0.301815	0	22.1376	2.15157
AT1G06190	21.9414	66.564	41.8191	74.3765	43.6129	52.4481	3.02295	26.7843	13.7475	129.349	6.60337	53.8795	39.5921	30.4183	74.0535	70.7954	86.6293	57.5635	44.1025	82.1772	75.3244	124.552	178.4	77.678	113.095	54.0021	69.7512	35.298	238.765	112.931	87.1315	147.774	146.134	56.2462	114.987	106.599	153.093	127.883	94.4029	122.613	124.797	68.1175	72.3379	69.9023	149.042	85.6734	79.2987	67.6182	92.0619
AT1G06200	0	3.80725	0	44.1895	23.4457	0.0676364	3.80444	27.0395	12.6879	0	16.0699	21.7604	0.572248	0	4.55381	25.2526	17.0946	31.6157	14.497	11.1472	48.7593	50.4396	43.5655	30.3417	26.0522	25.7904	0.984997	64.4357	28.8289	55.1226	34.7729	54.3788	36.7032	25.2836	9.88755	63.8378	28.5807	56.9467	92.007	26.9214	47.961	36.8811	15.6685	12.1496	2.1654	17.1389	0	25.3705	10.0671
AT1G06210	0.718922	29.159	0	19.8562	18.8462	4.09725	0.387025	36.8556	27.6129	0	18.4389	3.182	1.00875	0	0	3.44789	18.6018	3.62894	19.458	4.12417	34.7906	0	46.3913	9.26237	18.286	38.7774	10.3855	0.116297	1.36159	0	0.998824	0	32.3173	12.336	25.9417	1.17194	23.8429	22.958	65.7082	57.0061	0	0	6.2481	4.45678	6.62444	0	5.8631	9.81213	18.8407
AT1G06220	112.73	84.2042	135.331	76.1732	145.857	34.3982	96.2727	135.546	113.717	51.5725	69.1192	179.833	58.083	78.7897	135.855	156.507	130.288	52.7102	74.7302	89.4125	109.148	89.904	193.757	161.022	60.6632	94.2176	72.7706	107.073	48.1262	93.8621	115.081	254.204	173.119	84.5866	140.736	185.91	139.716	139.919	191.421	131.142	141.233	70.3038	87.7901	86.4271	91.8819	68.1512	153.03	88.3948	67.9822
AT1G06225	0	0	0	0	0	0	0	0	0	0	0	0	0	0	0	0	0	0	0	0	0	0	0	0	0	0	0	0	0	0	0	0	0	0	0	0	0	0	0	0	0	0	0	0	0	0	0	0	0
AT1G06230	68.1005	48.0732	80.9001	84.0073	42.0016	81.8593	65.428	91.267	85.1143	11.0952	16.4886	58.7751	54.3261	38.4638	26.6988	75.898	121.639	70.3091	55.008	58.6177	38.9521	72.8371	82.6265	81.636	36.1102	45.6498	85.3327	54.3892	98.8708	66.1485	79.2201	46.8811	82.7695	36.481	69.8738	85.737	67.1266	104.167	91.5494	50.8983	50.6404	72.284	69.4838	93.0986	104.923	67.8185	146.108	77.5383	69.8991
AT1G06240	83.7643	30.5711	20.6818	57.5568	0	33.2798	24.547	21.582	76.8763	45.4398	50.0304	59.9382	67.6383	100.689	35.7576	9.79841	8.92523	57.5267	16.2428	30.4664	0	4.74483	6.29533	48.8914	22.5179	9.08829	36.6272	52.2515	18.6809	0	44.106	3.15142	4.02149	22.263	3.41031	41.1601	30.1881	14.9707	8.24672	3.96706	65.2787	1.202	34.8202	31.3637	0.850179	45.5619	35.4614	14.9487	16.1196
AT1G06250	0	0	1.31528	1.08329	0	8.40094	0	0	0	0	0	21.9068	12.8748	0	0	16.4681	9.82792	0.0607773	0.564249	1.69725	0	0	25.0264	0	0.10665	12.5704	1.07319	2.82127	0	0	10.1633	0	0	0	4.29996	22.2153	0	0	0	2.02458	0.579833	0	0	5.15415	0	0	0.297206	0	10.093
AT1G06260	1.08699	0.916617	0	0.450248	0	0.348521	25.437	0	0	0	23.2288	0.0956138	11.0828	0	0	1.14504	0	0	0	0	0	2.01912	0	0	12.3102	0	11.252	0	0	0	11.427	0	0	0	1.32068	0	0	2.93995	0	0	22.6226	0	0	0	0	1.11617	0	11.9527	9.46303
AT1G06265	0	0	0	0	0.893165	0	0	0	0	0	0.728827	0	21.7402	0	51.4746	0	0	27.1631	0.0165433	0	0	2.2102	3.00256	2.3262	1.78009	5.3071	0	0	29.5282	0	0.570286	0	7.43279	7.1437	0	0	0	0	0	0	1.11519	0	8.87091	3.64573	12.0626	0	0	0	0
AT1G06270	0.920199	0	2.84988	7.27053	0	0	0.411846	2.48698	27.8802	0	0.948669	12.4861	0	0	31.7657	47.1874	25.2224	12.6419	0.623416	5.04818	0	0.725721	5.20321	5.72742	13.8652	0.287317	0.736036	0	0	0	26.9529	59.3567	1.32752	9.75892	5.00341	0	2.57724	13.0783	20.5494	16.8192	1.2177	16.7667	5.49518	4.88472	1.98204	0.177633	48.566	3.61206	3.85799
AT1G06280	0	0	0	0	0	0	0	0	0	0	0	0	0	0	0	0	0	0	0	0	0	0	0	0	0	0	0	0	0	0	0	0	0	0	0	0	0	0	0	0	0	0	0	0	0	0	0	0	0
AT1G06290	64.9095	0.557021	51.3619	2.22693	0.273544	17.5622	25.2409	47.3735	63.8637	0	5.10667	4.42821	3.88867	17.0641	0	42.9058	26.4592	18.6004	38.8199	53.7404	32.7573	4.45872	37.0559	41.968	46.7532	50.0174	70.706	51.4031	10.4708	65.4726	72.9912	51.1866	66.8938	90.5843	20.8825	85.1094	38.3032	49.7098	46.5142	87.8409	49.3517	33.9131	71.0916	63.2828	67.6286	76.4841	0	49.4872	59.8113
AT1G06310	0	0	0	0	0	0	0	0	0	0	0	0	0	0	0	0	0	0	0	0	0	0	0	0	0	0	0	0	3.09616	0	0	0	0	0	0	0	0	0	0	0	0	0	0	0	0	0	0	0	0
AT1G06320	0	0	0	0	0	0	0	0	0	0	0	0	0	0	0	0	0	0	0	0	0	0	0	0	0	0	0	0	0	0	0	0	0	0	0	0	0	0	0	0	0	0	0	0	0	0	0	0	0
AT1G06330	0	0	0	0	0	0	0	0	0	0	0	0	0	0	0	0	0	0	0	0	0	0	0	0	0	0	0	0	0	0	0	0	0	0	0	0	0	0	0	0	0	0	0	0	0	0	0	0	0
AT1G06340	0	0	0	0	0	0	0	0	0	0	0	0	0	0	0	0	0	0	0	0	0	0	0	0	0	0	0	0	0	0	0	0	3.47503	0	0	0	0	2.31774	0	0	0	0	0	0	0	0	0	0	0
AT1G06350	9.99484	2.23032	0	1.97781	0	1.27475	0	0	0	0	0	0	0	0	43.034	13.2663	0	0	6.5508	6.66248	0	0	0	0	0	2.22076	0	2.64551	0	0	0	1.44097	0	0	1.96137	0	1.64584	2.30197	0	0	0	0	0	0	0	1.74777	0	0	0
AT1G06360	13.211	37.279	6.37454	41.1287	73.4096	61.0601	8.97877	75.4064	2.21491	35.8865	50.6281	57.0024	47.6694	29.0755	10.772	31.7329	78.7066	43.9164	52.3436	36.7236	20.0207	71.0984	131.303	47.4351	77.2543	101.473	68.5403	108.956	150.202	9.09878	101.936	38.0634	175.192	71.9171	65.8234	125.885	89.8686	110.629	97.8613	94.8559	60.9248	41.6066	55.4562	45.8219	132.414	34.9361	164.6	51.8114	101.998
AT1G06370	0.722014	0	1.69202	13.123	0	0	0	0	0	0	0	0.0558524	0	0	0	0	2.88139	9.5417	0	3.07333	8.61719	0	0	7.13668	5.85304	0	7.00375	2.48878	0	0.257784	0	0	0	0	2.18394	0	0	0	0	0	0	11.1956	6.5144	18.3967	0	0	6.59468	8.96269	5.8459
AT1G06380	12.8442	0.183461	25.8399	14.4972	0	0	1.86301	0.0639735	22.8899	32.0938	20.9107	26.5631	25.5058	27.8002	5.79264	18.3777	13.8552	32.6819	18.6325	15.0873	13.0348	4.13764	38.0644	3.91657	6.27886	5.13537	8.55323	0	2.52422	1.92573	9.79104	31.3263	42.1441	6.12891	23.7124	1.77023	53.0391	12.3063	1.68353	29.743	16.8651	14.6079	22.4982	9.72293	7.27624	12.5849	4.60636	0.363304	12.6109
AT1G06390	57.2401	89.6789	95.1795	74.2545	20.1576	55.8278	23.6155	70.197	47.761	171.979	18.714	80.2692	69.7895	3.09641	94.957	37.5758	21.9422	97.6273	40.2349	51.5718	49.49	0.730958	21.7038	16.9896	60.4304	29.4991	64.7218	15.215	52.2141	41.4516	87.4785	35.4273	24.707	74.4466	28.9241	22.868	15.9341	23.8481	17.8307	46.658	25.3434	28.1548	94.0699	84.9854	30.261	45.7053	85.2892	139.199	81.0511
AT1G06400	17.6304	12.3947	3.4363	14.4566	20.6841	27.7706	1.36369	26.1566	0	0	44.9311	23.1312	6.29233	14.3688	0	15.0086	30.6339	36.3762	23.0733	19.1943	2.8444	0.190477	0.705631	13.5757	20.9558	6.51533	1.87393	1.37975	0.517085	1.63396	37.7855	5.08807	0.423045	26.1752	6.52745	10.9384	14.0601	16.2192	0	40.4898	4.04174	15.6151	13.5803	41.0292	8.93342	2.73167	0	25.0011	12.0249
AT1G06410	64.2067	37.9953	59.5549	63.4045	39.4015	18.2072	64.2585	116.989	47.3811	119.592	60.5323	116.481	58.529	92.2633	133.057	129.121	162.25	81.1479	54.3207	55.4959	227.234	29.4612	145.946	66.9635	66.427	78.7738	84.545	47.6221	55.2053	49.679	116.234	95.2722	184.634	59.5991	189.319	66.5518	75.6336	77.8959	102.819	182.539	127.948	35.2419	72.1441	70.8831	155.393	49.9486	237.281	69.2933	75.6942
AT1G06420	0	0	0	0	0	0	0	0	0	0	0	0	0.35592	0	8.23494	1.7031	0	0.552283	0	0	0	0	28.446	0	0	1.28378	0	0	0	0	0	13.068	7.60612	0	0	3.55764	0	1.44277	0	1.58545	0	0	8.67736	0	0	1.14382	0	0	0
AT1G06430	418.155	339.636	395.778	654.627	364.756	482.777	559.431	552.327	630.035	472.17	566.661	594.986	586.694	592.712	314.817	631.377	382.595	588.596	484.248	432.961	494.943	102.537	157.067	88.6744	97.8108	42.8122	81.0419	20.3524	107.262	92.9884	79.7341	49.8848	85.4543	96.176	63.2072	74.3007	110.569	125.337	132.949	104.324	103.298	198.556	68.1347	57.8212	94.5272	46.6997	104.518	38.1765	123.095
AT1G06440	10.1452	0	1.18732	0	0	10.194	0	0	0	0	0	0	0	0	0	0	0	0.744262	0	0	0	1.08174	1.93455	0	4.43127	0	0	0	50.5845	0	0	0	10.1913	9.9415	2.19328	0	23.6235	2.90843	15.4804	1.2861	0	0	12.9866	5.54119	0	10.7042	0	1.36501	6.59297
AT1G06450	12.4937	0	0	25.5034	28.6787	0	15.64	3.37762	0	0	0	8.75182	0	0	0	3.94534	20.0087	19.3807	7.7378	0	0	0	0	8.24459	15.8025	4.86507	9.18762	1.88715	0	0	8.91412	85.0265	14.6125	0	3.22919	70.0329	4.98617	25.6403	21.0788	0.569865	21.7592	37.6823	6.0002	8.7552	2.60755	0	0	8.41536	4.53518
AT1G06460	37.5759	16.0552	48.0561	37.2631	87.0188	18.9804	11.508	15.7974	24.8467	11.1633	99.5617	61.6025	59.3944	21.0788	88.9829	29.2711	8.47443	23.8257	44.9442	45.7182	0	235.65	71.8527	108.411	190.492	176.819	178.997	235.895	161.216	222.373	228.619	81.535	81.3201	32.5938	146.371	49.0679	90.3593	27.0302	37.9982	40.7316	199.379	284.863	158.069	81.0516	52.204	88.4192	149.215	162.585	227.842
AT1G06470	0.777243	19.2346	26.3153	1.64036	0.933459	23.576	11.152	16.2598	20.8664	0	0	3.703	1.43163	0	42.6888	0	10.2204	10.3572	0	1.38278	17.2262	35.0595	34.3482	20.5504	24.9633	23.7857	17.4307	7.95374	35.6809	0	12.3392	3.92222	60.0964	35.2256	30.0771	18.4439	15.0299	34.508	15.2537	25.8335	31.1275	14.9596	53.0154	1.57824	26.6753	0.564034	0	14.961	38.3419
AT1G06475	0	0	0	0	0	0	0	0	0	0	0	10.3428	0	0	0	0	0.186882	0	0	0	0	0	0	0	0	0	0	0	0	0	0.952569	0	4.67286	0	0	20.1784	0	0	3.41511	0	1.39773	0	0	0	8.20263	0	0	0	0
AT1G06480	0	0	0	0	0	0	0	0	0	0	0	0	0	0	0	0	0	0	0	0	0	0	0	0	0	0	0	0	0	0	0	0	0	0	0	0	0	0	0	0	0	0	0	0	0	0	0	0	0
AT1G06490	6.12251	0	0	10.4795	0	0.0472046	1.43282	1.43843	0	1.77827	0	0	11.6524	2.6677	0	0	6.10309	1.3203	4.63697	14.7712	0	29.3354	0	7.3565	7.51872	41.454	3.31071	0	0	21.404	0	1.53442	3.71466	16.1863	1.58901	1.01354	15.8744	9.2406	6.80899	2.16881	25.8866	2.67219	8.56548	10.2372	17.6543	4.12861	0	0.268195	10.7728
AT1G06500	0	0	0	16.3357	0	1.89357	0	0	0	0	1.41499	0.767085	0	0	0	0	0	0	0	0	0	0	13.2962	2.8246	5.77023	0	0	0	0	0	11.0278	0	0	6.76188	0	22.1873	2.58686	16.4862	2.43832	5.43952	0	0	0.301496	4.80777	1.78606	0	0	0	3.60349
AT1G06510	7.16054	13.7283	0	0	0	27.8846	0	15.9693	2.02126	2.83906	20.3796	11.7419	0.0207315	0	56.5436	2.36516	10.3313	0	0.187521	17.4927	0	3.49953	3.99256	7.32672	15.4828	102.136	0.58151	57.8322	2.84265	33.988	20.9133	0	44.201	9.04485	2.44919	3.26275	15.3539	19.6611	6.15831	17.4372	7.33496	1.32249	10.7363	8.75682	22.0623	10.2974	8.5597	2.09326	13.842
AT1G06515	30.6748	15.9901	3.13818	13.0635	0	2.06786	0.423382	0	0.603808	0	45.2315	0	0.257506	2.18706	7.07816	10.815	6.23799	19.012	1.42703	0.068268	0	0	8.27127	0	2.7961	0	0.465728	22.4012	1.90366	58.045	0.653154	23.3565	2.01971	24.5734	52.9928	0.147135	11.6581	0	0	8.42411	23.0784	30.8951	15.3501	20.6536	19.367	23.9912	0	20.7598	8.08616
AT1G06520	0	0	0	25.9288	0	0	0	2.02022	0	0	0	0	0	0	0	0	0	10.3165	0	5.21211	0	0	0	0	0	0	1.98759	0	0	0	0	0	0	0	0.134404	0	0	0	0	0	0	0	0	5.62484	3.06247	0	0	0.733119	0
AT1G06530	39.7368	1.32572	40.8663	7.87704	40.4016	43.3742	49.7039	54.6469	0.503871	2.87924	44.9816	17.1933	43.4578	0.992656	2.22142	68.673	50.5483	12.8441	20.7824	33.9332	51.7564	79.891	68.7365	53.2275	35.5709	162.329	25.9247	46.5774	76.1135	113.644	37.2796	13.6628	52.4315	25.4563	54.6529	49.013	41.1189	69.0632	98.0497	66.3203	27.2441	22.2364	36.5581	12.8026	96.5896	32.7692	140.994	30.707	55.0719
AT1G06540	6.2815	0	0	15.3638	0	0.381223	14.6923	0	0	0	0	0	2.74767	0	0	0	8.91068	0	0	0	0	0	2.50391	0	0	0	0	0	0	0	0	0	0	0	0	2.63821	0	0	0	1.60446	0	0	0	0	6.98623	0	0	0	0
AT1G06550	68.6768	17.0151	101.018	66.6517	98.134	41.9852	81.7798	126.873	56.6038	28.9717	105.424	55.4219	110.711	46.7108	171.911	130.721	67.6569	70.2151	88.8513	44.4631	81.0596	3.00945	43.1503	24.3799	14.1871	43.2517	28.5772	0	4.60526	0	41.0644	69.0978	26.0439	19.9329	36.5201	24.6974	81.5435	29.8962	38.9853	73.6607	23.5785	1.72089	4.55927	12.1354	21.7644	34.5339	5.13263	23.8604	23.9077
AT1G06560	18.7675	0.787305	15.1279	0	0	14.9764	13.1584	6.18818	0	0	0	0	0	0	5.15265	25.6181	9.75664	5.90037	6.20062	13.8391	0	0	31.9003	57.8481	11.4548	8.85334	45.6393	24.9368	39.3418	45.5414	14.0665	23.7461	29.7319	7.33283	34.6719	1.0597	23.4223	56.7144	56.8364	7.73894	12.154	1.27477	13.1764	8.25504	37.646	1.55319	6.04311	1.49708	21.9378
AT1G06570	174.816	144.634	260.942	290.085	141.466	184.293	114.107	146.914	220.563	203.015	210.074	289.434	163.074	177.272	166.152	88.1255	93.9462	138.162	207.451	74.3049	100.352	88.2362	50.8209	78.3643	26.8211	13.4448	44.3196	38.9795	91.6938	32.111	46.8805	74.8888	24.6199	45.2913	5.94149	3.54641	9.14023	5.4356	54.6895	50.6931	71.2853	72.627	2.58669	26.879	14.5263	55.5622	38.9946	64.3086	24.7693
AT1G06580	0	0	0	0	0	1.00628	0	0	0	0	0	0	0	0	0	4.58002	0	0	0	0	1.87963	0	0	25.6912	0	0	0	0	0	0	0	0	7.23611	16.8872	0	0	0	1.86397	2.24623	7.69413	0	0	0	0	0	0	0	0.952834	2.40379
AT1G06590	32.7617	16.9209	9.22918	1.8783	21.5592	4.18955	0.54169	8.34052	55.0526	0	19.759	9.33379	10.0179	1.90485	39.6859	4.73283	4.37907	11.7275	10.2674	0	11.7837	2.09425	13.6333	19.11	1.6142	9.2885	9.97257	2.4678	3.00783	0	19.0711	0.744882	3.66556	0	20.2718	0	21.0246	17.9369	13.3535	0.669185	0	0.0645343	14.0067	22.0404	14.621	8.60405	20.6766	13.7409	12.0749
AT1G06610	0	0	0	0	0	0	0	0	0	0	0	0	0	0	0	0	0	0	0	0	0	0	0	0	0	0	0	0	0	0	0	0	0	0	0	0	0	0	0	0	0	0	0	0	0	0	0	0	0
AT1G06620	0	12.9111	0	0	0	0	0	0	0	1.41686	0	0	0	29.046	0	0	2.08964	0	0	0	0	0	0	0	0	0	0	0	0	0	0	0	5.90181	0	0	0	0	0	2.68706	0	0.0986583	0	0	7.99324	2.2159	9.08332	0	11.4412	0
AT1G06630	7.60431	0	2.50848	26.0855	28.6013	3.66703	1.00941	0	0.913769	0	0	0	0	0	0	13.7341	6.68864	19.5192	11.7548	12.0181	23.4301	0.923901	0	6.3636	14.1324	4.73268	1.03683	17.3267	2.24454	0	0	0	0	20.2251	17.8772	0	0.0987955	1.15616	4.21868	0.948055	2.78935	11.7764	0	12.2999	6.3358	7.44852	6.87387	10.9609	4.14837
AT1G06640	62.5629	39.157	19.0387	72.7763	79.6376	12.3954	14.0279	0	25.9979	0.796006	14.9622	76.5171	39.2713	5.70065	38.2763	12.6712	13.0305	10.7923	19.7874	18.2767	48.6198	0.857929	10.536	26.6292	52.1794	3.43936	15.3755	85.6383	0	42.1482	30.492	5.7891	6.74493	26.4414	5.47618	5.96955	9.91602	14.0439	14.7893	19.7143	44.1015	53.2434	57.7625	44.6512	14.7474	97.2288	0.0802256	52.8095	25.384
AT1G06645	0.579555	0	8.69082	9.94049	0	1.68503	0	0.597599	0	0	0	22.0156	35.1013	0	0	0	3.78555	20.9345	15.2254	4.38148	2.56389	0.0439051	5.07787	9.41195	12.6197	0	0.24217	1.22772	27.9128	1.31898	1.49579	1.98183	7.27618	23.6294	0.780544	1.41917	0	6.81735	0	3.58452	10.9161	1.13471	31.4131	32.7006	1.34042	51.7379	20.127	31.7486	27.5608
AT1G06650	30.2917	47.1694	29.2526	43.0917	24.5754	61.4872	49.9642	69.6881	72.1143	72.5903	103.158	78.4733	16.1513	37.0275	18.0049	54.523	32.999	49.847	26.0307	36.0564	15.534	66.1032	57.8997	58.3816	65.3142	64.1584	33.3211	95.2703	25.084	167.336	74.2607	58.1267	76.6856	44.346	38.4111	44.7691	92.0094	79.2919	61.4237	38.0268	99.9197	104.604	62.8322	63.0645	119.832	78.4244	45.069	29.9498	61.4333
AT1G06660	0	0	0	0	24.2008	0	0	0	0	0.314286	0	11.5985	2.61925	0	3.5312	2.0646	0	10.9562	5.56922	0	14.2764	0	0	4.37951	0	0	0	0	25.481	0	21.6306	0	4.39128	0	20.3437	0.101855	16.2223	18.1845	3.58804	0.83647	0	13.1699	0.222729	4.72341	0	0.66529	0	3.59662	0
AT1G06670	100.627	78.9801	70.7037	141.143	140.034	80.1752	169.603	106.886	140.602	75.5621	52.7635	92.7182	78.5869	48.3857	246.309	72.9939	154.791	96.2668	56.2643	73.5272	151.349	73.4793	136.905	107.773	53.6397	77.2117	109.376	112.572	136.949	4.8694	51.1345	139.948	108.152	45.2903	145.54	38.7121	166.435	109.631	134.21	86.4145	78.1738	118.54	39.3845	27.9886	132.057	10.4356	7.09673	61.3183	64.5518
AT1G06680	2004.08	2279.02	1839.84	1721.69	2320.65	1924.8	1656.4	1620.98	2536.17	1957.13	2467.72	2001.22	2069.53	2087.45	2080.39	1710.2	1939.2	2054.2	1758.04	1874.84	1947.38	2839.53	2088	1668.97	1905.68	1903.96	2072.5	1578.47	1192.81	1770.12	1806.8	1631.96	1700.99	1394.55	1698.89	2689.92	1633.43	1952.07	1681.11	2472.32	2594.94	2724.8	995.577	912.416	808.506	1006.74	781.697	945.641	2096.4
AT1G06690	134.382	90.7024	41.6092	93.3631	49.8883	92.7546	122.743	125.57	37.8584	101.586	103.409	96.99	84.926	166.858	110.521	86.8515	89.612	83.272	109.419	82.3968	173.884	29.1603	98.1941	109.136	42.5246	128.202	78.7686	51.3191	73.9577	78.3149	9.63813	63.3073	43.4613	41.9599	41.4575	89.4904	139.709	73.1527	63.9064	82.0226	70.9986	62.2558	28.4657	19.4418	77.132	30.2725	220.101	39.2024	32.3279
AT1G06700	10.4297	23.3595	68.4672	33.4183	54.1479	1.02012	46.6909	30.1179	42.8269	34.4115	25.8575	23.7387	27.8746	0	47.7839	17.3798	28.5611	27.8213	32.7905	32.5396	56.973	1.64704	26.5641	52.7596	23.0815	17.5221	22.4775	64.7053	48.3375	3.03921	20.6215	16.3332	28.2055	34.2511	61.0635	7.89482	40.0259	27.8798	22.4238	37.6115	10.0681	40.0062	17.9312	42.463	38.5139	35.014	56.4897	48.4122	43.4025
AT1G06710	12.0608	1.18825	0	0	30.4543	0	19.0279	0	0	4.91457	0	14.1468	14.4982	0	0	0	1.86668	8.41921	4.41155	10.2925	17.7065	23.2604	18.4513	5.72312	4.47692	1.63588	29.9103	0	30.8779	0	12.6589	22.9012	10.252	0	21.198	0	2.23828	1.3964	12.2386	11.0166	7.53183	0	9.80926	4.86203	8.09362	1.08118	3.38446	12.1641	10.908
AT1G06720	22.0959	37.2534	21.8505	74.9966	61.6031	18.9819	20.7787	35.7777	82.7112	31.8345	56.3695	48.7125	27.0628	20.4737	89.1391	34.1931	129.287	37.7913	31.3572	66.4998	65.2147	25.7872	157.602	49.7677	60.7348	112.201	46.9009	202.206	72.5751	0	63.6054	45.3051	137.256	3.42523	129.531	99.6005	73.5372	101.939	188.417	89.9983	74.8937	88.7219	27.2777	37.4053	80.1249	13.0329	217.651	23.7257	66.7243
AT1G06730	3.24311	12.8137	4.01287	9.77521	19.8583	26.2567	15.4137	2.00642	3.87332	29.381	32.124	12.9975	23.0716	1.33324	26.6253	14.5985	10.4367	5.90726	8.8112	28.8374	17.5358	33.3289	57.0086	5.09803	31.3013	43.248	13.9373	79.7886	60.7336	0	28.3874	0	13.3522	20.7631	40.6701	44.7081	31.7775	20.6189	10.683	42.796	27.2916	1.79674	29.493	9.98127	58.3737	27.3248	0	27.0145	19.4513
AT1G06740	3.04469	0.26005	0.0743438	0.888678	24.5946	5.90243	29.9267	1.12536	1.2315	0	8.49295	33.1277	1.72702	0	0	10.2581	13.8965	11.2101	8.33883	11.2329	0	26.7001	0.469997	20.7487	16.3761	53.8382	18.3337	28.2857	0.114667	0	37.6495	5.12752	3.58907	0	7.97174	1.06159	11.5484	16.289	2.19625	11.4433	10.8042	5.10872	6.99174	4.89631	0	0.616605	0	0.577801	7.55892
AT1G06750	0	0	0	0	0	0	0	0	0	0	0	1.58927	0	0	0	0	0	0	0	0	0	0	0	0	0	0	0	0	0	0	0	0	0	0	0	0	0	0	0	0	0	0	0	0	0	0	0	0	0
AT1G06760	37.8299	32.853	17.2878	70.4039	85.7612	47.3235	18.7138	33.4841	1.2136	109.296	8.82666	28.0494	68.3151	36.1132	45.5994	44.8812	11.4558	12.0696	19.0582	83.1336	47.2852	6.24499	93.0072	102.958	38.6903	161.63	97.4068	35.0009	55.2968	127.011	56.8265	53.7392	77.3689	77.6366	13.6856	75.9072	51.8166	75.9044	72.3629	35.9757	116.633	93.1927	62.5013	72.1126	86.1928	87.5004	47.5274	120.084	81.1543
AT1G06770	2.70151	4.10423	1.71835	23.4227	2.04054	9.23121	22.648	1.4397	24.535	0	0	9.23555	26.2073	0	30.944	0	8.23812	0.618014	4.88324	7.44376	15.9999	1.01208	16.626	0	0.889138	2.92192	0.961445	0	0	0	0	25.7777	11.6103	3.05418	12.0952	19.9722	0	1.78618	0	12.8351	0.0603302	10.3371	0.00502217	12.944	3.79953	0.293031	0	2.84844	2.35874
AT1G06780	9.98979	14.7425	17.8507	2.67571	41.002	0	2.03939	2.96398	83.1358	0	19.37	0.685685	0.0202507	28.4871	0	0	8.03849	8.8874	18.2322	1.63789	0	0	0	5.66107	6.13763	0	13.267	21.282	1.29186	0	19.0343	26.8479	21.891	8.90238	16.2188	0	2.53794	14.6549	7.40462	0.0706903	8.52543	15.4589	44.7086	14.8043	1.53104	0	41.9433	1.23133	3.66559
AT1G06790	0.859985	0	23.4395	0	0	0	0	5.08628	0	0	16.3591	0	0.558608	0	0	1.27059	1.66768	0	6.85997	23.3704	0	0	47.2925	3.99282	11.1785	6.13816	1.08466	0	0	0	12.8033	64.1245	9.72347	11.9597	1.3021	0	1.95753	0.9693	6.29867	13.9386	24.4139	0	0	5.19788	0	1.10782	44.8068	0.607713	7.61815
AT1G06800	2.39003	1.62543	8.49026	11.9574	22.9669	0	18.7982	24.0161	13.5986	0	18.652	0.0191702	3.27557	0	6.93999	0.0678814	10.3483	1.15238	5.93445	15.9278	3.418	1.1809	0	2.18283	4.35145	1.66703	0.690785	0	0.354692	0	0	2.15582	6.55249	10.6284	18.4513	0	7.00383	11.5298	0	20.8625	35.6368	0	34.5493	6.62346	12.072	0	4.5957	4.10427	9.14218
AT1G06810	0	0	0	0	0	0	0	0	0	0	0	0	0	0	0	0	0	0	0	0	0	0	0	0	0	0	0	0	0	0	0	0	0	0	0	0	0	0	0	0	0	17.3175	0	0	0	0	0	0	0
AT1G06820	21.6988	17.9196	30.2806	38.2456	0	1.1356	25.2203	62.6304	2.04817	31.6019	40.2889	12.4847	4.94346	1.87565	4.29731	38.2438	45.1145	3.68816	36.1726	18.8719	1.59026	53.5974	35.0474	53.5666	12.1628	23.4119	2.72829	0	1.3227	114.568	28.7207	57.182	62.8592	60.6639	15.1235	6.58232	13.0254	55.7791	23.6435	35.0301	22.9722	48.6968	22.3292	3.22042	49.28	38.0874	21.6325	11.7396	32.8458
AT1G06830	9.77507	13.4482	0.113927	2.68457	0	0	0	0	0	0.620259	0	0	11.3571	0	0	0	4.20023	0	5.11279	2.18593	43.1721	0	0	4.01245	4.72618	0	0	2.23639	0	0	0.272953	0	1.85225	12.8428	0	33.6632	0	2.03536	0	6.47778	18.4857	18.5303	16.0629	4.96136	9.11286	10.057	0	2.75096	3.06309
AT1G06840	38.5453	9.08592	13.6042	1.50338	1.92898	29.8095	0	3.05714	7.31261	53.3537	0	2.66452	35.9094	0	44.0437	0	1.34784	43.6117	0.891616	8.17724	1.16346	0	16.3042	7.90061	7.94197	0	1.58342	56.6577	34.0253	39.6722	11.1336	0	30.0726	14.6257	3.04162	9.06062	7.74856	0	14.8331	0	1.54134	0	0	9.76309	18.9209	20.8681	40.3934	2.12944	16.0252
AT1G06850	10.3364	18.2537	0	1.01172	0	0	16.9476	6.00731	0	0	16.8599	10.0574	10.5669	0	0	23.4536	0	0	6.14275	5.79797	0	0	1.33258	1.18325	5.16021	34.6638	20.2276	2.3979	19.8106	0	0	37.2317	1.119	35.9529	21.6418	33.3773	1.997	3.46507	0	0	16.3164	0	19.6043	27.168	8.72845	27.4843	0	32.5939	4.26393
AT1G06860	0	0	0	0	0	0	0	0	0	0	0	0	0	0	0	0	0	0	0	0	0	0	0	0	0	0	0	0	0	0	0	0	0	0	0	0	0	0	0	0	0	0	0	0	0	0	0	0	0
AT1G06870	0.632287	13.0188	3.79636	0.103107	20.3415	0	13.1993	4.97362	42.4483	25.5818	12.1535	17.1974	22.8649	0	5.85813	2.55561	0	4.48061	23.3259	7.60747	10.1509	3.67392	15.3424	9.04427	12.6066	14.1158	19.8148	40.8596	0	0	6.93834	0	0.0471102	18.3536	11.645	0	29.0885	11.9368	0	10.0332	12.6594	24.2007	16.4418	21.7362	26.2497	13.004	0	31.8761	26.7755
AT1G06880	0	0	0	0	0	0	0	0	0	0	0	0	0	0	0	0	0	0	0	0	0	0	0	0	0	0	0	0	0	0	0	0	0	0	0	0	0	0	0	0	0	0	0	0	0	0	0	0	0
AT1G06890	7.6896	18.3833	9.72196	63.1726	38.8286	53.6109	12.9981	3.6792	23.8158	0.483303	31.2395	32.9677	15.3511	33.7289	42.3655	27.2711	26.6921	8.83664	7.94328	24.7531	10.1893	89.3292	5.85087	41.1798	56.0717	23.7676	41.4541	84.7421	114.584	45.6241	71.3198	12.2784	10.3635	48.4801	17.0881	74.8788	36.0211	25.216	35.0595	2.57548	32.1079	48.4435	71.2457	94.9359	13.7092	63.6965	46.1512	82.9292	42.4766
AT1G06900	43.9566	30.4295	104.466	43.9555	102.405	44.9518	139.693	54.7781	35.5588	44.9696	37.5924	65.5611	36.5572	2.69596	93.6497	90.0045	56.711	20.0269	63.434	65.0478	99.5846	30.8243	96.1108	20.7879	39.2944	47.2764	50.3861	102.312	106.975	0	47.5494	92.9552	146.438	102.497	71.9279	79.5547	83.0867	118.766	128.352	89.3875	51.1699	48.1576	66.2593	27.8838	73.7122	43.9677	165.309	84.7779	43.2512
AT1G06910	0	0	0	3.18004	0.143998	14.9968	1.06778	1.63179	0	0	0	0	12.2683	0	0	0	3.39073	0.624748	6.50668	5.07953	0.597903	4.62045	25.8176	37.8988	8.8239	4.10098	1.53036	1.61604	0	48.6593	1.12844	2.62457	1.49562	0	0	30.6007	1.7547	4.55421	0	10.5972	11.6171	0	1.08515	16.8007	13.6739	10.2731	2.48752	0	7.15487
AT1G06920	0	0	0	0	0	0	0	0	0	0	0	0	0	0	0	0	0	0	0	0	0	0	0	0	0	0	0	0	0	0	0	0	0	0	0	0	0	0	0	0	0	0	0	0	0	0	0	0	0
AT1G06923	0	0	0	0	0	0	0	0	0	0	0	0	0	0	0	0	0	0	0	0	0	0	0	0	0	0	0	0	0	0	0	0	0	0	0	0	0	0	0	0	0	0	0	0	0	0	0	0	0
AT1G06925	0	0	0	0	0	0	0	0	0	0	0	0	0	0	0	0	0	0	0	0	0	0	0	0	0	0	0	0	0	0	0	0	0	0	0	0	0	0	0	0	0	0	0	0	0	0	0	0	0
AT1G06930	0	0	0	0	0	0	0	0	0	0	0	0	0	0	0	0	0	0	0	0	0	0	0	0	0	37.8988	0	0	0	0	0	0	0	0	0	0	0	0	0	0	0	0	0	0	0	0	0	0	0
AT1G06950	311.557	386.106	163.905	341.526	153.721	173.284	296.674	191.34	127.729	510.049	372.259	258.069	249.529	116.516	387.077	213.37	250.405	354.393	410.607	407.475	184.86	286.281	204.807	246.498	353.515	265.427	380.468	486.836	428.064	524.906	323.699	478.539	382.098	357.218	231.148	322.462	395.057	338.771	272.279	292.996	323.238	359.963	559.593	408.012	405.493	520.696	222.851	466.832	391.735
AT1G06960	14.3498	0	24.1495	18.7316	21.0423	0	0	4.38118	1.02304	23.0328	0	0	0.316114	16.8015	46.3563	18.6379	0	1.31453	0.569231	0	0	2.17411	6.34771	12.3194	1.88108	4.70623	17.5177	0	0	2.83519	12.3546	0	7.36353	7.40703	3.34021	9.70891	1.92242	6.20323	4.20531	16.3435	0	12.3886	9.07335	4.32162	10.1521	1.33544	0	0.928602	4.88055
AT1G06970	0	0	0	0	0	0	0	0	0	0	0	0	0	0	0	0	0	0	0	0	0	0	0	0	0	0	0	0	0	0	0	0	0	0	2.71558	1.88436	0	0	0	0	0	0	0	0	0	0	0	0	0
AT1G06980	0	0	3.19467	0	0	0	1.2851	1.52033	0	0	0	4.23059	0	0	5.17257	0	3.8416	0	0	0	0	28.4615	0	0	6.04027	0	0	0	0	0	0	0	0	0	0	1.50044	0	6.70499	0	0	11.0825	0.532684	0	0	0	0	0	0	0
AT1G06990	0	0	0	0	0	0	0	0	0	0	0	0	0	0	0	0	0	0	0	0	0	0	0	0	0	0	0	0	0	0	0	0	0	0	0	0	0	0	0	0	0	0	0	0	0	0	0	0	0
AT1G07000	1.1836	0	0	16.714	0	0	4.68942	0.420543	0	0	0.735651	0	0	0	0	6.83147	3.04151	0	0	0	0	0	0	0	0	0	0	0	0	0	19.9341	1.34836	0	0	2.04068	0	0	12.8922	1.70601	0	0	16.1283	38.7423	10.8528	7.2965	0.459411	0	20.8172	6.60151
AT1G07010	73.2559	43.6665	50.6779	64.7258	70.8094	145.588	19.4229	92.9541	34.7969	107.478	67.4995	56.1361	42.9685	84.2147	65.5501	79.5431	53.6706	87.8397	58.7696	70.2197	89.5227	26.4317	35.4886	70.2506	26.783	66.8335	77.0671	54.0152	2.71563	170.692	32.6998	31.6647	52.1615	76.3978	34.3501	43.4336	45.2892	49.9296	40.4098	48.4024	55.2955	15.0761	29.1388	18.0386	92.7736	30.9482	114.739	48.4318	59.0168
AT1G07020	0	0	2.43933	13.6049	22.7175	22.3162	0	11.6472	0	0	1.28108	13.1432	0.497587	0	0	13.7778	0	21.2843	12.2396	0.352023	1.22149	0	35.6935	0.463213	15.1439	29.5878	11.0411	0	0.663292	0	17.9774	2.15436	0	4.46609	0.929893	1.95317	21.1186	18.6664	13.1338	34.8768	7.3411	0	31.0542	9.29167	10.1494	11.3917	1.92906	13.4723	18.1289
AT1G07025	0	0	0	0	0	0	0	0	0	0	0	0	0	0	0	0	0	0	0	0	0	0	0	0	0	0	0	0	0	0	0	0	0	0	0	0	0	0	0	0	0	0	0	0	0	0	0	0	0
AT1G07030	18.9047	68.9176	47.2431	49.8326	51.5679	35.4992	32.6129	17.8849	17.6177	114.047	87.2356	50.349	8.4856	26.9489	0	5.61779	15.7607	27.9534	20.5179	8.98808	2.65983	59.4131	10.4387	5.91195	16.0431	0	45.995	27.8175	75.7783	67.4298	17.8767	79.3934	17.0808	16.7713	5.08935	15.3083	11.6777	23.0324	23.7945	13.0499	0	49.9907	14.5183	24.4617	7.0286	2.02159	0	12.1718	22.7705
AT1G07040	0	0	41.4409	10.2531	0.2769	11.6309	0	7.69551	0	3.23014	20.6459	11.2496	9.96991	1.48133	0	0	15.0067	10.0134	7.5633	17.6744	0	0	27.302	3.22562	1.78931	1.48511	13.0362	26.8343	0	63.5557	9.77786	0	0.745766	0	18.0579	29.8993	1.07891	7.22864	10.5167	2.2471	30.4579	1.1359	36.6664	25.3508	14.885	22.6153	33.7734	18.287	26.7068
AT1G07050	0	0	0	0	0	0	0	0	26.6208	0	0	0	0	0	1.19361	0	0.961949	0	0	16.1298	0	33.2689	121.189	73.7866	33.5379	40.7746	12.0024	54.9006	34.6359	1.40618	24.1118	137.716	98.4497	5.03184	199.392	105.221	59.6252	108.855	147.739	272.429	42.6981	59.3275	22.2188	4.68826	66.2966	22.8179	38.3233	36.5532	34.6865
AT1G07051	0	0	0	0	0	0	0	0	0	0	0	0	0	0	0	0	0	0	0	0	0	0	0	0	0	0	0	0	0	0	0	0	0	0	0	0	0	0	0	0	0	0	0	0	0	0	0	0	0
AT1G07060	0	0	0	0	0	0	0	0	0	0	0	0	0	0	0	0	0	0	0	0	0	0	0	0	0	0	0	0	0	0	0	0	0	0	0	0	0	0	0	0	0	0	0	0	0	0	0	0.752271	0
AT1G07070	0	14.2536	0	0	0	12.5802	0	22.5908	0	28.5812	0.991439	1.32116	15.288	0	0	7.54181	12.2513	1.6421	0.3991	4.03993	0.470053	0	43.4848	0.417081	4.18796	10.8121	28.7757	0	32.8376	0	29.6884	33.9333	17.5861	0	25.1321	6.45894	5.3459	17.5317	13.5138	36.2829	13.5148	5.01643	6.4904	6.08315	45.2833	0	7.64056	0	2.68278
AT1G07080	75.8989	109.428	33.9477	87.7065	104.266	12.8077	53.1913	13.0512	53.6707	26.1178	92.005	55.1868	78.9578	9.77417	28.3015	26.9233	16.8377	27.6006	84.7013	67.6694	54.4201	92.3046	0.532263	28.5087	71.9553	9.01471	76.3335	88.5014	71.1095	77.4283	39.0218	0	11.7879	68.0724	35.6404	3.01514	3.66513	25.0461	15.9326	8.74447	53.8231	141.235	122.364	92.2209	8.01546	54.7657	0	52.5028	87.5701
AT1G07090	0	0	13.0409	15.9831	0	0	0	0	0	0	0	0	0.92276	0	0	0	0	8.56036	5.01848	0.324516	2.0197	0	0	3.37349	5.74571	6.22889	18.2017	56.3252	0	0	3.81761	0	5.69625	0	0	0	0	2.06572	0	0	12.2322	0.125012	17.8489	13.1826	0	13.8225	34.8774	0.408765	5.52308
AT1G07100	0	0	0	0	0	0	0	0	0	0	0	0	0	0	0	0	0	0	0	0	0	0	0	0	0	0	0	0	0	0	0	0	0	0	0	0	0	0	0	0	0	0	0	0	0	0	0	0	0
AT1G07110	109.482	110.994	172.526	101.715	216.587	120.122	240.022	265.052	134.626	181.179	173.111	155.039	274.463	28.0296	177.642	305.205	219.142	186.429	148.346	162.755	209.141	170.572	169.444	166.931	131.48	131.988	135.664	117.841	154.882	392.324	209.357	85.1487	158.387	251.999	189.959	123.263	167.831	163.987	217.707	173.823	102.386	222.685	186.436	221.138	205.042	266.246	124.696	188.043	165.64
AT1G07119	0	0	0	0	0	0	0	0.669308	0	33.527	1.23342	12.8092	0	0	0	0	0	19.8821	5.243	0	0	0	0	1.70036	0	0	1.0019	0	0	0	0	0	0.684757	0	1.50519	0	0	0	9.34507	0	0	2.56512	0	0	0	1.37089	0	0	2.71668
AT1G07120	0	0	0	0	0	0	0	0	0	0	3.5393	0	0	19.5697	0	0	0	0	0	0	0	5.40073	0	0	0	5.39626	0	0	0	0	0	0	0	0	0	0	0	0	0	0.870573	0	0	0	0	0	0	0	0	0
AT1G07128	4.73891	0	13.893	0	0	6.59527	0	11.018	14.2272	0.13524	16.9296	0	0	0	0	0	0.933174	0	0	0	0	27.3945	0	9.91876	0	1.26895	0.937798	0	0	0	0	0	0	0	0.960392	5.06179	0	0	0	0	0	1.90683	13.5906	4.1803	0	9.58615	8.35068	0	2.02351
AT1G07130	0	1.26882	0	1.46803	0	0	0	0	0	0	0	0	0	0	0	0.176947	0	7.22688	0.228799	0	0	0	0	0	0	0	0	0	0	0	0	0	0	0	0	0	0	0	0	0	11.2145	0	0	0	0	0	0	0	0
AT1G07135	0	0	0	0	0	0	12.8301	0	0	0	0	0	0.0425446	0	0	0	2.83676	0	8.08011	2.38333	0	0	0	2.62519	2.60843	0	10.4943	0	0	0	0	0	1.67327	0	35.416	1.81722	0.53546	0.975079	2.1968	0.0738337	2.34102	12.6019	18.2031	10.1595	2.5968	8.88117	0	1.00647	0
AT1G07140	31.1482	0.948882	54.9703	12.5643	5.82829	27.4141	35.4131	64.876	23.5296	60.9263	17.9265	29.7181	0.77236	24.5394	3.34022	95.8642	73.2808	29.3876	16.8463	46.4664	21.3418	52.9993	137.937	92.5433	45.1202	64.0139	70.9304	67.9522	46.6401	57.8609	26.5746	81.383	134.344	67.2815	23.0552	77.3682	48.5022	61.0949	177.063	61.9635	42.2084	28.5651	12.3499	50.1783	171.087	44.897	218.77	17.2073	39.4331
AT1G07150	13.4899	9.65252	1.89979	0.240787	0	0	0.39697	3.52169	21.3575	30.1788	32.3892	0.325695	9.04282	1.58618	41.9895	0.910092	3.05024	2.69168	5.68874	0.263011	0	1.5543	0	0	1.66997	0	0	0	0	0	0	40.5567	1.86459	0	0.523231	0	0	0	1.7633	0.110897	0	0	6.95472	17.6399	12.2348	25.8632	33.1869	0.479349	0
AT1G07160	0	0	0	0	0	0	0	1.52687	0	0	0	0	0	0	0	0	0	0	0	0	0	0	0	0	0	0	0	0	0	0	0	0	0	0	0	0	0	0	0	0	8.14617	0	0	0	0	0	0	0.208256	0
AT1G07170	0	1.69465	2.32606	0	18.1536	0.853013	0	3.76611	1.5715	0.624019	0.954823	0	0	0	0	16.583	0.419829	0.352252	0.034076	0	0	0	0	4.18785	0.698595	5.03967	1.07662	29.7492	0	0	9.53356	1.2837	3.4965	5.10574	1.38789	2.8844	2.68493	14.6044	0	3.81793	9.90525	0	8.66198	0.162814	36.0512	11.2622	0	0	3.27247
AT1G07175	0	0	0	0	0	0	0	0	0	0	0	0	0	0	0	0	0	0	0	0	0	0	0	0	0	0	0	0	0	0	0	0	0.868757	0	0	0	0	0	0	0	0	0	0	0	0	0	0	0	0
AT1G07180	148.711	144.127	127.894	150.349	119.88	189.012	116.182	338.124	93.9859	150.184	149.275	159.665	149.557	24.0372	420.745	290.774	223.24	182.278	108.731	175.149	263.012	43.079	44.6083	65.0508	26.5337	46.0841	30.514	70.3959	21.7528	0	71.1804	35.1831	36.3242	2.55609	73.477	35.2958	85.6505	33.9305	62.7525	101.021	85.0006	69.4058	6.87085	0	1.25283	0	2.70401	0	55.6381
AT1G07190	0	0	0	0	0	0	0	0	0	0	0	0	0	0	0	0	0	0	0	0	0	0	0	0	0	0	0	0	0	0	0	0	0	0	0	0	0	0	0	0	0	0	0	0	0	0	0	0	0
AT1G07200	49.9488	24.868	55.8238	11.3904	87.6165	27.0551	17.274	64.5942	35.847	6.06148	2.3604	20.5903	32.1132	24.5282	96.2602	16.0129	29.8997	26.4736	11.0431	42.5689	54.0312	8.35235	9.88246	8.13312	15.2965	5.69865	8.08217	0	31.0543	45.8565	1.84097	47.0943	49.5705	108.137	29.7532	60.0655	16.3474	50.2048	46.8219	24.1462	28.3417	15.5258	34.6932	43.3553	52.8912	44.8765	92.4036	63.7199	18.2474
AT1G07210	9.41457	16.4595	25.3421	2.5818	46.6864	2.63897	15.317	12.1205	52.7727	27.9708	13.0741	1.27373	51.7103	35.1291	2.31809	19.3211	11.5329	1.78781	5.45366	20.869	0	2.0119	7.60812	27.6558	26.4572	37.1648	26.899	47.7791	51.5274	0	0.701893	64.8321	34.6515	10.2041	21.3431	43.2966	29.0289	39.2805	21.7575	16.716	1.35214	38.032	66.0636	24.1766	83.5744	13.4029	51.1984	18.8001	27.8235
AT1G07220	16.6135	0.624247	0	15.3658	0	2.42056	7.14398	30.6648	26.1659	0	33.3506	1.10516	11.0388	0	0	3.91505	7.43461	33.5885	14.171	4.89473	14.7053	0	23.7364	25.5896	6.62088	42.6439	12.3381	22.4172	0.58759	0	19.9633	54.38	21.6376	7.63743	1.34723	0	5.37015	10.359	8.51989	22.5843	0	0	54.6657	12.6631	12.4375	23.1653	0	2.39152	18.8196
AT1G07230	40.1637	13.1019	0.401959	1.48949	23.3284	11.4995	13.5455	35.9678	2.5364	35.1376	30.2044	63.5166	8.62558	14.8721	41.1557	23.2394	25.7347	13.8887	20.9699	43.6998	28.4944	2.68192	22.5196	32.2509	16.7764	64.4057	23.0694	33.3288	61.6011	0	19.2215	3.626	38.8841	45.1657	34.9346	8.62404	15.2311	9.57336	25.2603	7.70203	13.8735	27.0621	54.5879	31.4369	38.1057	51.3474	5.88951	66.5153	35.7767
AT1G07240	0.995315	0.156543	0.598166	0	0	10.5986	0.626018	2.3519	11.4736	1.97003	15.1757	0	0	0	52.8783	0	6.17602	0.220067	6.13176	21.1881	0	0	5.71084	0.988572	8.86716	1.74761	1.34649	2.6531	0	0	9.00781	4.34631	0.673018	7.7207	0	0	6.90818	2.081	2.70258	3.92437	11.9531	1.47083	17.0367	43.8178	62.0828	14.5351	53.2003	34.7234	37.0671
AT1G07250	77.7956	53.4816	113.683	157.676	23.3319	126.415	111.871	38.8677	125.926	54.5389	64.4237	60.6086	49.9779	78.2535	14.0674	30.9551	27.2993	36.2716	67.8437	38.7155	46.7998	41.2538	18.9479	90.7822	77.5108	24.261	36.1762	56.3855	66.2542	60.4874	77.28	1.88781	38.0264	88.6013	44.3371	36.0118	53.5877	45.2704	42.3927	51.7196	79.8176	38.4965	71.1754	31.7891	41.4951	54.9835	45.6068	115.86	90.5189
AT1G07260	0	0	0	29.6993	0.891068	0	0	0	0	0	0	0	0	0	0	0	0	6.84173	0	0	0	0.494214	0	0	0	4.88349	0.644692	0	0	0	0	0	2.57602	0	0	0	0	0	0	0	0.221232	0	11.3356	0.619803	0	0	0	0	4.50978
AT1G07270	0	0	0	0	0	0	0	0	0	0	19.5818	0	0.235257	0	0	0	0	0	5.42946	0	15.204	0.842686	6.9661	0	0.382357	0	0	30.103	0	0	0.101812	0	0.16393	0	0	0	0	0	6.14918	0	0	0	0.395197	0.420306	3.07348	0	0	0	0
AT1G07280	33.3601	15.6447	34.9692	39.3865	26.8765	94.1116	1.62297	10.6802	18.498	0	36.8536	37.2364	21.7098	18.5146	66.3414	34.0573	37.4065	20.8911	47.7383	60.5508	110.046	215.316	121.281	108.051	175.888	91.1179	254.711	267.362	133.77	444.32	131.706	151.361	71.2486	131.507	188.771	77.756	116.019	177.892	54.9703	97.2054	182.858	198.699	135.969	183.106	106.924	195.738	203.252	153.615	147.796
AT1G07290	0	0	0	0	0	0	0	0	0	0	0	0	0	0	0	0	0	10.347	0	0	0	0	0	0	0	0	0	0	0	0	0	0	3.46929	0	0	0	0	0	2.27248	0	0	0	0	0	0	0	0	0	0.756218
AT1G07300	0	0.595807	0	0.126681	0	5.9846	0	2.53124	0	28.388	1.8288	9.77994	0.332364	34.0802	0	0	0	2.20017	0.619692	0	0	0	0	23.7191	1.3215	0	0	27.1069	2.0967	0	0	0	0	19.0105	3.2962	0	15.6833	0	1.5887	0	0	0	0	4.67363	0	1.14376	0	0.40516	6.02722
AT1G07310	76.1644	25.8559	91.818	47.0559	60.1205	22.2085	89.0905	11.749	39.162	168.372	74.5602	77.924	66.0245	17.5778	75.8668	19.6753	2.90447	32.4334	32.1177	34.1636	0	15.9469	0.891346	34.8214	86.5239	13.9819	119.772	68.9711	53.2944	86.9285	91.2716	1.0359	15.6708	54.2625	23.6858	17.963	44.2874	26.5927	9.16249	8.7974	104.381	64.2337	144.078	130.377	2.87428	185.595	7.97928	129.911	105.556
AT1G07320	310.453	226.559	242.102	214.637	254.348	218.328	192.73	387.446	277.012	251.343	299.598	171.791	278.461	371.706	181.905	489.762	390.497	247.663	313.328	292.926	455.822	164.666	380.276	262.083	172.294	215.442	250.59	176.14	256.601	44.5221	269.229	213.088	313.826	407.222	243.298	194.51	423.257	382.465	353.936	319.645	255.722	258.134	273.508	252.552	318.03	260.87	288.671	188.502	264.672
AT1G07330	0	0	0	0	0	0	0	0	0	0	0	0	0	0	0	15.0044	0	9.0119	0	0	0	0	1.77786	0	0.972446	0	0	1.76691	0	0	0	0	2.0725	0	0	0	0	1.24841	14.8157	1.45065	0.50745	0	0	0	0	0	0	0	0
AT1G07340	0	0	0	0	0	0	0	0	0	0	0	0	0	0	0	0	0	0	0	0	0	0	0	0	0	0	0	0	0	0	0	0	0	0	0	0	0	0	0	0	0	0	0	0	0	0	0	0	0
AT1G07350	83.6728	39.2746	74.1665	41.6285	27.3317	93.1432	24.3954	92.8864	59.4944	0	22.2298	22.7586	28.9096	24.4062	207.962	63.483	48.0364	44.5386	46.0778	47.2929	89.8186	0	0.460412	26.0472	7.01681	40.021	3.17461	2.73024	0.486406	44.2764	5.03054	8.67522	29.3195	10.9056	13.7657	24.8566	17.0626	54.1061	22.0605	39.2795	10.0186	21.8583	9.05171	17.7534	32.4274	3.99674	10.0191	20.0722	9.20399
AT1G07360	43.6565	69.8041	70.4569	61.2717	80.4682	58.3166	94.6996	80.988	13.1432	32.302	106.873	50.9763	130.067	0	14.8939	24.1935	75.7679	75.8776	112.793	62.3238	71.5192	94.2143	24.1242	34.3009	87.3534	111.331	104.469	5.39235	96.4582	1.00356	55.7437	22.6221	91.3754	29.9118	46.534	18.8104	42.5514	42.7171	7.62519	41.6151	55.8973	21.2494	71.9244	68.3823	82.4025	68.2807	8.61662	29.5524	82.8429
AT1G07370	13.1382	37.2579	17.3286	34.1309	1.50046	10.8283	26.1193	17.3775	33.4844	0	102.551	38.1073	41.2864	50.3915	36.1389	24.5126	21.0004	45.8091	4.81916	6.36036	40.2507	5.28776	28.0011	3.87973	11.8322	49.7765	11.1896	2.44962	61.8367	2.01359	28.0216	43.5227	3.34978	27.2351	1.86099	31.391	5.56168	21.138	30.4163	25.918	4.24588	17.43	14.7103	10.9087	4.16903	17.5452	0	0.891826	17.5291
AT1G07380	23.1039	2.64232	0	12.0767	0.832973	0	1.58546	0.563103	0	0	0	0	0.900288	0	0	10.9294	1.03071	9.38263	5.25923	2.14957	22.3121	2.36892	14.9512	0	1.65854	0	9.55329	0	32.5331	0	0.690199	2.1478	8.64933	7.05101	19.3742	2.51361	20.3453	4.07156	0	4.87069	12.114	5.61762	6.8929	7.91127	0.772329	0	5.02253	2.63518	5.46796
AT1G07390	24.1661	0.686095	23.7901	0	24.5005	0	6.37101	42.1783	0	25.603	0	0.996702	22.0754	0	0	0	3.9787	9.061	29.0459	9.26593	1.24599	0	8.87187	7.4062	9.25059	19.1904	9.82586	31.825	42.9792	0	11.5264	7.65127	20.642	5.23131	2.46577	2.73995	0	0	34.632	19.8463	0.418612	46.5905	12.7294	10.0039	10.3312	10.9543	0	0	6.27285
AT1G07400	0.546655	0	0.47349	0	10.6601	0	2.07968	3.20488	2.91853	14.4629	0	0	0	0	0	12.889	0.361059	0	1.83434	0	5.40542	0	0	4.08354	0	7.61131	0.0761106	0	0	0	0	0	0.671277	0	0	0	0	0	0	0.856983	0	0	0	0	4.70216	0	0	0.683946	5.07497
AT1G07410	0	0	0	0	0	0	0	0	0	0	0	0	0	0	0	0	0	0	0	0	0	0	0	0	0	0	1.00765	0	0	0	0	0	0	0	0	0	0	0	0	0	0	0	0	0	0	1.14399	0	0	0
AT1G07420	23.6958	15.2401	26.0668	21.0363	45.1238	26.4032	0.349835	0	21.7317	32.5034	3.67534	9.96527	29.6528	100.665	149.029	8.11948	7.98616	45.5402	33.0848	28.0088	0	49.5482	41.96	111.603	58.8953	47.0243	63.6014	65.8271	5.14947	0	54.8459	39.1855	4.20237	28.1395	39.0401	6.44988	7.37563	26.177	10.0794	16.5466	79.6832	15.9919	30.5102	81.5997	21.4265	46.262	11.6146	33.0037	53.0108
AT1G07430	0	0	0	0	0	0.754312	0	1.15067	0	0	0	0	0	0	0	0	3.44708	0	0	13.7441	0	0	3.18444	0	0	0	0	0	0	0	9.02397	0	2.56794	0	0	2.03369	0	2.06003	0	0	0	0	0	0	0	0	0	0	0
AT1G07440	10.5101	12.0053	1.18265	26.0643	0	1.35426	0	4.20754	13.506	0	1.78843	18.8896	18.6882	2.33993	0	6.33288	21.7183	9.96241	9.66413	9.36788	19.4318	19.8918	43.6781	6.50182	24.6036	3.55971	18.2686	3.42004	0	0	34.1246	5.18226	27.7728	20.2843	19.1323	129.657	52.7752	25.0362	27.3333	29.7912	4.965	0	11.2001	17.9259	16.8169	3.84177	7.0521	2.84682	28.9625
AT1G07450	2.10369	21.8829	0	0	22.5658	0	0	0.303819	0	0	0	0	0	0	0	0	7.32942	0	15.7056	3.24901	0	1.93413	0	5.79008	3.68498	5.77255	0	0	0	0	0	25.9923	0.877545	0	0	4.49105	4.44372	17.5491	5.89254	0	11.4421	0	0	0.415447	0	0	0	0	0
AT1G07460	0	0	0	0	0	0	0	0	0	0	0	0	0	0	0	0	0	0	0	0	0	0	0	0	0	0	0	0	0	0	0	0	0	0	0	0	0	0	0	0	0	0	0	0	0	0	0	0	0
AT1G07470	53.8183	51.1426	0	1.16954	42.595	30.8356	4.0019	26.8693	24.2036	38.0259	72.7863	31.9138	37.2442	48.1186	6.92525	41.1992	34.2851	24.5655	23.8944	34.2203	38.4697	36.6186	36.0431	58.9774	17.7859	60.7507	93.1447	0	25.9061	0	28.6592	0	16.6958	52.3426	22.1252	34.58	26.8877	45.2043	15.6753	0	9.68818	1.76547	59.8745	49.5292	3.0007	68.6528	97.8992	90.9361	24.7198
AT1G07473	0	0	0	0	0	0	0	0	0	0	0	0	0	0	0	0	0	0	0.412931	0	0	0	0	0	0	0	0	0	0	0	0	0	0	0	0	0	0	0	0	0	12.6566	0	0	0	0	0	0	0	0
AT1G07476	0	0	0	0	0	0	0	0	0	0	0	0	0	0	0	0	0	0	0	0	0	0	0	0	0	0	0	0	0	0	0	0	0	0	0	0	0	0	0	0	0	0	0	0	0	0	0	0	0
AT1G07480	33.5337	3.12167	59.3889	30.3895	0.27504	0.858611	41.2629	40.2382	25.2673	38.5857	0.376109	40.064	32.0468	36.8157	0	1.76781	8.02224	18.4285	30.2312	39.0246	0.664501	0	15.4549	8.09031	10.6579	0	0	53.2525	63.0774	0	40.3181	42.1401	39.6181	36.2051	0	11.5621	9.28799	4.15083	14.2506	29.8788	26.2228	57.7179	16.8693	29.3137	40.6263	31.9672	6.47683	2.4234	36.17
AT1G07485	0	0	0	0	0	0	0	0	0	0	0	0	0	0	0	0	0	0	0	0	0	0	0	0	0	0	0	0	0	0	0	0	0	0	0	0	0	0	0	0	0	0	0	0	0	0	0	0	0
AT1G07490	0.779698	0	0	0	0	0	0	0	0	0	0	0	0	0	0	0	3.66441	8.78377	0	2.36159	16.7918	0	0	0	0	0	0	0	0	0	0	19.3091	0	0	0	0	0	0	0	0.105999	1.39461	0	0	0	0	0	0	0	0
AT1G07500	0	0	0	0	0	0	0	0	0	0	0	0	0	0	0	0	0	0	0	0	0	0	0	0	0	0	0	0	0	0	0	0	0	0	0	0	0	0	0	0	0	0	0	0	0	0	0	0	0
AT1G07510	57.7772	110.866	66.4927	40.0191	95.0336	39.4451	97.4728	91.084	130.145	134.947	77.993	42.7087	70.1652	68.2978	64.9307	44.3014	75.6549	76.1304	92.4941	77.8317	30.1589	0.152011	15.0606	84.7078	18.0695	37.4897	19.2569	5.56303	0	0	57.6128	29.143	39.4703	16.2115	21.5933	38.335	17.7649	14.7675	26.4864	41.6761	12.4771	3.97043	32.997	29.6275	28.8059	31.4414	39.1058	1.56377	37.5391
AT1G07520	0.80646	0	0	0	18.7057	1.43112	4.85402	0	0	0	0	12.5232	0	20.1224	0	4.4328	4.71937	3.13805	0.624683	8.69779	32.978	0	26.7577	3.44922	13.9435	0.00857663	0	0	0.0533046	0	0.86894	0	27.6979	8.00673	3.35776	2.26912	1.02364	18.2016	4.34069	5.8939	0	0	6.58211	4.88936	13.0221	10.055	5.3355	10.3906	8.55174
AT1G07530	7.99242	1.08193	39.1645	39.5649	72.1746	12.4879	1.87433	25.7654	0	33.0461	0.0335737	2.08981	13.3987	31.0919	58.1691	18.8019	54.0446	11.6308	24.2632	45.8169	31.8544	1.63905	25.1996	21.2193	27.5673	8.39223	11.3128	32.3581	40.1292	71.8401	6.83983	0.331416	24.1003	36.2489	72.8127	18.2443	49.0783	16.9988	39.857	33.8664	13.9648	49.2905	24.6388	35.1287	91.8642	61.2101	62.4314	24.3255	25.0453
AT1G07540	0	0	0	0	0	0	0	0	0	0	0	0	0	0	0	0	0	0	0	0	0	0	0	0	0	0	0	0	0	0	0	0	0	0	0	0	0	0	0	0	0	0	0	0	0	0	0	0	0
AT1G07550	0	0	0	0	0	0	0	0	0	0	0	0	0	0	0	0	0	0	0	0	0	0	0	0	0	0	0	0	0	0	0	0	0	0	0	0	0	0	0	0	0	0	0	0	0	0	0	0	0
AT1G07560	0	0	0	0	0	0	0	0	0	0	0	0	0	0	0	0	0	0	0	0	0	0	0	0	0	0	0	0	0	0	0	0	0	0	0	0	0	0	0	0	0	0	0	0	0	0	0	0	0
AT1G07570	33.3481	13.1536	0	50.5638	0	2.49512	31.9421	9.81947	0	28.7255	0	11.3524	0	0	0	49.8355	19.9373	21.6584	7.4223	6.14258	1.67559	0.697513	12.326	4.97399	2.63265	26.9893	0.166162	0.732359	0	31.8973	0	2.80043	7.78622	8.05827	1.58226	1.21735	16.4773	0	2.46259	1.72376	11.8738	1.94912	8.05884	1.15811	0.709185	0	0	0	9.45735
AT1G07580	0	0	0	0	0	0	0	0	0	0	0	0	0	0	0	0	0	0	0	0	0	0	0	0	0	0	0	0	0	0	0	0	0	0	0	0	0	0	0	0	0	0	0	0	0	0	0	0	0
AT1G07590	232.643	138.742	290.924	312.106	147.687	315.806	362.962	521.851	278.694	368.498	346.626	449.628	264.276	354.252	375.544	537.494	471.423	325.568	398.809	230.84	608.37	153.993	543.007	399.011	172.783	240.493	154.24	151.898	196.161	100.395	336.39	477.384	449.216	147.331	384.066	468.716	458.783	483.273	392.449	304.913	193.531	104.723	163.576	111.496	269.377	137.105	341.017	202.783	207.334
AT1G07600	2.47473	0	0	0.9407	0	5.97366	4.41345	48.4703	0.852285	0	2.12065	0.106711	0	0	4.38377	64.7867	71.5949	0.0227475	0.528095	15.1988	94.1247	0.149405	23.8367	2.58695	38.4732	3.95173	0	0	0	0	0.355556	161.62	71.1746	4.81011	67.9161	58.8755	70.5654	44.72	45.6526	52.359	0.589762	0	0	0	20.9546	0.900661	122.695	2.08141	0
AT1G07610	1.05981	0.311723	2.69549	15.1926	0.941414	14.8863	16.1381	42.6481	0	5.12416	0	0	1.19527	39.4707	50.0332	20.7774	50.5937	0.661816	12.9331	10.6978	40.3192	0	12.7156	48.1578	0	46.4422	9.3091	7.64234	0	56.8585	10.9371	0	16.1556	0	2.11193	23.0224	33.4368	6.08908	3.06172	27.4639	0.630788	18.2279	7.72128	3.32012	20.1349	1.99853	2.39945	0.85492	14.6552
AT1G07615	0	13.8567	0.892629	0	0	10.1815	0	11.4787	0	10.3069	0	0.456704	0.533911	0	0	0	7.38168	11.303	0	0	0.512645	0	8.87942	1.89434	2.82104	0	15.4064	31.0437	0	0	0	0.104641	10.5177	13.1819	0	2.73799	12.2489	14.1363	13.9351	0.0734682	1.96966	8.12007	21.2431	1.05347	4.834	1.31835	26.4378	21.8466	0.37045
AT1G07620	0	0	0	0	0	0.882796	0	0	0	0	0	0	0.107143	0	0	0	0	0	0	0	0	0	0	0	0	0	0	0	0	0	9.5594	0	0	0	0	0	0	0	0	0	0	0	0.0719048	0	0	0	0	0	0
AT1G07630	45.0942	47.3349	0.441754	22.1479	2.28822	0.459876	13.5877	46.8695	27.1725	22.0999	0	19.745	1.63328	70.7935	22.782	21.922	14.7097	0	22.1906	8.7105	38.0314	55.514	13.4098	20.6005	9.016	12.0111	17.3607	33.6426	28.3328	0	10.1464	0	34.0442	9.21625	68.1109	20.7369	20.6665	29.2684	52.4559	0.673795	46.9915	0.477554	16.7743	30.4781	19.3007	11.5309	35.1719	26.2572	16.0113
AT1G07640	20.3465	55.7505	27.2469	38.881	0	17.2498	14.3734	19.6794	0.362263	91.3012	19.6004	16.0454	48.6673	32.2791	3.08967	15.1781	26.3434	39.3928	36.4075	23.5899	0	75.7763	23.7987	6.52199	36.6179	45.9608	28.437	25.6963	30.8857	45.103	7.86273	0	6.77005	33.5684	26.2151	54.716	0	15.5615	4.55192	1.44356	14.6611	15.0568	65.5187	48.0095	23.6158	29.6183	32.7941	22.9125	33.2863
AT1G07645	0	0	0	0	0	0	0	0	0	0	0	0	0	0	0	0	0	0	0	0	0	0	0	0	0	0	0	0	0	0	0	0	0	0	0	0	0	0	0	0	0	0	0	0	0	0	0	0	0
AT1G07650	0.568674	1.77169	26.6002	19.5774	0	28.7326	18.6485	31.5716	0	0	41.9984	0.542103	8.92264	41.7641	0	15.1759	5.78135	24.532	27.5031	27.989	35.2458	29.1485	32.9351	2.43956	30.5476	12.6782	12.7375	22.8455	27.9848	0	10.4524	5.8487	11.2659	8.05016	60.0887	5.86891	16.6847	33.0563	21.1812	30.09	26.5682	22.5482	65.073	109.294	56.6004	48.9593	50.5213	40.139	42.0713
AT1G07660	0	0	17.5751	0	0	1.12554	1.54668	6.25075	15.3498	0	0	1.431	0	3.04961	0	4.69627	6.71929	0	0	18.3705	29.2595	0	0	7.24865	4.81527	0	0	0	0	0	6.96143	0	2.2921	10.6897	26.0122	1.61707	3.10726	17.9382	7.58525	9.58189	0	0	7.27464	4.54425	0	2.60251	6.90531	0	0
AT1G07670	29.1253	65.2563	4.59919	22.8197	85.2969	19.0807	32.1444	13.5455	21.3701	41.7979	53.3768	52.3324	37.9857	69.4029	6.04585	30.2796	41.7091	0.520906	42.7151	40.6413	77.2046	95.8701	77.8387	86.7482	47.2746	125.493	57.1433	71.1957	28.1902	146.016	17.3189	34.98	69.2135	35.2517	10.0617	113.254	125.061	28.9395	32.5543	33.763	53.6437	18.0561	59.3443	42.3268	42.088	40.8018	92.2729	33.086	36.3117
AT1G07680	0	0	0	0	0	0	0	0	0	0	0	0	0	0	0	0	0	0	0	0	0	0	0	0	0	0	0	0	0	0	0	0	0	0	0	0	0	0	0	0	0	0	0	0	0	0	0	0	0
AT1G07690	0	0	0	0	0	0	0	0	0	0	0	0	0	0	0	0	0	0	0	0	0	0	0	0	0	0	0	0	0	0	0	0	0	0	0	0	0	0	0	0	0	0	0	0	0	0	0	0	0
AT1G07700	39.7136	13.0999	31.8725	49.1801	58.2624	31.7917	32.2791	22.7598	50.9389	0	3.8435	0.851987	8.07386	11.822	6.16817	70.2783	43.631	54.502	15.4052	17.4329	42.8773	3.66637	31.7059	8.41581	16.2557	11.9375	26.8894	25.9364	25.3376	0	56.6938	55.4965	36.6707	46.4273	48.6687	21.5126	62.6026	27.394	38.7869	18.1217	37.7772	35.6192	9.66012	9.09436	0.297309	22.8706	4.63698	12.8857	22.0256
AT1G07702	0.412066	0	0	0	28.9894	0	0	0	0	34.3956	0	0	0	0	0	0	0	0	0	0	0	0	0	0	0	0	0	0	0	0	0	0	0	0	0	0	0	0	0	0	0	0	0	0.179298	0	0	0	0	0
AT1G07705	34.2959	4.37123	42.0743	1.37047	18.6433	20.0776	14.7879	13.837	56.0048	0	23.9378	9.47943	9.34233	36.8341	18.0534	22.4218	5.42033	35.2508	19.7265	25.1415	0	0	10.3828	35.246	35.4576	15.7744	32.2357	82.674	114.275	13.1361	1.83755	3.52873	22.1434	25.3209	34.023	78.0437	26.9991	15.2582	76.0869	10.1436	13.3587	24.8429	31.0685	11.1091	58.4912	3.1846	33.4868	3.89792	29.0486
AT1G07710	0	1.2654	11.3964	0	0	0	0	0	30.3847	0	0	0	6.22797	0	0.946469	11.5242	0	0.545159	0	0	17.8188	6.21023	2.13192	0	3.69856	7.62778	0	0	0	0	0.414426	0	0	0	0.127817	0	1.81477	11.5616	10.4629	1.44714	12.4769	0	0.390414	0.364318	0	0.791998	4.83786	0	1.35516
AT1G07720	37.783	39.0164	7.44965	7.61441	44.5012	45.4119	3.08456	35.4352	0	11.3089	16.3792	18.773	30.2266	33.9814	4.42075	70.5861	45.2987	13.8592	38.0957	50.3332	87.46	29.2072	4.57016	37.0243	16.5354	0	6.57744	0	18.5746	0	10.8996	2.18768	12.7849	16.2508	21.0679	24.835	17.0392	38.2713	3.99527	17.3319	12.1816	0.473958	50.701	22.2635	17.8006	2.9287	61.5032	9.13889	21.9394
AT1G07725	0	3.64593	0	2.62366	0.895886	0	0	0	0	0	0	0	0	0	3.04262	0	0	0	0	0	0	0	0	0	0	0	0	0	0	0	0	0	4.33005	0	0	0	0	0	0	0	0	0	0	0	0	0	0	0	0
AT1G07728	7.58335	0	25.8145	13.0796	0	12.174	0	2.79343	30.841	2.61068	22.1229	21.364	22.2866	0	0	1.43273	23.2562	25.9851	0.330742	10.3364	0.5035	18.4864	1.15394	12.3596	11.2785	11.9351	11.1794	41.9778	2.97375	0	0.169654	0	2.33639	7.6221	2.27701	1.97102	9.47583	12.8385	2.15449	1.965	19.5194	2.13803	25.8634	29.6861	9.75747	61.0904	30.1472	1.4026	9.21248
AT1G07730	0	0	0	0	0	0	0	0	0	0	0	0	0.818208	0	0	0	0	0.774822	0	0	0	0	0	0	1.37669	1.78787	10.178	4.67198	0	0	16.8774	11.4421	0	0	0	0	0	0	0	0	0	0	0.223849	9.11297	3.89984	0	0	10.4665	3.30759
AT1G07740	0	0	0	0	0	0	0	1.81195	0	0	0	0	0	31.8434	0	3.0164	4.78382	0.281952	0	0	0	1.04393	15.3157	1.6056	0.252551	0	0	39.1408	3.57418	0	0	0	4.11368	12.0911	12.4902	9.37625	0	4.35611	6.08546	18.0527	0	0.282651	0	0	11.6849	0	0	11.5007	0
AT1G07745	0.0403714	16.52	0.953308	0	0	0	1.41397	5.20199	0	31.8082	40.133	0.629434	2.43959	32.172	0	2.28476	1.71937	0	1.16707	11.7812	0	0	0.51327	4.77311	0	2.19584	0.533393	0	0	0	8.86368	0	2.75786	8.15144	1.30376	24.685	13.9942	0	0	3.32625	0	0.690425	0.457935	14.4778	0	4.06006	0	11.6317	5.36276
AT1G07747	0	0	0	0	0	0	0	0	0	0	0	0	0	0	0	0	0	0	0	0	0	0	0	0	0	0	0	0	0	0	0	0	0	0	0	0	0	0	0	0	0	0	0	0	0	0	0	0	0
AT1G07750	25.0996	12.0773	21.7759	50.6753	21.7888	12.8375	1.46475	12.9171	15.8418	6.35637	22.5776	0	21.1903	36.0372	0	19.4536	6.21811	16.3936	11.9587	2.89982	29.2761	0.871464	4.84157	36.1552	17.4968	22.1278	9.7041	0	0	0	0.839752	1.05339	11.6507	22.2537	19.8264	0	2.45936	22.7716	7.31669	0	1.00731	4.85252	7.98885	25.1003	23.6454	0.217878	39.0482	9.07239	3.27239
AT1G07760	0	0	0	0	0	0	0	0	0	0	0	0	0	0	0	0	0	0	0	0	0	0	0	0	0	0	0	0	0	0	0	0	0	0	0	0	0	0	0	0	0	0	0	0	0	0	0	0	0
AT1G07770	94.6423	65.0142	100.417	37.4979	74.8235	85.2835	92.9072	96.8737	9.39996	110.272	81.2822	99.8659	47.7831	34.7459	129.724	186.048	113.298	41.9387	98.864	114.236	136.724	94.2444	189.24	153.243	98.5428	229.369	85.6203	108.343	81.0689	95.2687	114.369	266.783	152.826	81.9997	44.4191	151.626	196.84	152.441	207.717	137.451	39.9975	93.7754	41.115	83.2208	194.805	90.6835	116.363	87.8818	80.6111
AT1G07780	0	0	2.12866	1.25674	0	0	0	0.816291	19.8689	0	1.17069	0	0	0	38.2045	49.7598	4.926	5.06536	0	0	0	0	24.7328	10.1883	13.2234	0	1.75506	0	0	0	0	0	17.4528	0	0	5.99499	9.91088	7.29274	0	3.15863	0	0	11.121	8.67003	42.4937	0	39.7163	0.388551	0
AT1G07790	44.3583	45.1026	46.5124	30.0341	20.637	23.6331	22.5548	43.7398	46.9171	104.047	24.3041	11.8724	18.4469	36.9793	81.5288	47.2608	51.8691	34.3388	12.8555	50.2588	22.7481	32.337	91.0555	31.8172	39.2627	25.2767	31.871	63.9826	86.3071	5.89627	19.0855	138.984	93.598	17.7976	34.0818	82.96	12.0324	31.0184	201.166	91.8783	25.1895	38.6266	15.1056	15.6603	53.7689	8.43847	89.4147	35.4525	58.6968
AT1G07795	0	0	0	0	0	0	0	0	0	0	0	0	0	0	0	0	0	0	0	0	0	0	0	0	0	0	0	0	0	0	0	0	0	0	0	0	0	0	0	0	0	0	0	0	0	0	0	0	0
AT1G07800	0	0	0	0	0	0	0	0	0	0	0	0	0	0	0	0	0	0	0	0	0	0	0	0	0	0	0	0	0	0	0	0	0	0	0	0	0	0	0	0	0	0	0	0	0	0	0	0	0
AT1G07810	26.1388	4.02083	57.4149	60.1304	51.2425	53.9371	41.3701	129.994	34.4958	35.6676	31.0595	2.08743	31.805	38.0184	81.8635	63.4577	28.6535	33.085	31.3895	23.4638	36.9263	0.218721	37.8718	88.7483	25.049	8.33631	17.6976	7.77414	88.411	0	35.8155	48.476	49.3037	31.5171	98.4344	12.0069	32.5463	89.2751	62.3358	64.3067	11.8785	17.4758	47.7567	69.5687	66.6688	79.3775	56.4405	41.6379	33.7993
AT1G07820	5.97621	0	3.44543	0	0.0774283	0.938263	0	23.6838	1.4506	0	1.73679	0	10.2759	11.5725	3.71493	1.95412	14.4419	0.461673	17.545	27.0178	6.33247	44.3497	54.7915	36.2497	10.5966	55.4253	25.5007	92.0629	3.19967	0	18.058	70.3407	89.7292	24.6133	79.7146	111.537	24.1638	39.1356	117.108	34.4511	37.8597	2.27244	7.45377	1.49607	15.4563	15.4869	157.501	2.59822	15.0849
AT1G07830	13.072	0	0.924274	0	0	1.59719	0	0	0	0	1.26608	13.5654	0	3.41804	0	15.9689	13.1747	0.720016	0.21279	9.12681	0	35.4228	19.6966	0	5.90881	1.11422	0	29.6289	30.1394	2.81664	7.36366	0	0	11.0483	1.97722	1.59878	20.1759	3.89329	20.7516	5.69095	0	16.641	1.48274	0.348605	32.0705	1.10231	5.9789	0.817744	3.37469
AT1G07840	23.2529	20.5045	3.17887	30.245	1.38152	8.16773	28.4592	18.4356	0.222628	0	3.29436	3.95622	6.82167	0	61.7423	19.353	30.5485	3.20816	8.32015	16.6518	61.1073	54.0777	7.78855	8.77811	10.6564	24.6004	27.8812	2.89338	27.5079	62.4382	19.4556	46.3332	16.2535	12.5318	19.8825	33.3218	22.1284	36.2102	50.5523	2.85069	12.7243	16.7736	0	0.411459	38.5646	9.06776	0	32.4915	17.3745
AT1G07850	0	0	0	0	0	0	0	0	0	0	0	0	0	0.702122	0	0	3.48956	0	0	0	0	0	0	0	0	0	0	23.6044	0	0	0	0	0	0	1.51018	0	0	0	0	0	0	0	0	0	0	0	0	0	0
AT1G07860	0	0	0	0	0	0	0	0	0	0	0	0	0	0	0	0	0	0	0	0	0	0	0	0	0	0	0	0	0	0	0	0	0	0	0	0	0	0	0	0	0	0	0	0	0	0	0	0	0
AT1G07870	8.79224	19.4182	1.91043	0.219191	0	0	0	16.127	16.1168	0.128445	0	0.308382	10.8784	4.38809	0	52.1679	3.78379	11.6906	5.64577	10.7958	17.7693	0	4.73106	3.27329	1.28044	4.29191	3.28175	0	29.8106	0	7.60434	2.60884	9.19804	4.40872	0	0	4.99846	2.21517	3.31114	21.6255	11.3548	19.271	0.663605	4.56965	16.8476	28.4207	37.4686	0.915439	10.5493
AT1G07880	0	0	0	3.09829	0	11.4637	0	1.82184	0	0	0	0	0.344683	0	0	6.72007	0	0	0	0	0	0	0	8.22681	4.05914	3.48572	0	1.73426	0	0	13.2373	2.441	3.42844	11.4558	0	0	3.20654	0	0	0	0.620903	15.5788	0	9.51865	10.0211	1.36273	0	11.4582	3.46835
AT1G07885	0	0	0	0	0	0	0	0	0	0	0	0	0	0	0	0	0	0	0	0	0	0	0	0	0	0	0	0	0	0	0	0	0	0	0	0	0	0	0	0	0	0	0	0	0	0	0	0	0
AT1G07890	92.4079	173.495	370.63	289.132	125.549	220.568	45.7284	118.677	176.355	87.949	130.644	87.9312	141.117	224.366	150.671	119.672	47.4126	49.5514	108.24	541.878	400.96	406.826	58.8516	108.253	152.909	104.925	126.411	80.7372	239.824	120.124	128.468	109.002	224.85	49.5352	231.539	69.9377	112.264	287.426	291.322	155.335	89.5452	162.475	128.278	97.4916	104.381	195.289	444.519	227.881	112.727
AT1G07900	0	0	0	0	0	0	0	2.71645	0	0	0	0	1.79534	0	0	0	0	0	0	0	0	0	0	0	0	0	0	0	26.9487	0	0	0	0	0	0	0	0	0	0	0	0	0	0	0	0	0	0	0	0
AT1G07901	0	0	0	0	0	0	1.12906	0	0	0	0	0	0	0	0	1.53797	0	0	0	0	0	0	0	0	0	0	0	0	0	0	0	0	0	0	0	0	0	0	0	0	0	0	0	0	0	0	0	0	0
AT1G07910	6.88361	18.4893	19.6091	5.1953	1.38428	6.0965	25.0663	42.1618	24.9099	0	15.1039	10.2938	20.2618	18.0131	0	2.23868	13.219	1.82853	19.8837	25.826	15.7354	34.0756	51.6285	11.9204	10.1488	0	1.66404	31.444	0	2.94007	41.1921	11.5835	30.2709	39.4814	25.4322	2.76116	77.121	25.5358	37.4598	17.2716	10.8918	31.2334	20.5187	6.05034	15.4533	7.30188	0	32.4293	29.019
AT1G07920	803.223	874.237	1090.1	839.036	976.648	1163.28	904.192	531.523	999.669	850.475	1137.72	766.681	785.257	472.241	591.703	465.677	341.835	746.465	754.866	770.2	419.563	1132.53	830.237	709.439	571.291	312.363	879.924	1095.82	1709.61	134.062	1031.22	302.844	558.665	544.754	419.227	581.082	379.997	483.555	584.341	421.069	1246.28	854.085	1173.35	1322.58	599.1	916.293	442.322	1200.53	1006.36
AT1G07930	280.205	400.167	480.014	357.374	513.23	571.161	415.668	369.005	468.452	678.776	363.758	517.556	484.971	906.21	726	281.914	402.763	574.174	618.413	265.261	425.58	427.022	320.995	436.007	427.419	440.38	630.753	419.001	458.434	383.514	438.672	434.242	471.572	406.43	273.112	474.305	509.58	431.913	382.992	427.651	551.568	397.451	687.542	712.497	492.298	431.48	531.656	651.564	549.01
AT1G07940	137.058	168.665	217.197	176.717	0	154.241	41.6804	168.976	165.471	229.166	273.199	277.735	411.856	10.657	225.243	424.991	136.282	136.245	203.348	204.886	121.397	39.7213	153.706	211.022	195.868	484.921	180.264	2.47709	37.8622	860.617	272.342	564.11	416.356	113.909	321.479	320.137	212.983	388.035	266.242	165.269	164.549	452.903	197.684	219.335	300.922	168.207	434.536	295.81	231.248
AT1G07950	1.57362	0.222156	0	0	0.569429	0	0	0	1.49372	3.71542	0	14.3785	13.7466	0	0	8.14586	2.57978	9.68369	4.90567	19.7744	11.2889	0	1.48731	14.9512	5.72588	0	2.2913	0	29.8695	52.6556	9.13966	5.47684	3.52901	7.68285	46.4061	5.90936	0	8.31199	19.4974	5.01492	0.165178	13.6434	1.70487	12.01	0	1.30744	0	43.0802	11.9364
AT1G07960	11.3603	0	0	0.252785	0	25.8798	0	10.0541	0	5.75036	0	0.680776	0	32.4105	0	3.68418	5.24462	12.5437	0	31.1956	0	0	26.0122	3.83222	9.77515	24.9043	2.08292	22.47	0	0	2.61113	4.60869	11.8507	0	4.79449	0.780004	27.5684	55.9004	1.62762	31.7516	0	3.0474	1.07837	1.74456	3.32605	19.8679	11.1564	21.8455	16.9936
AT1G07970	30.7288	0.670473	42.6155	20.5664	33.9671	16.0346	17.1549	0	50.2624	31.8076	0	12.6507	13.263	26.8307	49.5623	5.56897	0.372212	20.6033	16.5124	8.18636	15.8168	0.622433	27.2328	30.2898	25.4856	23.4363	21.0426	29.069	24.2266	52.1526	34.5957	4.98092	22.0745	32.517	3.49883	23.0297	7.12181	3.35587	20.0803	33.1861	41.8813	24.7393	22.1101	28.0086	7.59351	57.2234	97.2114	27.6911	18.7272
AT1G07980	0	0	2.50056	10.0757	0	1.01	6.65453	5.12366	1.53444	0.176143	0	0	0	0	0	40.4336	16.874	4.39505	7.99911	17.2663	0	0.98159	10.0618	21.6245	11.5088	0	0	19.1763	58.5373	0	9.02588	28.5221	13.7275	4.38103	30.3507	16.201	44.8628	10.1119	7.56671	15.7854	0.566951	1.63816	10.7881	18.565	25.0862	6.991	15.6056	10.317	0
AT1G07985	0	0	0	0	0	0	1.92817	0	0	0	0	0	0	0	0	0.563175	4.63577	0	1.05571	0	0	0	0	0	0	0	0	0	0	0	0	0	0	0	0	0	1.61622	0	0	0	0	0	0	0	0	0	0	0	0.598559
AT1G07990	22.9146	21.9682	5.12647	61.5263	28.6579	46.6417	97.0107	32.6378	20.0383	89.8945	0.383056	16.332	12.1512	7.06253	0	47.1956	9.9078	59.0836	30.2107	44.74	31.1877	0.238203	3.70512	18.1353	11.8752	73.6152	54.4249	44.0676	71.3123	15.2074	57.2622	25.8388	27.4806	39.5201	43.1484	31.544	34.2806	21.098	35.1659	34.955	26.7986	48.5125	26.3151	58.0008	29.6347	23.2845	12.2868	60.5891	35.6111
AT1G08000	36.4029	50.9104	48.3813	22.4781	92.3561	15.2102	12.2467	30.607	32.5932	1.81873	11.2117	23.3145	1.63385	58.5403	12.8575	12.4136	6.42587	20.7887	24.765	18.7924	15.2897	17.5911	2.98653	38.6027	41.4769	0	27.1601	24.4557	171.299	100.871	19.6349	26.8901	7.80528	6.24176	5.08765	0	5.8468	1.40557	3.80401	0	15.3999	24.2903	5.97462	24.3542	19.1549	48.1118	0	1.78556	13.8357
AT1G08005	0	0	0	0	0	0	0	0	0	0	0	0	0	0	0	0	0	0	0	0	0	0	0	0	0	0	0	0	0	0	0	0	0	0	0	0	0	0	0	0	0	0	0	0	0	0	0	0	0
AT1G08010	53.2507	15.7537	60.9857	17.9896	57.9786	47.8221	50.7035	3.95022	58.5807	83.6462	18.8441	8.19815	19.0273	28.3557	49.0233	18.0008	12.3119	26.999	63.9996	31.3628	1.06086	61.4869	12.8073	17.7217	52.3222	19.1739	37.265	61.2695	9.15017	60.4937	61.0768	6.71536	37.1503	25.3913	25.5563	16.2794	0.708993	19.9164	0	0	18.918	22.3695	52.4626	42.8346	0	33.6113	47.1571	41.6749	32.6066
AT1G08030	10.8259	0	4.90448	2.33232	0	44.8701	0	1.75277	0.589963	38.5046	16.5399	11.0356	1.81397	3.59375	0	16.4431	8.99728	10.4077	6.7547	2.43004	14.8396	60.1994	6.16157	21.1336	7.43755	47.4294	10.9362	42.6125	0	47.3174	10.5562	4.23052	9.80222	23.0635	3.39366	0	8.42639	10.622	13.0974	24.0343	29.0289	5.19649	8.2329	18.2371	1.71033	10.8252	0	11.5427	7.59509
AT1G08032	0	0	0	0	0	0	0	0	0	0	0	0	0	0	0	0	0	0	0	0	0	0	0	0	0	0	0	0	0	0	0	0	0	0	0	0	0	0	0	0	0	0	0	0	0	0	0	0	0
AT1G08035	0	0	0	0	0	0	0	0	0	0	0	0	0	0	0	0	0	0	0	0	0	0	0	0	0	0	0	0	0	0	0	0	0	0	0	0	0	14.7493	0	0	0	0	0	0	0	0	0	0	0
AT1G08040	0.610187	0	0.0856963	15.998	0	0.0546343	0	10.4881	33.2807	0	1.96671	13.1469	17.8676	0	51.2845	28.7956	15.8514	3.8536	5.38463	5.94778	13.5435	13.583	22.1694	9.88904	3.87152	14.5319	0.722489	0	0	0	20.806	39.3002	1.7719	6.63031	3.87983	30.5327	56.8466	12.3797	37.595	16.7734	11.0547	11.081	20.7002	0.930632	11.4615	1.05555	0	13.9114	7.4915
AT1G08050	10.333	0.887982	5.1025	0	0	0	12.5952	0.824519	0	0	0	10.8644	11.8852	37.7028	2.36071	0	5.21552	20.1962	0	2.17397	0	0	0	0	7.6485	0	0	0	0	0	19.5049	0	0	0	0	0	0	0	0	0	0	0	9.20214	11.6067	9.84992	0.636354	0	15.7561	0
AT1G08060	23.5558	90.0563	44.1011	63.06	60.6178	39.0769	65.0813	82.2373	29.2125	26.1449	31.5148	48.828	33.8976	1.207	27.0539	7.59393	45.9663	75.6361	33.6948	25.2837	13.5465	2.67552	88.1253	74.3575	47.8013	131.803	67.4598	134.488	68.8161	157.77	19.7831	77.4629	113.862	125.56	19.5273	25.4848	56.6961	50.3806	72.3457	70.3609	94.137	67.4939	71.032	96.791	22.4165	51.4969	107.867	33.1457	51.525
AT1G08065	0	0	0	0	0	0	0	0	0	0	0	0	0	0	0	0	0	0	0	0	0	0	0	0	0	0	0	0	0	0	0	0	0	0	0	0	0	0	0	0	0	0	0	0	0	0	0	0	0
AT1G08070	1.77726	0	0	0	0	0	15.9513	0	0	0	0	0	0	0	0	0	0	0	0	0	0	2.76227	3.54881	6.81841	0.330985	5.32902	14.8784	1.09189	0	3.48682	0	0	1.53073	0	0.105176	23.3811	0	1.85628	0	3.28146	2.0018	12.6577	0.6931	0.459234	11.8974	14.4275	0	0.505119	13.2648
AT1G08080	0	0	0	0	0	0	0	0.847288	0	0	0	0	0	0	0	0	0	0	0	0	0	0	0	4.47084	0	0	0	0	0	0	0	0	0	0	0	0	0	0	0	0	0	0	0	0	0	0	0	0	0
AT1G08090	0	0	0	0	0	0	0	0	0	0	0	0	0	0	0	0	0	0	0	0	0	0	0	0	0	0	0	0	0	0	0	0	0	0	0	0	0	0	0	0	0	0	0	0	0	0	0	0	0
AT1G08100	0	0	0	0	0	0	0	0	0	0	0	0	0	0	0	0	0	0	0	0	0	0	0	0	0	0	0	0	0	0	0	0	0	0	0	0	0	0	0	0	0	0	0	0	0	0	0	0	0
AT1G08105	0	0	0	0	0	0	0	0	0	0	0	0	0	0	0	0.761468	0	0	5.58714	0	0	0	0	0	0	0	0	0	0	0	0	0	2.24942	0	0	0	0	0	2.00481	0	0	0	0	0	0	1.31479	0	0	0
AT1G08110	21.1395	33.1211	99.4594	63.3348	39.0625	73.1078	16.2789	106.738	42.7537	1.07368	18.8585	63.3762	36.2605	92.4696	17.5221	93.2386	40.7661	48.0873	60.9406	31.014	102.628	8.43626	34.4348	97.8331	33.6965	56.9564	25.2629	30.2607	2.26947	4.48397	70.3608	27.3164	105.898	71.5418	96.3926	73.852	35.7277	70.0258	49.7943	52.2212	79.1706	49.3618	48.2856	20.0032	21.4271	42.3698	62.6715	7.71612	49.8248
AT1G08115	0	10.0705	0	0	0	0	0	0	0	0	0	0	4.54902	0	0	0	0	1.43672	0	0	0	0	0	0	0	3.15146	0	0	0	0	0.415427	0	0	0	0	0	0	0	0	0	0	0	0	0	0	0	0	0	0
AT1G08120	0	0	0	0	0	0	0	0	0	0	0	0	0	0	0	1.34386	0	0	0	0	0	0	0	0	0	0	0	2.05034	3.07973	0	0	0	0	2.51097	1.50495	0	0	0	0.90801	0	0	0.910394	0	0	0	0	1.77924	0	0
AT1G08125	0.881879	12.6093	0	14.0163	0	15.7173	5.44859	4.72609	25.5588	0	0	6.51775	0.052039	24.9691	8.00923	0	18.0024	1.31826	4.61808	2.84169	0	35.2449	9.6426	0	15.2234	31.5142	2.0723	0	0	47.5743	0	0	10.5718	7.75135	2.70213	0	2.9389	13.031	13.8796	1.08334	13.9915	4.13628	0	13.4528	19.2115	2.54094	4.6211	1.44536	6.66385
AT1G08130	21.1602	61.0604	13.2531	0	65.6365	32.1638	44.2987	37.9788	2.31716	15.4709	17.9605	23.9943	12.7496	6.48805	0	33.9916	44.129	40.6497	36.4215	21.2792	102.678	12.0189	28.0448	37.7024	28.5887	46.2752	39.4702	24.194	132.358	42.7778	41.0529	9.39094	58.1514	15.9451	18.2213	38.8	45.5863	53.4431	49.6432	34.1411	35.8518	31.6886	41.1408	15.5861	65.3064	36.7645	80.5354	36.2697	15.8283
AT1G08135	0	0	0	0	0	0	0	0	0	0	0	0	0	0	0	0	0	0	0	0	0	0	0	0	0	0	0	0	0	0	0	0	0	0	0	0	0	0	0	0	0	0	0	0	0	0	0	0	0
AT1G08140	0	0	0	0	0	0	0	0	0	0	0	0	0	0	0	0	0	0	0	0	0	0	0	0	0	0	0	0	0	0	0	0	0	0	0	0	0	0	0	0	0	0	0	0	0	0	0	0	0
AT1G08150	0	0	0	0	0	0	0	0	0	0	0	0	0	0	0	0	0	0	0	0	0	0	0	0	0	0	0	0	0	0	0	0	0	0	0	0	0	0	0	0	0	0	0	0	0	0	0	0	0
AT1G08160	0.400532	0.410504	0	5.38866	0	27.7542	16.6911	0	2.13102	0.61828	2.20361	0	8.07908	38.6885	0	2.08622	0	0	5.47707	2.18354	0	0	0	11.3035	8.63433	5.34166	0.512875	0	0	0	0	0	7.6262	0	2.65962	0	0	0	0	0	1.60226	14.2388	16.9178	20.1358	3.87368	17.9885	0	28.477	12.6858
AT1G08165	0	0	0	0	0	0	0	0	29.8566	0	0	0	0	0	0	0	0	0	0	0	0	0	0	0	0	0	0	0	0	0	0	0	0	0	1.20835	0	0	0	0	8.46931	0	0	0	0.368623	2.04775	0	0	0	0
AT1G08170	0	0	0	0	0	0	0	0	0	0	0	0	0	0	0	0	4.84661	0	0	0	0	0	0	0	0	0	0	0	0	0	0	0	0	0	0	0	0	0	0	0	0	0	0	0	0	0	0	0	0
AT1G08180	0	0	0	0.622571	19.8936	0	1.6638	0.624698	0	0	0.993525	11.459	13.7745	0	0	9.85869	0	9.61472	0.281474	0	7.39416	0	0	1.2657	0	0	8.38824	0	0	0	0	1.8068	9.67871	7.5156	17.1424	0	0	0	22.6392	0.0989079	7.47597	0	0.45933	0	13.615	2.34683	29.529	0	4.33953
AT1G08190	181.462	158.108	24.3359	146.089	79.7347	41.603	179.61	144.201	74.0509	168.69	112.282	129.982	103.257	183.425	68.6681	117.595	87.2162	80.2318	113.888	124.057	82.6464	34.4116	82.9005	126.917	60.4716	141.134	64.6627	230.575	75.6711	55.213	101.99	72.1884	56.438	86.703	61.6841	110.569	58.2606	113.554	119.97	50.9756	61.4999	77.4727	82.6005	39.1267	118.196	62.3232	79.3101	84.7626	74.4067
AT1G08200	116.447	230.213	115.816	140.597	93.1955	132.494	72.3287	162.413	155.159	81.7719	153.92	234.13	146.693	181.436	133.361	257.245	182.293	237.576	119.653	133.347	261.239	26.5859	173.242	185.507	145.496	105.106	121.479	101.278	130.034	149.151	101.715	310.457	190.675	131.93	156.401	132.504	132.741	131.512	143.292	181.434	175.326	190.576	152.284	148.227	188.782	157.229	109.202	187.576	136.786
AT1G08210	5.06902	2.8023	3.03066	41.4665	24.215	12.0382	39.9524	44.2973	50.5804	0	2.39712	21.2233	13.4575	0	1.86784	20.1624	25.2357	13.021	5.2592	20.1426	18.1055	30.9111	22.3443	2.95854	16.7987	37.7826	12.5887	0	0	74.0749	1.32803	3.03901	18.201	36.5912	8.27677	22.5988	14.6235	11.8279	7.43884	3.01091	13.0068	12.1648	12.0353	27.3061	29.5564	37.6128	8.25416	26.5741	9.1004
AT1G08220	1.7058	19.4499	1.76315	8.50433	23.7147	0	1.4189	0	0	3.07992	16.7721	9.8689	13.2668	0	0	0.341814	1.12013	0	5.03426	0	0	0	17.6711	0.611076	6.16517	12.9891	1.09961	0	0	0	0	0	0	0	1.17746	1.65667	1.17782	13.4118	0	0	4.64134	1.32203	13.264	3.66505	0.365082	1.35274	0	0.729622	1.3318
AT1G08230	23.0795	23.5538	50.2423	0	0	34.8432	19.1209	33.8676	50.1057	50.6665	34.634	5.44594	3.14884	38.0976	28.4832	27.4067	45.4489	18.3947	26.658	9.69168	18.1961	4.3311	6.14948	16.9791	1.99246	2.82058	6.29593	0	1.61169	0	0	1.50944	1.43391	7.2166	1.99911	3.25642	3.31392	0	1.65432	2.96044	0	0	20.9657	7.8173	3.34199	13.8076	55.5218	27.034	3.97378
AT1G08240	0	0	0	0	0	0	0	0	0	0	0	0	0	0	0	0	0	0	0	0	0	0	0	0	0	0	0	0	0	0	0	0	0	0	0	0	0	0	0	0	0	0	0	0	0	0	0	0	0
AT1G08250	36.6687	56.096	75.1679	55.188	22.3056	67.9545	95.4185	20.0615	60.8989	54.0237	35.1517	76.6125	50.1754	51.0363	76.0616	4.54815	23.2883	45.4273	45.1874	26.2099	29.8684	25.4967	4.05276	2.62264	13.9843	12.0154	14.557	39.9996	0.0438523	0	9.40857	0	18.6123	19.1296	18.9618	0.871853	12.7366	33.9544	16.2196	8.05109	17.9003	6.88525	21.1636	21.4172	2.38959	35.0768	0	22.4324	11.9201
AT1G08260	28.2453	32.7824	43.4677	35.8448	0.618485	11.8618	25.0941	76.6242	33.0789	30.2337	19.9454	20.6427	74.7993	24.4244	50.0944	37.5422	18.999	56.5686	43.5742	11.701	25.0215	37.0955	59.1792	44.05	52.8066	50.9869	48.1845	82.9295	30.8667	64.0473	13.2488	157.212	67.8495	15.0749	119.059	61.1604	58.1167	59.2273	109.402	47.656	42.8049	21.4588	13.4665	34.2367	23.5813	40.4868	26.1703	51.3448	32.2214
AT1G08270	1.2197	12.4445	9.90731	0	0	0	0	1.50629	0	0	0	0	1.54399	1.01367	0	2.86255	0	0	0.385062	0	0	0	0	0	3.70091	0	0	28.274	0	0	9.09287	0	25.4463	0	0	0	2.82778	0	0	0	0	0	8.4235	0.150377	2.7919	0	0	0	3.74438
AT1G08280	2.16131	0.573117	0	12.9202	1.56927	0	0	0.0828342	0	0	0	0	14.1394	0	0	0.894301	6.81415	0.17553	17.1798	0	0	0	11.8496	3.66439	0.308013	16.5412	13.6762	27.382	56.7361	0	0	0	13.2346	9.95393	1.60178	1.63194	26.0014	0	23.3094	0	8.68251	11.7359	21.8942	9.51123	23.7535	0	0	1.86073	22.9309
AT1G08290	1.54467	0	1.15273	0	21.4464	0	0.800326	0	0	0	0	0	1.19575	0	0	0	0	0	0	0	0	0	1.56552	0	0	0	0	0	0	0	0	0	2.73569	0	0	0	0	12.8423	0	0.107753	0	0	0	0.10297	0	0	0	0	0
AT1G08300	0	0	0	0	23.1048	0	12.698	6.40517	0	0	18.951	34.9215	25.9393	21.4441	0	0	2.26857	1.2579	5.36899	3.63979	3.02918	0	2.09295	19.0644	8.43441	0.307179	8.90713	0	0	0	0	27.4213	7.19282	0	4.64865	0.886579	0	16.3117	0	0	0	0	0	4.60731	0	0.370709	8.29957	11.0646	0
AT1G08310	0	0	0	0	0	0	0	0	0	0.694512	0	0	0	0	55.5264	0	0	0.640565	5.30985	0	0	2.54307	0	0	0	0	0	0	0	0	0	0	7.29452	0	0	0	0	0	0	0	0	0	0.618173	0	0	0	0	0	0
AT1G08315	2.96243	16.775	0	0	0	0.0442467	14.6094	0	28.8428	0	0	13.313	2.92638	0	0	0.515575	3.44776	0.261076	0.552392	0	0	57.6558	12.1442	0	2.80208	0	18.9652	21.189	1.96651	0	0.143059	0	7.7837	7.48262	0	0	0	0	2.43688	0.245233	13.6087	0	9.46201	14.7204	4.45859	31.3119	0	27.0819	19.2776
AT1G08320	0	0	0	0	0	0	0	0	0	0	0	0	0	0	0	0	0	0	0.52899	0	0	0	0	0	0	0	0	0	0	0	0	0	0	0	0	0	0	0	0	0	0.248655	0	0	0	0	0	0	0	1.66069
AT1G08340	0	0	0	15.5114	0	1.65152	0	0	0	0	0	0	0	0	0.37957	0	0	0.547831	0.468227	0	0	2.81869	0	0	0	0	0	0	0	0	0	0	0	8.26229	0	1.11247	0	1.24219	0	0	0	0	0	0	0	10.9831	0	0	0
AT1G08350	0.494311	18.4557	0	1.22396	0	0	11.2846	17.8499	0	35.1447	21.3193	19.8718	4.82943	0	0	4.73138	5.13639	14.4336	6.57192	10.939	0	3.09934	9.95712	0	9.93337	3.37716	11.6003	25.9453	0	0	25.3265	5.93102	4.95118	0	25.9642	1.97885	0	19.8268	0	22.0141	19.7429	0	6.79063	11.5243	2.36152	0.504766	0	10.4142	17.5715
AT1G08360	100.825	95.2335	92.7213	115.894	86.798	118.557	92.5744	191.979	48.3908	115.923	170.617	49.5871	102.971	117.422	99.5391	222.515	158.074	108.03	114.661	127.159	139.786	73.0886	142.251	180.66	163.188	156.648	94.5226	66.6848	185.259	154.164	142.744	127.655	218.304	81.2736	168.596	182.269	160.065	225.202	302.168	157.027	76.4999	112.582	103.614	75.0838	160.872	93.5864	154.651	118.833	103.564
AT1G08370	48.3554	32.0487	58.2734	60.5724	61.0875	68.1513	125.645	41.5907	52.9853	67.6941	69.8972	37.6816	142.348	25.2863	41.5905	17.5265	10.2357	112.987	172.776	47.1049	55.1464	55.2824	4.48195	53.9715	80.3613	64.4474	98.2602	79.6049	71.9053	25.7293	45.9373	9.3736	13.8674	15.5226	28.8291	20.1579	46.8625	11.3356	1.60062	5.66863	12.7573	9.77599	149.71	95.8674	12.9109	82.4459	76.6913	71.1244	66.6392
AT1G08380	724.861	553.479	545.186	693.951	610.403	665.005	454.587	895.263	540.034	647.263	708.992	681.814	531.954	323.725	906.097	713.427	955.598	432.601	599.142	801.319	1135.17	1139.25	1270.72	1399.12	521.347	1338.74	1221.73	953.197	402.952	1169.04	581.98	872.477	804.132	520.536	1245.88	1454.99	1129.23	1365.99	1493.02	1383.94	974.495	884.161	249.452	211.326	349.809	317.87	211.637	238.999	645.055
AT1G08390	0.519106	0	0.349531	15.327	0	0.735235	0	1.8413	0	0	0	0	1.41089	0	0	0	0	0	0	2.74717	5.09887	0	3.19331	0	11.6127	2.63462	2.85062	0	18.4758	0	0	0	3.79341	15.7566	0	21.6468	3.43385	0	6.58134	0	0.349427	29.1983	14.3185	1.07519	0	0	0	0	4.05144
AT1G08400	7.67239	11.22	0.533266	0	50.113	0.455072	3.50142	6.71917	3.81919	0	0	0	6.73328	0	4.44518	1.85908	20.2104	22.2158	7.06806	0	3.02303	1.01222	4.59676	20.38	13.4918	5.26063	0	1.93656	0	48.3884	0.803068	2.2186	5.67652	0	1.00769	16.0849	6.65986	2.45677	13.5897	28.7358	11.9357	0.373469	14.5546	0.663009	0	19.1785	0	13.4525	6.44886
AT1G08410	31.357	2.60498	1.14037	42.6737	0.300164	29.9993	33.6112	16.9622	63.4596	25.701	2.7661	49.3337	31.1498	6.0291	134.194	46.1838	19.9444	35.416	15.3202	33.9708	17.6849	5.67969	40.6436	72.5811	28.7717	27.1525	17.3343	0.962884	21.752	1.99492	39.2563	6.59614	96.4502	3.6192	34.8445	15.4485	23.6232	19.7796	48.8016	48.5149	40.074	9.06946	9.63488	12.1411	27.7312	12.1929	19.0118	4.08157	18.5488
AT1G08420	87.3567	44.4394	35.502	98.3589	134.657	69.216	50.4999	71.6849	62.0053	80.096	59.9519	34.3581	133.119	12.1356	92.6766	69.3032	88.3636	123.634	68.0291	103.041	105.218	43.1128	79.7263	97.732	81.3412	93.6176	128.426	49.6596	37.9893	0	56.8683	17.4679	90.5477	86.6709	45.944	110.596	46.6813	97.5209	42.424	53.4926	39.5847	57.9705	68.7017	108.129	78.1139	106.822	66.0926	92.8903	78.3339
AT1G08430	0	0	0	0	0	0	0	0	0	0	0	0	0	0	0	0	0	0	0	0	0	0	0	0	0	0	0	0	0	0	0	0	0	0	0	0	0	0	0	0	0	0	0	0	0	0	0	0	0
AT1G08440	0	0	0	0	0	0	0	0	0	0	0	0	0	0	0	0	0	0	0	0	0	0	0	0	0	0	0	0	0	0	0	1.86782	0	0	0	0	0	0	1.59064	0	0	0	0	0.580163	13.7737	0	0	0	0
AT1G08450	16.084	17.3363	21.507	28.6359	1.51132	11.8105	15.7167	26.3376	48.1506	0	20.4179	0.707641	24.9015	31.6396	8.75262	11.1698	25.0217	3.91535	12.0698	33.9353	9.807	39.3313	38.1666	8.60791	22.8652	13.4698	31.6881	3.3497	34.9776	0	58.5741	30.8204	43.2863	8.55228	25.6448	10.5731	30.7975	49.33	57.0581	26.9023	10.8668	5.50639	9.90068	28.8078	29.0016	20.7875	7.54822	22.4017	8.65419
AT1G08460	14.1805	12.9255	20.0265	15.6399	27.4658	15.1298	14.3114	11.963	23.8147	22.3669	18.1743	11.3439	5.90216	1.69674	83.9436	1.95701	28.9789	15.8369	5.32626	5.55506	0	0	0.925033	26.9925	18.2064	14.9696	30.5915	28.1092	1.42652	0	0.702106	3.78218	3.85269	6.34627	20.8756	21.4103	0	12.9448	3.68875	0.0237584	1.22484	13.1115	16.6696	20.1384	3.52999	10.622	37.8412	20.2577	16.8669
AT1G08465	22.592	14.7224	16.8548	12.0616	0	1.66913	0.489946	1.32017	30.1208	0	0	22.4052	29.4344	19.5414	4.03821	20.31	0.925098	27.0364	18.6732	20.5957	0	8.23011	4.25909	10.593	16.2502	3.95857	30.5695	23.6094	15.4597	7.97845	33.3758	0	1.87215	0	4.54779	31.6169	0	12.4877	11.7464	9.13308	27.5356	13.6231	15.0597	17.5324	0	11.2429	0	9.35182	7.91617
AT1G08470	1.30173	12.1687	2.17667	1.58481	25.218	11.5434	17.0898	20.8159	0.162462	0	0	1.52864	20.3937	23.8953	43.6311	18.1992	16.0031	12.4611	0.809164	18.2011	2.02467	22.5418	35.2106	0.975312	4.53046	41.3062	0.414786	0	0	0	0.699288	0	23.5562	1.30397	1.45028	5.44351	18.459	46.6956	2.01595	24.1979	1.09391	1.86467	10.0196	0	38.155	3.63871	5.25293	13.2011	6.24782
AT1G08480	15.2307	32.0546	13.5525	18.9856	13.296	0.213605	20.0153	20.4883	53.7474	22.8487	31.0292	15.2641	14.0282	0	1.41632	33.6188	40.2622	13.9642	25.2067	13.5897	3.91162	95.2951	46.3329	34.2817	31.5176	30.5712	30.6605	4.64714	20.9884	0	35.698	1.8169	28.7839	71.1599	4.90557	12.2197	40.5006	67.1592	85.0333	55.0578	10.8064	23.1815	14.4646	18.1023	26.2404	42.721	41.2197	12.5297	20.9843
AT1G08490	55.9609	42.5531	28.6606	26.2431	1.11413	24.5411	67.0466	70.1426	32.0073	57.7547	0.556922	38.1601	29.8748	24.1789	65.8215	42.5211	20.5224	29.2355	38.6911	22.246	26.4639	2.7551	30.9641	20.2453	37.5965	3.18747	38.4014	138.879	0.517347	58.1144	33.0243	28.0723	17.3502	41.7665	47.3219	50.7492	17.2965	62.9911	39.896	19.7095	65.2508	14.8574	20.4537	62.4097	13.1761	41.2953	59.8437	105.515	43.2979
AT1G08500	0	0	0	0	0	0	0	0	0	0	0	0	0	0	0	0	0	0	5.07558	0	0	0	0	10.2988	0	27.0457	13.0264	0	0	0	0	1.44457	0	0	0	0.932078	0	0	0	0	0	0	0	3.16222	0	0	0	0	0
AT1G08510	74.4467	35.1107	70.7408	188.338	42.5026	73.1728	106.57	106.904	4.86067	197.086	65.3302	115.827	104.574	53.4531	53.5699	63.3941	110.395	88.9473	61.2994	54.1752	47.8846	37.5597	103.238	73.7278	94.0458	57.8507	68.7087	103.183	62.0223	27.0213	161.637	79.5851	86.0774	114.686	61.8497	192.411	71.2116	103.119	127.388	119.034	24.1231	54.7745	87.7739	75.8548	77.5739	87.8482	172.756	93.4024	79.546
AT1G08520	345.869	347.694	250.683	264.403	317.989	249.115	290.834	282.257	288.205	272.607	144.523	311.594	243.093	173.289	81.9218	181.924	313.967	311.079	406.761	330.431	257.853	238.094	398.093	298.381	303.42	319.461	247.489	176.648	302.381	201.271	255.589	126.134	274.962	367.263	165.337	220.268	228.367	299.288	289.785	199.62	274.701	303.441	211.22	306.91	239.763	301.484	131.272	311.895	211.278
AT1G08530	7.56546	1.31756	0	0	0	1.23155	20.06	3.14329	0	21.2448	2.21446	4.00957	0	0	0	10.5164	7.68262	0	0.390943	11.5728	1.93489	2.73792	2.18954	1.93102	6.09011	8.40016	0	5.50127	1.12002	0	22.3358	3.79406	4.10416	10.6569	3.4247	0	10.8543	5.60943	38.7101	7.92719	0	15.4989	24.1281	9.45765	1.77071	0.644622	0	0	10.1889
AT1G08540	150.489	46.5187	41.6385	153.794	87.8248	101.24	97.0969	156.5	107.433	176.668	57.0262	69.5809	69.0241	84.8208	58.9822	92.8278	104.748	78.3071	91.8738	104.078	114.757	27.7536	247.639	132.558	172.728	125.058	240.756	92.898	326.127	71.8417	161.765	154.107	190.187	116.083	213.426	264.32	118.709	119.749	153.38	144.311	153.099	105.194	111.71	130.699	203.015	99.378	115.439	110.985	163.846
AT1G08550	32.0469	53.6162	26.5302	15.6659	74.8323	13.4502	21.8353	94.6149	0	39.4342	55.6276	9.50738	42.86	18.0248	0	32.3196	40.5053	17.5874	29.0592	62.014	103.163	126.794	195.817	127.666	181.889	59.0577	158.924	209.43	102.774	270.413	174.875	322.114	214.835	206.761	181.85	182.721	122.133	197.914	177.068	225.278	127.755	211.603	119.705	82.3446	165.968	86.5771	230.321	94.0404	129.25
AT1G08560	9.36723	14.1488	13.4662	18.0093	0	12.147	13.1007	23.1702	0	0	3.86397	2.21752	2.70652	1.96541	0	29.3407	13.2597	1.52668	10.3336	31.597	2.44651	25.7976	25.1506	28.3548	10.9413	31.7618	23.9265	29.7982	93.2287	59.8993	35.177	65.4632	94.6311	21.3427	55.7128	61.4266	64.7268	37.3896	44.3592	35.2885	21.4057	35.089	1.1575	8.61052	57.048	16.4818	84.9501	24.8056	7.13063
AT1G08570	206.707	170.368	146.534	99.5575	141.396	175.188	131.668	179.172	129.517	80.1922	176.422	137.612	121.298	187.848	192.976	210.379	200.648	183.699	195.482	96.8048	163.559	89.2544	19.4364	65.9179	30.1904	47.159	25.3621	51.59	64.0148	0	56.9505	256.443	62.1424	88.751	28.548	42.0016	41.7026	78.9421	77.4775	34.1349	40.5085	34.7672	66.6661	46.9182	102.732	90.7435	229.273	100.742	45.2823
AT1G08580	5.35551	11.5791	61.8113	4.73755	23.2012	29.287	31.4078	39.1049	0	1.19915	4.67147	21.0406	25.6309	55.6275	25.0713	5.07637	37.2875	28.6373	24.0138	12.9373	9.49635	78.7171	24.0539	21.7722	35.6799	13.705	35.5557	35.5441	54.3169	0	26.6112	0	33.5929	13.6964	23.666	20.8131	28.6027	33.7805	20.1394	13.0477	35.361	25.1199	20.1897	13.7132	1.51401	13.5798	3.26771	11.1113	37.7147
AT1G08590	19.3714	0.462638	1.90962	0	18.9419	26.6941	0	0	37.3215	0	0.52241	11.4456	0	0	0	0	0	5.83187	13.02	0.357724	0	52.2526	0	5.59916	3.49393	18.2655	0	0	1.82456	1.15567	1.47666	0	0	6.19221	6.04061	0	0	0	0	0	8.3399	6.52468	7.36935	18.5011	0	7.96549	0	35.1185	12.1435
AT1G08592	0	0	0	0	0	0	0.136899	1.83163	0.744555	0	2.263	0	1.18339	0	0	1.11299	2.86667	3.41645	0	1.90815	18.208	2.74282	6.88077	0.695288	4.66268	10.7522	11.7526	0.841306	1.14421	0	8.2611	5.57661	0	0	0	20.0879	12.5228	3.32648	0	1.28363	0.235534	0	1.56856	0	4.89099	17.3031	0	0	0
AT1G08600	21.44	75.0939	44.7701	1.9618	41.8263	15.0107	2.64773	47.6647	2.64179	83.5786	57.8235	15.5418	19.3674	1.37239	109.496	27.8301	38.5049	23.3926	41.8576	20.1606	33.0081	81.8596	29.1206	17.0481	34.1047	31.8328	49.0335	27.53	0.884651	0	8.84146	5.10606	90.4861	35.7816	34.5852	43.8982	34.9816	112.304	100.539	80.635	53.2066	16.2534	25.4034	24.6744	79.2935	13.1072	56.6082	27.1868	44.53
AT1G08610	1.39832	0	3.1349	0	1.77414	1.33678	11.0302	9.50283	0	0	21.7351	9.23522	11.8515	1.4872	0	19.3196	2.4443	15.9376	0.853259	12.0724	0	9.69836	2.61643	1.24005	16.5289	0.14648	10.5242	0	3.85389	0	0	0	12.1559	6.91543	23.9826	26.4173	0	32.4491	8.58187	17.6801	16.6594	13.3083	0	4.58357	0	0	0	1.12284	13.6782
AT1G08620	104.704	31.1329	87.2331	92.5588	25.126	47.8	70.3628	159.46	31.6043	62.6725	109.806	65.71	22.751	79.5065	28.2246	44.9583	67.0065	47.2136	60.4267	50.0291	59.0531	28.2949	73.9065	84.5052	37.4406	76.9474	28.8146	25.8022	61.1465	242.05	87.3139	67.3583	73.2665	66.5243	34.7458	63.0655	59.6486	21.811	38.22	131.653	82.1796	82.6599	52.3983	69.7288	78.6651	46.9801	155.134	53.0785	36.0484
AT1G08630	0	0.854895	1.773	15.1333	0	0	0.618335	5.22335	0.232209	0	0.904542	0.0591027	2.33701	0	0	11.1531	2.6993	0	4.93233	0	1.73063	0	8.58587	0	0	0	0	0	0	0	0	0	0	0	0	0	0	0	0	0	0	0	13.1888	0	1.42263	0	0	11.1305	0
AT1G08640	21.3607	13.3119	66.9257	18.3828	13.5921	21.403	24.2136	144.481	41.0393	26.1106	32.1226	45.7806	27.0368	101.104	59.7532	92.57	66.7818	46.6121	32.2132	72.1098	100.012	99.1794	228.692	74.4669	28.0376	54.3058	38.8945	26.5886	25.7117	187.959	1.09902	173.112	149.206	34.3594	95.3538	107.482	67.1625	142.571	124.226	99.4642	85.5802	104.17	23.7622	24.1425	142.805	30.6673	87.5879	27.231	27.6855
AT1G08650	73.4293	86.5263	36.3723	113.695	108.326	90.3126	77.7803	103.636	40.586	96.1846	106.821	80.133	185.001	65.1554	169.45	116.462	78.1514	83.4876	116.026	53.7898	150.013	42.7456	65.9255	89.1388	96.1485	94.7593	109.05	94.869	26.8504	216.538	109.415	15.4147	80.4737	16.1859	77.732	26.4166	101.079	103.383	73.4721	41.3648	111.732	111.183	14.3489	62.5374	45.6451	6.7743	31.4841	20.8737	74.3536
AT1G08660	13.8829	0.620945	0	0.806825	0	14.7748	3.1362	0	0	0.346502	0.59991	2.76946	2.08379	0	73.9808	9.3422	7.66535	2.76897	8.62146	29.5833	20.496	0	25.4499	13.7821	31.215	7.90855	30.4115	28.1768	23.968	0	9.39316	0	15.825	6.82424	7.17764	4.34849	26.7245	17.0825	22.6022	13.7481	0	10.5723	15.7312	1.84208	39.703	10.5476	31.3022	32.7462	22.721
AT1G08670	0	0	0	0	0	0	0	0	0	0	0	0	0	0	0	0	0	0	0	0	0	0	0	0	0	0	0	0	0	0	0	0	0	0	0	0	0	0	0	0	0	0	0	0	0	0	0	0	0
AT1G08680	49.5345	14.9974	69.224	45.6139	22.0949	76.0294	18.0325	17.3422	23.8182	26.9517	32.6725	67.4633	71.7009	108.808	40.8528	29.0904	35.1192	28.6655	60.5199	23.1802	14.7921	82.2314	35.1312	30.3173	72.135	30.2073	57.3911	24.4121	106.795	56.0882	82.7896	8.52101	23.4791	75.9519	21.5916	34.3725	51.0009	10.945	0.666196	17.2614	39.4889	61.3261	80.2432	61.7242	25.9287	83.6515	4.84718	83.2378	73.6091
AT1G08695	0	0	0	0	0	0	0	0	0	0	0	0	0	0	0	0	0	0	0	12.9167	0	0	0	0	0	0	0	0	0	0	0	0	0	0	0	0	0	0	0	0	0	0	0	0	0	0	0	0	0
AT1G08700	79.5835	1.25226	19.2392	11.5537	6.6369	47.1733	0.778659	26.8088	45.7769	0	0.30054	13.3006	44.1377	158.176	7.70039	25.7615	25.3656	12.996	39.736	11.1573	1.53611	3.84515	37.7676	14.0381	38.8583	26.4047	9.13507	8.51626	0	37.5079	43.7294	20.258	13.6944	46.0009	38.1015	4.43573	4.58791	15.7636	6.45466	28.3312	35.1083	8.00972	56.2209	34.6099	36.3594	54.398	0	24.2903	47.9177
AT1G08710	1.3001	0	3.12686	0	0.297062	15.6595	14.6825	3.49382	0	0	0	0	0.667853	0	0	4.72994	6.34641	0	2.9699	0	0	0	0.279884	11.2101	2.55119	2.9621	11.3823	0	0	0	12.1478	3.03241	0.619212	4.14674	1.59953	0	5.82529	1.80495	6.29045	14.2232	13.6789	0	0.442988	6.59191	12.9003	13.6413	43.1856	6.11178	5.92431
AT1G08720	11.2381	13.7704	0.925681	0	28.6188	35.4698	17.4461	14.8159	1.8619	0	13.5494	3.92022	0.794045	28.3233	38.4318	6.421	12.8394	4.89229	14.2185	15.9501	27.5453	0.457885	43.7557	28.6416	19.2055	32.5892	41.815	3.72593	25.7047	0	10.4144	57.307	14.2887	23.3279	35.6583	45.1588	40.6264	20.4897	23.0958	18.158	20.3502	0.111921	13.8349	41.5447	69.9715	20.4264	75.401	23.122	11.4243
AT1G08730	0	0	0	0	0	0	0.951676	6.93471	0	3.12128	0	0	0	0	3.05484	0	2.30378	0	6.48292	0	0	0	3.20335	0	3.68518	0	0	28.9022	0	0	0	0	8.31164	0	17.3874	0	0	2.29307	0	0.393292	0	0	0	4.53149	0	0	0	0	1.49932
AT1G08735	0	0	0	0	0	0	0	0	0	0	0	0	0	0	0	0	0.33853	0	0	0	0	0	0	0	0	0	0	0	0	0	0	0	0	0	0	0	0	0	0	0	0	0	0	0	0	0	0	0	0
AT1G08740	0	0	0	0	0	0.355938	0	0	0	0	0	0	0	0	0	0	0	0	0	0	0	0	0	0	0	0	0	0	0	0	0	0	0	0	0	0	0	0	0	0	0	0	0	0	0	0	0	0	0
AT1G08750	15.4717	0	1.47161	10.8013	0	23.9949	0	4.79479	30.7927	29.0201	19.0517	15.2984	21.0642	0	0	23.7283	14.6523	30.9803	7.18908	0	7.78935	3.79643	4.896	11.8167	12.1657	3.75747	11.2726	2.08255	0	0	17.0465	5.89822	4.22844	6.57354	9.44549	0.438758	10.6501	5.12772	0	5.1965	13.1777	2.40556	24.4186	16.1792	17.5944	12.7817	45.377	12.1875	5.35131
AT1G08760	27.4661	16.0646	2.39307	50.5174	0	7.97555	51.7289	25.292	0.851481	0	52.8393	9.8025	25.51	0	0	22.5019	20.7247	22.6281	28.2692	10.7185	16.5142	18.4949	7.70873	6.5485	21.1354	0	9.54345	29.6315	51.216	60.5508	22.9953	4.79402	16.3147	23.7298	17.1466	54.1557	3.67553	2.53424	21.1911	27.7571	18.9104	17.0114	20.8269	42.1633	28.97	12.3161	77.6102	4.33197	15.1978
AT1G08770	9.07926	12.7482	0	2.51221	49.764	13.6738	0	0	0	0	0	31.9146	8.24006	0	8.1999	1.88269	0	21.5462	3.88599	0.37169	2.30914	0	1.75179	1.30015	1.98855	0	9.63957	20.0212	0.675759	30.9604	0	2.24412	0.656511	18.0394	1.02625	1.09058	0	0	7.02411	0.844564	11.8062	1.32397	6.19748	4.47606	18.4245	1.74309	0	33.9734	3.52265
AT1G08780	0	0	0	0	0	0	0.860236	2.60312	0	0.186434	2.01793	0	0	0	0	0	6.52738	0.520058	5.17027	0	0	0	0	0	4.81555	0	0	0	0	0	0	4.02322	15.4113	19.34	3.93627	12.9613	13.798	17.6348	22.972	22.1725	29.2686	0	1.3807	14.8839	10.1441	11.2287	2.95341	7.00925	6.1161
AT1G08790	0	0	0	0	0	0	0	0	0	0	0	0	0	0	0	0	0	0	0	0	0	0	0	0	0	0	0	0	0	0	0	0	0	0	0	0	0	0	0	0	0	0	0	0	0	0	0	0	0
AT1G08800	44.8096	42.1111	9.60843	26.2293	47.6779	4.05761	21.5867	24.0145	39.5926	0	36.6147	19.08	2.58338	45.6362	0	21.0541	6.33856	7.62494	21.9396	18.8367	0	57.3211	19.4112	16.9833	16.3119	9.33476	11.298	2.26845	1.13908	0	18.129	2.15144	26.4811	25.7779	3.8398	5.22574	58.398	49.61	7.68665	3.5574	52.9956	4.91853	17.5517	25.8018	53.9564	28.152	0	24.2629	7.05405
AT1G08810	11.2977	8.47861	2.79613	7.19424	25.882	0	1.86867	13.7046	0	0	0	11.7961	0	0	3.26976	24.3901	10.601	23.3172	1.75927	15.3606	0	2.15309	21.9256	15.7176	16.2304	3.74257	8.03518	0	3.58148	0	9.56089	20.3358	6.66913	0	6.89915	3.07565	17.2656	10.6172	17.4949	4.62813	13.1977	0	15.2193	2.10832	4.7905	0	2.79271	9.51946	1.29464
AT1G08820	21.7298	4.26283	65.1507	2.46295	0.295953	1.43988	3.53842	24.4509	0	0	3.59696	21.9701	13.6533	146.821	59.0464	36.9543	3.42196	7.81949	19.4824	9.00459	23.111	30.5915	10.5538	36.4578	11.8786	60.4424	12.0973	1.54876	24.286	0	12.5051	0.550277	40.6607	28.1935	8.61443	1.68018	25.6775	6.67052	49.2746	15.6293	47.6219	49.342	23.6957	26.2641	23.0155	29.1937	9.16366	80.7251	27.2719
AT1G08830	0.341215	0	3.31372	1.6606	0	1.21592	0	1.94282	0	0	20.7348	21.9406	0.364692	0	0	3.56103	1.63587	7.83838	1.85701	6.71742	15.4319	1.43448	1.87999	7.05475	1.17871	11.5071	0	0	0	0	12.3211	24.0381	11.8081	8.75739	0.913872	0	0	4.6222	0	19.1421	0.769686	15.7495	8.96155	8.36559	14.9994	6.01873	0	0.148754	4.29668
AT1G08840	12.6636	13.1084	0	24.6266	0.089788	3.86697	15.0682	13.2373	0	0	20.8242	1.24392	18.6508	29.8406	1.75484	8.83994	5.21848	8.81463	17.5663	12.8088	7.53383	37.7874	4.01944	40.5909	19.0847	15.7561	18.5709	2.18003	6.4233	0	6.67878	3.10378	9.02303	9.64628	15.1213	0	13.2375	12.318	34.5618	3.57805	4.87071	4.02159	14.6829	5.08051	0	0	1.96746	0.578479	12.9417
AT1G08845	0.293821	0	17.77	0.763402	0	1.35952	0	0	1.01817	0	17.8473	2.24159	0	0	11.1796	0.942925	0	7.03007	7.42061	0	0	0	6.59654	0	0	0	0	32.6702	0	0	0	0	0	0	3.71176	12.0478	0	5.67002	0	0	4.02318	0	0	3.75836	0	0	0	0.711545	0.547977
AT1G08860	0	0	0	0	0	0	0	0	0	0	0	0	0	0	0	0	0	0	0	0	0	0	0	0	0	0	0	0	0	0	0	0	15.1164	0	0	0	0	0	0	0	0	0	0	0	0	0	0	0	0
AT1G08870	0	0	0	0	0	0	0	0	0	0	0	0	0	0	0	0	0	0	0	0	0	0	0	0	0	0	0	0	0	0	0	0	0	0	0	0	0	0	0	0	0	0	0	0	0	0	0	0	0
AT1G08880	10.9316	2.32651	29.3792	64.0531	20.0553	37.1099	32.213	23.9075	0	8.84908	2.36927	20.3049	53.2471	24.8151	44.0212	12.0745	19.234	33.7339	7.92362	30.6693	65.2353	29.9328	21.8069	14.86	21.6644	65.3185	13.2719	38.1892	33.4866	5.72881	13.7223	12.6447	48.2752	41.0278	69.8233	3.80685	33.7952	18.6991	49.2294	62.386	29.7254	38.1115	31.9707	20.7078	84.8845	32.52	21.9908	39.1713	24.2536
AT1G08890	0	0	0	0	0	0	0	0	0	1.40553	0	0	0	0	0	0	2.64495	0	0	0.263667	0	29.9374	2.41417	23.7923	3.03754	1.5678	9.68485	0	0	0	10.3774	1.76446	1.12529	10.6517	7.60046	3.82558	0	13.0933	5.12904	8.71918	0	3.60486	5.86681	0	30.0519	8.79498	0	0	7.59873
AT1G08900	0	0	0	0.468686	0	0.410661	0	1.39153	0	0	0.877483	0	0	19.1667	0	13.343	15.0277	0	0.485032	6.79163	12.0719	0	0	24.9519	3.3608	1.43975	11.6963	1.83409	25.0507	0	1.51052	0	1.77133	9.13756	17.5194	0.830605	12.9465	0	12.8899	14.5442	10.8202	21.7263	0.0164062	10.6706	13.2618	3.65509	3.19159	13.2165	3.23807
AT1G08910	25.5603	4.02791	11.3955	24.7097	101.004	12.4657	37.3285	3.49093	31.0869	58.2553	18.2166	23.7887	36.9348	0	2.67082	32.9461	14.3696	63.5437	47.5416	53.6737	26.5046	0	31.5515	21.7182	43.7349	26.8765	65.1283	55.9503	69.5168	0	20.2362	30.7249	26.0905	2.71788	24.2645	14.9308	20.6165	13.184	44.0676	15.6564	0.400328	45.416	40.7603	31.1797	22.6423	19.1196	3.34719	28.8204	27.049
AT1G08920	11.2526	1.31817	1.74346	13.4165	0	2.07865	0	4.02311	0	24.9653	0	0	12.9883	0	46.8149	5.71494	2.84677	0	0.959143	0	11.5666	30.416	15.1773	6.09441	8.87708	3.01401	0	19.5271	1.61986	0	2.36341	41.1698	20.635	3.48817	7.10706	48.464	2.99341	12.3696	17.0493	4.48514	8.68238	14.2107	7.33967	5.87866	28.734	0.255697	45.2914	12.2983	5.98282
AT1G08930	0	28.9114	18.7747	8.1817	0	9.79183	13.6537	10.5762	0	29.4651	0	0	0	0	0	6.27253	12.1558	0.620294	4.63643	6.97492	0.230157	1.58778	25.5643	25.5598	3.82236	30.8053	2.97241	0	0	0	0	2.20162	35.1577	20.6624	0.541022	101.509	43.2876	32.516	41.267	38.7801	34.1839	50.7865	159.002	174.756	204.702	132.459	426.717	162.858	37.5972
AT1G08940	0	0	0	0	0	0	0	10.6833	0	0	0	0	0	1.75175	0	9.38833	0	0	0	0	0	0	0	2.71232	0	0	0	0	0.904938	0	0	0	0.84807	0	1.80518	18.8557	0	0	0	0	0	0	0.551642	0	4.70565	0	0	0	0
AT1G08950	0.0156687	0	0	0	0	0	0	0	0	0	0	0	0	0	0	0	0	0	0	0	0	0	0	0	0	0	0	0	0	0	0	0	0.474341	0	0	0	0	0	0	0	0.0178478	0	0	0	0	0	0	0	0
AT1G08960	6.03507	0	0.470877	16.329	19.2485	1.45309	36.814	0	74.4894	0	64.8172	9.33007	12.3392	0	0	25.37	10.4242	28.6823	15.2305	9.94655	1.96474	91.0844	19.485	30.8958	26.3267	6.05939	53.3641	92.1127	33.3684	0.822643	17.616	32.6404	15.2532	6.28553	22.1237	26.3828	7.63261	26.9295	2.37895	0	30.3144	50.6449	67.6076	19.3895	5.43479	5.81824	0	27.34	41.9789
AT1G08970	2.5975	12.5902	20.9224	28.6462	21.844	21.409	0	2.89334	6.51764	1.00977	33.0791	26.4734	21.0439	28.5193	31.7569	0.583106	27.5686	0	6.15318	20.6518	12.0217	3.86054	12.0294	10.0301	38.1124	33.013	29.0165	58.9756	34.1211	0	26.5935	9.16844	26.6206	15.7045	4.02093	21.3592	42.2456	24.693	5.25566	2.35895	1.34576	30.1558	21.6105	18.1236	23.8866	5.41143	0	2.64465	14.5782
AT1G08980	7.17106	0	0	20.5487	24.3467	23.8481	1.41252	39.8045	1.89811	0	0	14.4656	27.6623	23.1565	45.8262	25.662	9.55444	30.1849	29.2095	10.882	0	23.9072	24.953	54.1395	47.6833	55.403	67.5855	90.1911	24.2255	51.538	44.4645	5.98391	31.8575	81.0986	32.4677	102.564	9.02683	29.568	42.0534	41.9989	43.0053	107.158	84.2533	67.3391	84.9993	157.872	48.5027	170.533	69.3302
AT1G08985	0	0	0	0	0	0	0	0	0	0	0	0	0	0	0	0	0	0	0	0	0	0	0	0	0	0	0	0	0	0	0	0	0	0	0	0	0	0	0	0	0	0	0	0	0	0	0	0	0
AT1G08990	0	0	0	0	0	0	0	0	0	0	0	0	0	0	0	0	0	0	0	0	0	0	0	0	0	0	0	0	0	0	0	0	0	0	0	0	0	0	0	0	0	0	0	0	0	0	0	0	0
AT1G09000	0.877928	0	6.3555	0.630112	0	4.06235	13.8596	5.92906	0	0	0	0	0	0	0	0	0.547553	0	1.33112	0	0	0	0	9.57858	6.98028	0	0.087417	0	0	0	1.36185	0	2.75064	0	1.78816	1.28814	1.18761	0	1.32898	2.021	0.485648	0	0	4.47442	2.63744	10.279	0	8.36171	0
AT1G09010	25.3674	24.0358	48.5439	38.0643	23.6243	13.0675	59.6878	51.2496	56.2479	122.525	31.2976	10.6147	8.17366	6.21906	1.80199	46.1491	50.7494	55.1668	58.1388	60.8151	30.246	26.9538	107.447	90.0767	53.2589	61.6826	80.6087	61.1808	56.7168	8.24604	71.4558	135.283	64.9541	72.3055	41.3608	71.6752	125.971	71.3898	90.2982	110.19	73.1424	79.8401	59.4998	71.9399	68.0075	40.9459	95.2865	98.0229	59.6772
AT1G09020	115.453	75.9076	122.305	60.3619	116.14	92.5767	48.9453	56.8616	57.4176	70.7531	171.435	89.3765	72.6737	70.0513	44.1215	92.5583	54.4341	50.7251	85.6923	76.5319	52.4932	41.2283	31.8309	102.814	91.99	70.2581	131.507	131.738	3.68468	32.9107	136.29	168.809	75.7317	67.059	90.0325	46.3763	75.7977	66.3299	122.25	21.6668	93.8432	168.296	150.884	76.4685	85.9012	78.6194	95.2854	62.5892	120.073
AT1G09026	0	0	0	0	0	0	0	0	0	0	0	0	0	0	0	0	0	0	0	0	0	0	0	0	0	0	0	0	0	0	0	0	0	0	0	0	0	0	0	0	0	0	0	0	0	0	0	0	0
AT1G09030	0	0	0	0	0	0	0	0	0	0	0	0	0	0	0	0	0	0	0	0	0	0	0	0	0	0	0	0	0	0	0	0	0	0	0	0	0	0	0	0	0	0	0	0	0	0	0	0	0
AT1G09040	1.89823	0	1.07268	0	0	11.2404	5.47855	2.30112	1.78626	29.9829	0	2.69824	10.3461	0	0	0	10.2521	10.9796	3.5907	9.25616	1.68945	30.7008	13.6083	17.8628	2.02138	0	36.172	0	33.0822	0	17.8751	0	25.7083	11.621	4.32255	19.8019	3.3474	35.1073	2.40615	20.5355	20.4187	0.4312	22.1837	12.3124	14.3742	0	0	14.4494	1.56209
AT1G09050	0	19.3781	0	17.2795	0	0	0	9.08228	79.3045	0	17.6119	0	0	0	5.42586	5.86174	18.7989	4.72145	0.622197	0	0.0660804	4.42396	28.8182	5.31527	3.72316	3.35812	1.07099	1.0422	0	0	2.40103	0	16.3218	3.4025	1.44269	3.29245	15.0967	8.90474	25.4365	1.15054	2.16394	0	7.25032	6.82971	0	1.20868	0	1.02502	11.6801
AT1G09060	12.0972	10.0275	2.7244	45.1826	0	2.61079	74.7373	60.0408	70.4585	29.5456	49.5684	18.9159	32.6925	50.41	0.290541	39.3529	52.0505	60.6196	43.7747	26.5065	55.9636	3.68702	29.0913	82.7466	35.5148	40.7864	22.0377	24.5373	33.1678	5.74411	35.7299	111.899	96.0205	61.9985	46.7555	89.3668	23.9348	83.5552	58.0512	26.9537	48.7264	16.599	18.8151	33.3067	15.499	36.0575	3.90474	72.7989	21.813
AT1G09070	63.1619	73.0076	53.3347	65.6513	21.8678	30.6988	63.0155	50.7435	26.614	52.7949	60.6398	81.6839	57.6453	64.9572	93.7524	56.7389	61.4156	55.402	75.2242	39.4067	15.1691	17.2214	6.81999	15.0233	5.91253	7.25021	7.38043	26.1199	21.1914	47.3802	50.5764	38.8657	17.3209	41.3565	33.4546	7.75219	25.2163	4.22915	28.2179	34.744	76.739	105.218	84.3175	27.7146	78.4954	74.6023	79.3015	56.5653	23.9639
AT1G09080	0	0	0	0	0	0	0	0	0	0	0	0	0	0	0	0	0	0	0	0	0	0	0	0	0	8.10333	0	0	0	0	0.849747	0	0	0	0	0	0	0	0	0	0	0	0	0	0	0	0	0	0
AT1G09090	0	0	0	0	0	0	0	0	0	0	0	0	0	0	0	0	0	0	0	0	0	0	0	0	0	0	0	0	0	0	0	0	0	0	0	0.154056	0	0	0	0.411714	0	0	0	0	2.22464	0	0	0	0
AT1G09100	12.4475	18.2176	1.45071	9.67749	2.26149	15.4613	0.682367	9.28729	0	0	0	11.4983	0	2.21461	0	34.9873	5.23172	2.35907	10.561	23.6758	21.9048	2.62707	13.9198	18.4728	3.61203	21.9643	0.811697	0	5.33666	0	6.85603	3.118	15.0645	28.5647	16.1899	0	7.54073	31.5493	6.38426	22.027	1.30354	18.3827	0.575557	9.16149	63.4848	0.456198	7.97862	10.8349	10.9947
AT1G09110	0	0	0	0	0	0	0	0	0	0	0	0	0	0	0	0	0	0	0	0	0	0	0	0	0	0	0	0	0	0	0	0	0	0	0	0	0	0	0	0	0	0	0	0	0	0	0	0	0
AT1G09130	214.675	147.127	156.17	258.203	109.793	182.7	148.478	161.013	195.641	280.303	234.538	220.776	256.487	107.578	314.054	162.507	132.592	150.634	271.735	149.198	110.447	216.901	128.044	131.028	236.079	112.218	306.033	187.123	280.204	103.571	180.566	51.5603	93.4553	197.736	124.144	78.274	188.982	197.022	50.5754	91.6121	271.951	201.558	316.25	277.201	124.765	238.402	154.751	352.732	267.789
AT1G09140	2.17432	13.8055	16.6972	50.17	33.4432	6.93807	19.7433	36.6652	33.2813	29.3551	34.417	35.0371	19.6092	66.5183	13.6563	42.9018	34.6772	45.8793	45.0501	42.0364	61.4419	3.21249	17.1629	26.7786	15.0183	4.03463	15.645	1.28166	13.5819	39.8994	0.886441	25.1522	52.2878	9.21002	28.3379	9.42802	73.1748	53.2891	37.6085	35.9349	12.1377	29.5312	15.478	25.9954	31.0133	42.726	61.1654	46.6073	25.6148
AT1G09150	14.9579	4.24243	45.0309	39.7212	22.5074	18.5773	19.1337	15.536	25.9327	21.505	20.2425	9.15701	1.52553	0	42.1119	49.7668	6.48477	10.4661	13.6144	24.1692	18.2127	30.5816	17.4584	8.06735	14.3559	3.96511	15.2922	31.3345	6.41313	4.71083	35.3045	71.5169	37.2767	7.85894	6.58431	29.1561	35.984	18.2209	55.3304	18.8317	45.9202	13.3364	23.6778	11.6742	38.5513	7.4662	0	14.6126	7.81031
AT1G09155	0	0	0	0	0	0	0	0	0	0	0	0	0	0	0	0	0	0	0	0	0	0	0	0	0	0	0	0	0	0	2.01806	0	0	0	0	0	0	0	0	0	0	0	0	0	0	0	0	0	0
AT1G09157	0	0	0	0	0	0	0	0	0	0	0	0	0	0	0	0	3.09989	0	0	0	0	0	0	0	0	0	0	0	0	0	0	0	0	0	0	0	0	0	0	0	0	0	0	0	0	0	0	0	0
AT1G09160	10.751	1.58617	3.79746	15.6737	1.88486	0.371424	61.2208	1.83719	8.70756	68.3981	32.3175	12.1785	0.228286	30.584	0	0	29.1851	2.08288	11.1005	10.808	21.7307	55.4508	13.1644	7.16502	12.4558	41.7406	7.50971	4.40347	25.0403	1.16309	10.6224	49.8672	25.6357	36.7197	4.52803	1.85251	18.6553	40.3633	5.66289	10.4491	2.79324	51.24	36.0958	17.4097	54.2289	12.6075	0	8.45836	18.1651
AT1G09170	0	5.43124	0	0.989626	0	8.56945	1.12865	2.36515	0	23.313	0	0	0	0	0	0	0	0	0	0.947701	3.20826	0	0	13.7191	0.386752	5.38048	0	0	0	0	0	0	0	8.99835	1.35078	0	10.167	11.3521	0	0	0	0	0	0	0	0	0	0	0
AT1G09176	0	0	0	0	0	0	0	0	0	0	0	0	0	0	0	0	0	0	0	0	0	0	0	0	0	0	0	0	0	0	0	0	0	0	0	0	0	0	0	0	0	0	0	0	0	0	0	0	0
AT1G09180	0	0	0	0	0	0	11.6365	0	0	0	0	0	0	0	0	1.92388	0	0	0	0	0	0	0	0	0	0	0	0	0	0	0	0	0	0	0	0	0	0	0	0	0	0	0	0	0	0	0	0	0
AT1G09190	0	0	0	0	0	5.46932	0.908988	0.470668	0	0	0	0.632817	0.315058	3.4257	0	0	7.1339	0.959691	0	1.25475	18.4098	0	2.46735	5.77338	6.89873	2.60459	7.94788	0	2.67189	0	0	0	3.9583	6.01861	1.60854	0	0	0	11.8177	13.3851	15.3463	4.92231	8.02719	0	0	10.2992	18.991	1.14285	3.12763
AT1G09195	0	0	0	1.43181	1.34859	1.23641	0	3.31006	0	0	0.761939	0	0	0	0	10.2988	8.17081	0.0421322	5.99232	4.61669	1.41177	0.753787	0	17.6011	1.68999	36.6204	0	23.7554	30.4885	0	17.4786	0	0	0	11.5823	0	29.3948	0	11.6684	0.825402	0.848449	3.07036	0.502018	16.8508	18.4044	18.1457	0	0.715742	2.52558
AT1G09200	62.1762	39.5674	49.6861	52.12	82.5439	61.9929	1.92058	3.28568	21.7785	118.116	73.4283	31.5672	26.794	0	76.0301	35.8746	7.81519	47.6361	61.4103	85.7631	17.753	108.639	35.1723	79.2824	41.0547	138.261	49.1228	140.663	120.228	50.788	109.09	63.1579	45.7703	91.0673	19.0564	23.2769	25.7577	15.6615	63.9709	34.6934	36.7267	66.1835	55.1069	58.2035	20.4225	57.4056	38.3072	47.1582	68.7333
AT1G09210	114.117	61.5483	113.401	99.006	123.988	71.6894	164.748	132.415	105.188	25.5822	94.2347	133.014	124.116	165.512	156.177	73.0837	106.577	204.094	156.206	120.548	137.775	346.48	136.642	220.616	243.371	221.162	165.525	45.9306	210.627	272.259	179.995	212.778	273.607	131.899	207.309	229.86	193.484	131.464	214.84	165.126	173.352	142.337	74.3937	107.074	134.744	95.8644	200.064	75.9558	207.809
AT1G09220	12.0021	0	0	0	0	0	1.27402	0	0	0	0	11.2417	0	0	0	0	0	0	0	11.4167	0	0	1.4108	2.7106	12.2533	3.55411	8.7394	0	0.228249	0	0.199797	2.88903	0	1.39624	0	0	0	0	3.39457	16.2145	0	0	4.28372	5.36722	0	0	0	0	2.40432
AT1G09230	38.0629	12.7382	20.9972	36.987	23.5307	15.3079	15.8381	20.1796	0	18.8484	1.43594	15.9863	18.0875	12.2838	0	10.8445	10.4277	14.0943	5.29023	38.5099	1.82196	34.1771	28.6267	13.0003	30.756	13.7443	0	1.14745	0	0	37.0565	19.64	4.94535	16.7884	10.3481	12.3309	35.4392	8.70936	18.8887	1.08894	24.2979	20.5805	11.0502	11.2769	0	14.8064	0	6.61733	13.7195
AT1G09240	10.2087	0	2.205	0	0	0	0	0	0	0	0	0	0	0	0	0	0	11.2191	0.469793	0	0	20.1697	0	0	7.2048	0	0	0	0	0	0	0	0	0	2.25981	0	0	0	0	0	0.886203	0	0	0	0	6.86509	0	0	0
AT1G09245	0	0	0	0	0	0	0	0	0	0	0	0	0	0	0	0	0	0	0	0	0	0	0	0	0	0	0	0	0	0	0	0	0	0	0	0	0	0	0	0	0	0	0	0	0	0	0	0	0
AT1G09250	13.2788	18.2805	21.8911	31.4087	1.19958	7.05707	11.9759	9.3262	34.3661	2.38584	1.04892	11.0197	13.4713	80.4888	35.8957	1.13367	8.31289	1.32308	3.96562	4.71481	0	0	23.8111	4.77104	18.5271	6.25575	30.3645	46.1236	3.10763	0	20.4253	7.05073	7.4554	4.98264	5.75895	27.9202	29.958	16.6301	51.0976	23.2301	2.04427	2.03329	14.6752	7.76917	15.8141	16.9849	0	11.0894	10.2908
AT1G09260	0	0	0	0	0	0	0	0	0	0	0	0	0	0	0	0	0	0	0	0	0	0	0	0	0	0	0	0	0	0	0	0	0	0	0	0	0	0	0	0	0	0	0	0	0	0	0	0	0
AT1G09270	4.51323	38.1919	29.3225	16.112	52.1538	57.352	2.96813	34.1164	32.0459	43.7699	0	29.6323	28.1148	31.8162	3.70948	14.5937	48.6423	34.1417	43.5431	24.7428	22.2159	6.8774	43.3235	49.5001	17.8411	20.0223	26.7972	74.8791	3.03125	0	29.3857	20.5708	69.6228	28.4451	3.04958	54.1431	33.2001	22.6458	32.3591	58.3043	25.1728	8.95713	40.6804	30.6728	44.1767	77.3587	0	49.5721	34.7773
AT1G09280	0.532036	0	0.789038	4.41736	0	14.9482	0.615189	0	59.0929	0	22.4838	1.1843	10.5391	16.9808	3.60029	0	9.27223	21.3462	39.1163	0.922307	0.99595	0.833979	26.6314	37.0524	6.04093	3.97439	6.3818	41.0115	0	0	10.4941	57.605	12.674	14.0045	7.07709	2.03984	3.83523	15.597	30.4975	11.788	0	2.72257	11.3809	24.3763	20.2855	47.0201	3.46461	0	9.07258
AT1G09290	7.98612	0	2.49152	2.57096	25.5359	28.2532	2.18867	1.08746	0.996329	0	0	6.44193	13.888	0	31.7163	2.77303	9.3661	0	0	3.85255	31.9499	0	2.22187	7.02307	2.44855	5.14598	1.40928	2.81816	0	69.8172	1.22659	11.5366	1.63408	4.10925	0.838305	0.830695	3.40366	17.2207	29.3705	19.1074	0	0	12.039	1.2971	5.22428	0.849697	0	11.9888	6.59962
AT1G09300	1.98178	0	24.187	1.40204	0.112648	0	0.909445	4.01416	0	0	0.307135	9.20384	0	0	0	6.6076	4.90964	0	4.1007	1.66188	0	0	23.529	5.72323	0	4.79584	3.20093	1.9128	44.4337	22.8858	1.21985	28.7241	8.62661	17.4739	1.58591	44.4257	1.75895	42.5701	3.3377	0	0.825504	1.93089	0.436221	3.50591	6.29882	1.54692	31.2133	12.2498	10.9123
AT1G09310	363.068	621.496	432.16	387.547	397.091	399.346	346.168	700.844	291.058	483.788	537.285	440.561	309.857	353.492	300.327	860.532	730.834	437.013	517.188	539.463	874.92	533.343	1100.3	503.307	618.624	631.8	584.852	535.889	579.602	522.441	364.421	805.61	869.477	149.11	997.252	912.942	763.932	918.419	850.528	1002.77	606.902	556.532	241.051	142.285	326.957	152.466	140.563	159.12	545.017
AT1G09320	0.82715	0	11.2405	0	0	0	18.5021	10.8159	0	0	0.942827	0	8.18051	24.5912	0.269751	7.19369	2.59055	0	0	8.92346	2.83305	0	22.3359	10.5532	5.17993	32.7961	9.2263	1.04002	2.02031	7.05324	0.59402	1.32358	32.6215	15.4996	0.684365	2.01142	4.35561	43.3537	7.84104	11.9383	12.3194	13.6568	26.1142	4.8629	22.1423	0.270525	0	0.899089	0
AT1G09330	0	2.25553	37.8812	0	0.347693	16.7213	1.62879	22.0942	0	0	0	19.8279	9.54935	48.585	0	0.0140567	31.6357	2.39705	1.24583	0	0	0	27.6127	28.954	16.2923	3.64416	0.345927	0	0	0	16.7426	18.3467	9.23134	11.6809	25.6209	51.3715	4.90974	5.49642	2.98364	5.86327	11.0373	3.70187	9.60863	22.5857	42.8027	19.9259	6.70455	3.56687	3.34838
AT1G09340	285.441	433.977	489.363	379.311	258.9	405.883	563.762	828.279	445.679	412.078	448.372	473.95	468.959	415.527	461.801	673.273	682.698	427.278	450.624	457.423	504.555	432.704	583.873	342.28	434.265	409.974	459.931	458.703	417.778	521.116	288.271	697.446	507.473	851.699	888.978	739.724	611.699	525.384	403.104	600.756	587.111	467.055	295.073	370.023	682.082	306.408	404.069	229.668	516.187
AT1G09350	6.85233	0	0	0	0	7.80624	0	0	0	0	0	0	0	0	0	2.88096	0	0	0.353468	3.34088	0	0	19.334	10.6518	0	0	0	0	0	0	0	0	0	0	0	0	0	1.46734	0	0	0	0	0	0	0	0	0	0	3.78556
AT1G09360	0	0	0	0	0	0	0	0	0	0	0	0	0	0	0	0	0	0	0	0	0	0	0	0	0	0	0	0	0	0	0	0	0	0	0	0	0	0	0	0	0	0	0	0	0	0	0	0	0
AT1G09370	0	0	0	0	0	0	0	0	0	0	0	0	0	0	0	0	0	0	0	0	0	0	0	0	0	0	0	0	0	0	0	0	0	0	0	0	0	0	0	0	0	0	0	0	0	0	0	0	0
AT1G09380	0	0	0	0	0	0	0	0	0	0	0	0	0	0	0	0	0	0	0	0	0	0	0	0	0	0	0	0	0	0	0	0	0	0	0	0	0	0	0	0	0	0	0	0	0	0	0	0	0
AT1G09390	1.0738	0	0	19.1292	0	9.04278	1.38244	2.13237	0	0.0300828	0	7.64051	0	0	0	14.1215	0	0	3.69522	8.65184	0	1.16138	6.0115	0.533444	7.99932	46.644	28.5011	82.3139	0	62.1596	48.549	1.57212	0	11.1299	1.82881	3.87963	0	11.0319	0	2.89223	0.647433	14.3067	23.9623	11.4692	0	7.87601	0	10.0621	35.7866
AT1G09400	0	0	0	0	0	0	0	0	0	0	0	0.923157	0	0	0	0	0	0	0	0	0	0	0	0	1.74204	0	0.106184	22.4491	0	0	0	0	0	0	0.44592	0	6.89135	0	0	0	0	0	0	0	0	0	0	0	1.20099
AT1G09410	0	0	0	1.96312	0	0	0	0	0	0	0	0	0	0	0	14.6009	0	0	0	0	0	0	0	0	1.90026	0	0	0	0	0	2.21254	1.64281	0	2.84367	0	0	0	0	3.85456	0	0.875298	0	9.39131	5.21893	0	2.84855	0	0	0
AT1G09415	1.13508	0	7.7411	0	0	0	0	3.92413	0	0	0.515749	0	0	0	0	18.894	0.794174	0.163854	10.9126	3.63812	16.117	0	0	2.78668	8.19963	6.36228	3.43189	0	0	3.96289	12.1216	0.644402	10.8143	9.19408	0	1.15438	19.4181	2.54963	0	14.9297	1.22019	0	0	0	14.2114	0	68.4148	11.0316	6.59856
AT1G09420	0	0.385272	0	31.0823	0	1.46091	14.9479	13.9936	0	17.1851	27.8354	1.48818	0.529347	44.6538	34.5198	12.5856	11.3828	7.30588	0.260345	15.1354	1.05639	0	5.45567	0	15.3854	21.964	15.5187	0	0.218341	0	9.12539	0	4.5576	6.20621	17.9852	18.9055	4.32735	3.62959	6.8965	23.8517	0	15.5649	8.99371	7.66074	22.9037	12.6212	4.97967	22.5327	3.09472
AT1G09421	1.90624	0	0	0	0	0	0.346447	0	0	0	0	0	0	0	0	0	0.120751	0	0	0	0	0	2.9964	0	0.901106	3.84258	0	1.17124	2.99466	0	0	1.23957	0	0	0	0	0	0	0	0.870295	0.250376	0	0	0	0	7.34508	0	0	0
AT1G09430	38.6742	38.7884	28.1174	19.376	23.2969	11.4115	41.0612	18.917	156.426	28.5323	37.9891	32.8532	37.5069	34.0516	7.87547	52.8283	67.1749	30.9382	10.3402	24.4717	39.1281	0	19.9487	7.1793	5.3322	23.4069	16.4231	19.4423	0	0	7.98368	33.3875	27.1068	30.9908	26.1433	14.9773	25.7656	22.4114	63.5233	26.2192	5.14	23.0082	58.029	20.4904	34.0054	52.3525	43.6514	55.6371	12.7817
AT1G09440	0.756422	1.23808	18.5821	0	0	2.86199	2.03983	1.63375	0	0	0	0	0	0	0	10.4081	0.119286	12.9231	5.4664	4.17706	0	0	2.61876	1.24453	6.34058	0	0.531425	0	0	0	1.32712	0	1.14994	9.99701	4.63639	24.0586	7.96393	0	15.3023	0	7.07649	18.5271	0.536257	14.6034	12.5564	0.887245	0	0.0782237	0
AT1G09450	9.92862	0	0	0	26.3173	0	1.42747	0.621129	23.4252	3.49435	0	6.40737	0	0	0	16.8874	14.421	0	7.5529	0	0	41.5865	1.55092	0	4.08336	24.6892	10.1515	0	29.4802	0	25.3384	0	20.7476	7.53542	1.03404	4.84362	0	1.19223	17.8818	2.44083	1.25354	0	0.544308	4.71657	0	0	6.94982	0	3.00728
AT1G09460	10.7937	0	0	0	0	5.37895	0.140313	0	0	0	0	0	6.48871	0	0	0	0	0	5.73295	0	0	0	0	0	3.05016	0	8.65553	0	6.64236	0	0.365054	0	0	9.23337	0	0	0	0	0.882732	0	0	0	6.41194	21.7838	2.85232	0.509034	0	33.5085	4.31241
AT1G09470	6.36296	1.42328	0	0	0	14.9197	0	8.624	0.248788	0	2.68782	12.0676	0	0	49.4176	2.59821	8.87458	0.166105	0.288616	8.49907	15.114	25.9514	2.95513	4.98921	4.05441	14.2156	0	2.92082	6.07021	0	0	50.5514	19.2534	5.72195	20.9209	3.35193	25.8519	17.4454	19.5118	0.656787	0	12.8307	9.77148	0.838914	11.3663	10.9757	0	0	0
AT1G09480	0	14.558	0	0	0	0	0	0	0	0	0	0	0	0	0	10.005	0	0	5.32202	0	0	0	1.96045	0	0	0	0	0	0	0	0	0	1.72813	0	0	2.6301	0	0	0	0.429992	0	0	0	0	2.24829	2.62468	0	0	0
AT1G09483	0	0	0	0	0	0	0	0	0	0	0	0	0	0	0	0	0	0	0	0	0	0	0	0	0	0	0	0	0	0	0	0	0	0	0	0	0	0	0	0	0	0	0	5.38483	0	0	0	0	0
AT1G09486	0	0	0	0	0	0	0	0	0	0	0	0	0.719291	0	0	0	14.0475	0	0	0	1.18355	0	0	0	0	0	0	0	0	0	0	0	0	0	0	1.57195	0	0	0	0	0	0	0	0	0	0	0	0	0
AT1G09490	18.4808	0	14.4346	16.4419	36.1941	1.75016	27.5458	33.9569	0	33.9186	36.2382	0.618557	26.3624	0	56.394	23.2426	26.9305	19.9073	6.21662	4.1462	0	6.17234	36.8839	12.789	1.88737	72.6054	12.5187	3.15125	0.515229	0	15.7746	0	13.0108	28.6786	7.6949	12.433	2.47771	33.4858	38.9917	5.38686	28.2331	40.6295	13.7395	4.19919	14.0188	13.0157	36.7106	19.7444	13.229
AT1G09500	0	0	1.0679	0	1.26813	25.9304	6.22365	11.6364	0	23.8486	21.1245	12.3034	0	0	0	4.68233	1.61275	10.1768	5.99505	14.0877	0.0246633	0	10.7812	0	0.424738	2.3991	0	0.642654	28.377	0.106833	0	3.39741	9.29745	8.63073	1.58851	28.2216	0	0	19.9662	31.3586	1.80793	38.9511	15.3256	0.854318	33.2139	11.797	52.0137	9.51432	8.35967
AT1G09510	0	0	0	0	0	0	0	0	0	0	0	0	0	0	0	0	0	0	0	0	0	0	0	0	0	0	0	0	1.23747	0	0	0	0	0	0	0	0	0	0	0	0	0	0	0	0	0	0	0	0
AT1G09520	19.7709	35.1535	0.567926	26.6151	54.8376	75.6844	21.4861	2.64687	39.7003	61.2843	3.51062	52.2474	56.1043	40.5456	19.1672	13.1234	11.9437	24.3584	39.1195	34.7105	35.7977	3.09934	0.639773	28.6252	7.41255	12.4454	0.44396	0.871561	5.25267	0	42.3014	0	7.40038	12.4182	15.3103	2.37324	0	0.331075	2.86896	0	27.018	29.1006	36.1777	33.7949	0	27.1934	9.1317	18.3806	16.5925
AT1G09530	1.16773	24.422	1.04483	48.889	0	14.401	15.9145	5.50147	83.1615	0	21.3687	24.4664	18.799	26.1412	0	46.0972	15.2022	16.8775	7.82718	23.7331	25.3472	0	10.8186	21.8189	4.56774	5.0557	18.4415	74.6016	16.8656	60.2644	0.466244	2.3323	6.46287	0	3.1174	2.86968	15.9853	2.15025	35.9181	2.95335	22.8357	17.4097	23.008	35.5271	29.6544	12.679	6.30369	8.39651	10.0125
AT1G09540	0	0	0	0	0	0	0	0	0	0	0	0	0	0	0	0	0	0	0	0	0	0	0	0	0	0	0	0	0	0	0	0	0	0	0	0	0	0	0	0	0	0	0	0	0	0	0	0	0
AT1G09550	0	0	0	0	0	0	0	0	0	0	0	0	0	0	0	0	0	0	0	0	0	0	0	0	0	0	0	0	0	0	0	0	0	0	0	0	0	0	0	0	0	0	0	0	0	0	0	0	0
AT1G09560	88.162	77.2363	117.351	36.2489	20.0525	75.968	24.9592	3.71725	86.5262	113.222	82.6284	73.5024	91.1031	26.0059	100.333	16.3449	9.28627	52.8024	62.4209	52.5913	1.94899	30.5955	2.74436	17.0623	24.1968	5.10803	0	55.3787	23.2559	54.1154	21.1643	25.1715	6.23679	6.56577	2.47091	3.26915	0	0	2.81085	0	55.361	22.0114	88.5689	58.2614	1.50474	83.1992	0	26.9039	35.1684
AT1G09570	27.5944	25.2202	87.6859	137.389	64.0736	49.4978	18.4986	68.1792	108.083	57.4743	97.0578	46.3538	86.0747	135.488	38.8442	67.2558	66.5775	51.0264	60.5389	70.951	54.4848	56.9111	107.913	29.0051	43.1745	74.1434	43.7553	28.4317	31.0534	4.69405	33.0196	31.4968	75.8372	103.657	66.319	84.2498	43.6971	57.6039	45.9315	120.949	69.0291	74.8969	69.1467	91.6615	111.942	108.325	270.016	93.9763	57.0325
AT1G09575	0	0	0	0	0	0	0	0	0	0	0	0	0	0	0	0	0	12.2295	0	0	0	0	0	0	0	5.76891	0	0	0	0	0	0	0	8.25725	0	0	0	1.42928	15.9176	0	0	0	0	0.310654	0	0	0	0	0
AT1G09580	1.40753	16.0553	15.6224	8.56424	21.8922	0	14.3509	2.48374	0	0	0	13.1009	9.3443	0	0	3.18079	10.4624	0	0.144934	8.60084	12.0639	4.99128	2.06373	11.6846	12.3089	0	11.8273	31.2541	35.0828	67.4788	11.5054	13.832	11.6368	9.21481	6.20448	57.1935	25.6859	4.74688	10.3884	27.1855	24.8401	11.2015	6.67638	6.0849	0	8.69803	11.7298	13.5792	3.64247
AT1G09590	49.297	103.604	63.9411	119.585	21.2753	52.0448	49.3418	140.024	72.9775	51.2576	78.4337	25.9093	108.057	3.67539	17.0748	92.9092	122.383	84.5124	81.7692	123.608	51.4835	105.336	200.315	85.3188	101.374	282.806	55.5096	6.91144	230.671	228.782	258.51	202.674	224.555	94.1477	135.748	99.5128	136.131	258.708	111.647	203.959	54.5045	184.272	93.4679	133.776	177.166	77.2934	115.818	116.732	140.112
AT1G09600	10.0759	0	13.5841	0	0	0	0	0.154539	0	0	2.2829	0	6.8031	0	0	1.70445	6.17786	6.74634	5.29649	12.3902	1.58821	14.9893	9.12212	0	1.94245	0	0	1.46058	2.1514	0	9.95331	0	0	0	0	0	0	2.07668	0	0	0	0	1.74915	0	0	0	0	0	3.78329
AT1G09610	0	1.42531	0	14.6801	0	0	1.1001	0.66402	0	0	0.356246	0	0	0	0	2.67827	0.370063	0.323691	0.703124	0	0	0	0	0	1.73794	1.76404	0	0	0	0	0	2.06324	0	8.97456	0.892824	0	0	0	1.12013	0	34.6557	0	0	0	0	0	0	2.87367	0
AT1G09620	181.932	185.477	192.48	313.263	153.326	241.926	86.5008	298.332	204.578	404.369	109.864	167.286	131.91	173.246	182.755	201.383	174.519	220.952	187.903	212.242	195.802	200.578	255.293	252.955	126.195	217.919	221.764	168.633	321.558	160.783	248.665	309.396	257.239	169.812	174.172	326.947	198.193	213.077	301.664	244.713	263.844	278.896	144.523	177.627	275.768	139.161	117.533	166.086	168.361
AT1G09625	0	0	0	0	0	0	0	0	0	0	0	0	0	0	0	0	0	0	0	0	0	0	0	0	0	0	0	0	0	0	0	0	0	0	0	0	0	0	0	0	0	0	0	0	0	0	0	0	0
AT1G09630	0	0.751495	0	16.345	0	0	0	0	3.69943	0	15.883	0	0	0	0	15.4789	12.9935	2.15837	0	6.82711	0.78891	6.29134	4.54946	1.16707	11.9666	31.5936	0	0	2.69317	0	0	2.58011	25.4465	9.21823	4.85827	23.671	38.1371	6.19568	47.3302	11.4026	11.5453	18.036	24.8572	0.162691	0	10.2788	0	16.9486	7.6234
AT1G09640	211.884	341.985	274.132	236.035	237.498	262.906	165.47	142.794	264.99	195.27	253.36	296.817	367.491	165.691	252.248	213.652	182.613	257.282	238.228	178.547	230.24	167.98	152.082	226.756	156.278	173.108	204.314	282.944	223.803	270.254	314.038	83.8087	177.797	107.01	115.195	274.411	178.236	188.545	136.821	158.459	159.071	206.208	305.661	264.376	235.689	244.612	64.1424	195.756	190.051
AT1G09645	0	0	0	0	0	0	0	0	3.53414	0	0	1.14113	0	0	0	0	5.53585	10.8246	8.93979	0	2.1283	0.456318	0	17.2566	0.508149	0	8.00949	0	0	0	0	14.3948	3.57081	6.69325	0.687697	3.12285	3.16962	20.9933	2.40576	1.04179	0	4.10143	9.71317	4.60813	12.0497	1.78448	0	0	4.78796
AT1G09650	0	0	0	0	0	0	0	0	46.4494	0	0	0	0	15.2484	0	0	0	0	0	0	0	0	0.532353	0	2.72904	0	0	25.6612	0	0	0	0	1.21183	0	0	0	0	0	0	1.1654	0.887925	0	0	2.78823	0	0	0	0	0
AT1G09660	14.3458	70.4329	43.2641	25.2504	2.17214	21.595	1.63372	17.8819	22.9898	61.9374	4.711	0.677061	55.9545	126.922	92.2976	23.5398	18.8607	24.8875	10.7329	34.9522	15.6962	6.79377	21.9033	22.4599	11.7753	17.2614	41.437	43.8814	53.4843	44.9907	27.1762	42.9475	32.3756	27.0061	50.3306	52.9567	23.2994	33.1475	4.04879	14.8018	20.9918	84.1859	14.6345	20.8276	3.64877	10.5156	9.20694	10.3918	44.482
AT1G09665	0	0	0	0	0	0	0	0	0	0	0	0	0	0	0	0	0	0	0	0	0	0	0	0	0	0	0	0	0	0	0	0	0	0	0	0	0	0	0	0	0	0	0	0	0	0	0	0	0
AT1G09680	0.972037	0	2.97857	0	0	0.466858	0	0	0	0	0.116523	0	0	0	0	0	7.30526	0	4.46614	3.65894	0.559702	0	1.7603	0	3.83714	0	12.3894	10.8047	44.1803	0	0	0	9.67645	3.86738	16.8567	15.3844	0	0	1.78567	15.4228	0	1.04075	8.05358	3.04018	0	11.8502	0	0.930131	0.249418
AT1G09690	53.0305	97.9616	132.368	80.696	215.963	64.2995	78.5643	216.646	74.118	44.2299	149.864	108.898	125.728	60.585	107.271	249.502	215.711	95.0274	133.814	208.735	187.253	260.681	336.299	294.1	71.9954	222.358	71.6677	136.497	301.518	101.4	114.951	393.541	367.382	139.29	313.1	379.667	189.397	372.054	498.431	337.31	212.74	155.222	140.422	113.417	395.469	140.3	487.669	136.879	102.644
AT1G09700	9.26524	0	24.0929	8.17476	0.0641846	15.7727	2.83134	1.78582	0	0	1.72521	21.2793	0	1.87601	0	1.25364	3.97815	0.141257	5.63879	4.18281	0	0	24.5033	2.58546	11.817	0	24.3281	25.5343	0	0	12.1354	3.22982	12.8206	26.2195	35.363	65.3682	8.05816	2.63722	0	0.366975	46.1606	21.6462	15.2983	8.10229	5.86394	2.44219	97.3255	10.2356	6.14226
AT1G09710	1.52729	0	1.52355	0	0.616196	1.61181	2.2202	0.463957	0	0	20.9734	0	0.670918	0	0	9.59612	1.30546	15.5312	0.0344306	0	0	4.70878	1.22409	23.2595	0.504438	5.29517	10.0648	0	0	0	0	0	4.12527	0	0.54254	0.137914	4.43199	6.49956	0	0.998802	11.2913	0	7.53534	10.169	3.44113	3.11271	0	0	7.31466
AT1G09720	0	0	0	0	0	0	0	0	0	0	0	0	0	0	0	0	0	0	0	0	0	0	0	0	0	0	0	0	0	0	0	0	0	0	0	0	0	0	0	0	0	19.7192	0	0	0	0	0	0	0
AT1G09730	25.1053	5.02197	5.29995	23.0471	24.8066	17.4556	26.0765	13.6068	22.9014	5.13208	38.0273	35.5898	10.3315	35.2635	7.99234	31.9821	43.8506	34.4341	13.7289	26.9842	49.6295	31.1552	40.1512	56.143	37.8079	51.0441	20.6034	21.0623	136.133	0	28.8441	40.4152	57.9019	59.5695	59.4226	31.7324	11.0296	21.5192	43.3816	20.6265	29.2424	22.1751	33.8274	31.7623	16.8821	56.7624	72.3604	39.8481	19.6502
AT1G09740	5.58253	0.761242	0	0	0	0	0	6.05523	0	0	0	1.29363	0	0	0	0	0	0	4.64867	0	0	0	0	0	3.27196	6.14222	0	0	2.0922	0	9.7449	31.2869	6.01602	11.7894	0	1.24736	7.67605	0.549579	0	6.96471	0.0824597	0	0.219302	11.3902	0.741888	0	0	5.44946	6.17388
AT1G09750	295.213	180.765	292.789	247.601	259.883	166.065	250.209	43.4631	263.54	182.942	459.245	332.908	170.8	211.91	99.9895	31.1563	32.351	194.173	284.854	252.011	79.885	669.983	65.3644	80.4869	475.298	70.3244	498.955	345.84	538.679	361.759	311.615	57.2228	56.9827	302.898	180.791	74.7232	59.1036	52.6582	25.514	13.859	288.664	163.397	504.783	387.443	70.5053	457.387	132.64	594.942	342.06
AT1G09760	18.5722	4.87577	3.18923	14.044	74.4073	20.9178	25.2519	13.9962	27.9817	13.8	43.249	27.3682	12.7747	30.7246	43.812	35.468	14.3882	15.9364	24.7838	38.6431	29.5923	0.248576	12.5752	76.1456	20.0922	49.7358	12.0623	2.49152	31.392	0	27.4647	4.13825	22.1089	14.5745	20.2536	2.05265	53.4724	28.0757	22.1795	19.618	13.3025	25.4992	25.772	22.7805	24.7512	26.6454	0	32.849	25.9145
AT1G09770	100.072	52.2259	63.2844	99.4523	52.3703	82.8735	24.4968	76.6557	5.76944	162.268	57.1554	61.6843	89.5296	25.8083	61.8291	86.2984	127.459	73.9077	42.0821	48.5366	57.1027	62.1034	50.9126	76.1306	50.6674	104.336	46.7622	195.044	49.2596	162.561	58.6894	164.539	187.769	122.536	83.5351	52.322	66.7205	88.1471	130.35	75.1697	135.832	64.709	91.865	113.506	193.985	78.42	190.06	46.0475	74.984
AT1G09780	72.0996	108.187	83.4268	62.0925	42.4723	136.326	104.975	99.1238	76.7094	77.583	59.6705	73.6569	66.4612	38.81	41.6869	124.884	124.013	51.8951	98.1792	90.0858	262.194	141.954	205.763	230.442	119.348	182.984	55.5375	53.2771	107.912	2.89954	132.277	185.411	183.465	67.5784	95.121	244.558	72.4781	160.714	235.616	188.366	144.767	114.134	109.691	106.758	197.94	65.0139	120.022	122.146	104.046
AT1G09790	0	0	0	0	0	0	0	0	0	0	0	0	0	0	0	0	0	0	0	0	0	0	0	0	0	0	0	0	0	0	0	0	0	0	0	0	0	0	0	0	0	0	0	0	0	0	0	0	0
AT1G09794	0	0	0	0	1.86732	0	0	0	0	0	0	0	0	0	0	0	0	0	0	0	0	0	0	0	0	7.1678	0	0	0	0	0	0	0	6.43151	0	0	0	0	0	0	0	0.502999	7.47172	4.6337	0	1.01344	0	0	5.86478
AT1G09795	62.0665	44.0576	45.8056	47.043	66.8018	25.1415	87.3121	73.6255	40.3734	55.1617	73.0782	29.4872	58.4406	98.0074	71.8642	35.8769	46.2218	57.7684	85.3506	64.1512	53.0289	112.254	53.272	37.6301	74.0955	191.983	58.8734	129.823	27.6645	123.907	98.0658	36.7138	93.7518	116.472	84.9909	75.7641	101.019	93.031	98.4363	132.799	47.8568	81.9325	117.102	98.1327	103.725	158.377	154.176	142.134	84.3771
AT1G09800	0	0	0	0	19.9249	0.996612	13.4309	1.32118	0	0	0	23.0184	0	0	0	0	4.41679	0	10.2427	4.68107	0.112921	1.64562	0.138957	0	5.02035	3.96127	22.9665	0	0	0	0	3.28511	2.39471	0	19.9557	2.60074	1.99374	1.84995	9.99085	3.1837	0	0	0	0	0.982226	1.35263	0	0	3.2915
AT1G09810	16.8168	0.824292	1.10943	16.7823	34.7299	11.8376	1.64035	13.2136	0.710576	42.9687	18.4757	7.10487	22.283	0.76354	0	8.42797	3.59245	9.74602	4.73316	11.8966	1.53998	0	15.9053	7.0649	8.26899	10.2764	0	3.96325	35.8115	53.6108	13.7757	5.52286	0.0906567	5.47508	24.5924	0	4.38936	0	40.7995	13.2704	12.3153	22.386	2.82278	5.46964	10.1285	10.8571	66.4842	11.6647	10.6455
AT1G09812	0	0	0	0	0	5.88264	0	0	0	0	1.66022	0	0	0	0	0	5.99437	0.661148	2.0051	0	0	0	0	0	4.67892	0	0	0	0	0	0	0	13.5429	0	0	0	0.599518	0	0	0	0	0	0	0	0	0.107877	0	0	0
AT1G09815	3.92211	1.69777	0	0	0	19.035	0	22.574	0	0	1.96494	31.9961	24.178	0	0	2.78497	0.74743	0.38047	15.1079	12.4838	0.799448	33.7918	13.4125	0.50332	1.05829	8.33377	0.94638	27.5382	0	0	0.257109	3.21982	12.3171	0	1.8806	15.5551	4.58118	2.41629	19.8225	2.11442	4.92284	0	9.4208	0.550267	13.5448	1.16868	34.3558	0.475368	0
AT1G09820	13.4235	0.116726	1.35195	12.9707	1.07742	0.349519	2.62663	25.671	0	0	14.892	5.62212	0	28.5216	0	0	5.72486	0	10.7049	0	0	0	17.1235	8.45678	0	8.80933	0	0	2.08523	0	25.7435	24.8982	2.79532	7.60896	1.17042	2.17406	3.36838	1.16272	18.7331	4.98268	0	1.60939	6.24806	0.0199655	11.8399	3.91624	21.7877	18.0095	2.36504
AT1G09830	17.1267	59.6545	36.0287	47.3814	0.0388114	35.6514	31.4344	9.48258	13.0507	1.25186	40.7489	11.3178	60.3689	24.6199	18.7956	0	41.2764	25.8695	18.4011	39.8761	34.6604	23.1216	10.2297	7.60517	42.4296	41.442	12.6263	36.1482	5.31889	63.8708	50.7531	39.0903	31.6051	31.7416	20.743	19.4094	24.6389	9.44578	33.9622	25.4116	14.9627	73.442	34.1437	33.9261	26.6988	10.5995	2.09376	31.677	37.0406
AT1G09840	26.8081	4.77591	4.99549	11.8084	93.6635	8.88421	49.2225	47.2432	0	63.9445	21.772	38.0224	26.002	78.1689	110.891	15.2204	22.1189	34.5467	30.7573	43.2915	17.1303	1.38532	14.879	34.0956	31.6966	39.7405	23.3114	59.5662	16.535	0	36.2967	55.8165	41.0324	26.4814	35.2541	12.2788	58.3381	22.5646	15.5282	32.3169	12.0347	13.0077	34.3863	23.7196	26.7462	76.7431	0	23.4945	37.3517
AT1G09850	23.5196	13.0916	11.7957	17.1622	0	13.0285	0.795071	3.64608	1.06777	37.8829	9.76188	10.1763	0	0	0	3.74707	28.2943	20.6716	14.2548	25.5817	32.7677	0.130517	62.6919	24.6008	22.656	62.6889	23.9131	35.3785	0	46.9681	27.8276	149.699	43.6119	14.4444	29.3483	50.2982	62.996	40.4492	3.29975	42.8201	1.23798	13.6055	38.6759	44.1939	14.5778	24.883	98.7363	20.8424	39.7354
AT1G09860	1.11906	0	0	0	0	0	0	0	0	0	0	0	0	0	0	0	0	7.34047	0	0	0	0	2.5038	0	0	0	1.45611	0	0	0	0	0	0	0	0	0	0	0	0	0	0	0	0	0	0	0	0	0	0
AT1G09870	12.1703	11.0768	17.3266	20.046	2.16307	24.6248	12.9571	14.7428	3.40014	24.9891	1.05685	5.72209	17.923	27.439	18.2256	16.5159	19.7385	0.575102	7.99337	24.5724	14.1631	30.7914	4.13931	20.0023	2.60535	4.55961	17.4404	1.20154	37.8498	1.26473	34.8837	48.8667	7.59048	31.0979	21.3276	16.5505	52.7757	38.5285	27.1056	19.5572	14.4297	0	18.2657	4.074	0.226454	17.8128	52.2336	38.2114	13.7014
AT1G09880	0	0	0	0	0	0	0	0	0	0	0	1.58715	0	0	0	2.2994	0	0	0	0	0	0	1.78117	3.07793	0	0	0	0	0	0	0	0	0	0	0	0	0	0	0	0	0	0	0	0	0	0	0	0	3.03185
AT1G09890	0.221181	0	0	0	0	0	1.42707	1.15976	0	27.6726	0	0	0	0	0	0.54411	0	0	0.530025	0	0	0	0	1.317	0.9702	7.59506	0	0	0	0	0.102822	0	0	0	2.99741	0	0	6.28748	0	0	9.93739	0	0.475672	0	0	0	0	0	0
AT1G09900	8.82086	2.87585	25.999	9.25971	0.942129	34.0684	19.9526	18.1529	2.23994	29.2727	11.0373	26.6529	0.234175	33.4518	0	24.0395	47.4884	11.9544	23.6967	6.43312	20.1742	6.97855	40.4657	32.6485	36.2499	46.265	19.8937	14.1572	29.1012	59.3659	18.7039	87.2185	55.2518	20.592	38.4333	99.4634	30.3551	40.2296	51.542	46.0305	5.21697	10.6762	7.40587	9.07968	70.5143	2.11741	52.3093	6.77367	25.5688
AT1G09910	11.6556	13.7374	0	0	0	27.4971	22.8975	2.35664	45.015	0	2.2779	7.12908	0.591062	3.17523	0	49.2689	11.2202	0.436132	11.6162	15.6933	16.097	2.81211	3.91863	17.857	12.4955	10.8237	1.67714	0	4.00344	0	12.1914	50.5708	6.40932	7.5889	2.10041	16.7739	0	17.8866	14.8001	14.8906	0.754834	0	1.82696	4.26011	16.6556	0	0	34.7258	8.94409
AT1G09920	3.80854	12.8096	2.00377	0	0	27.6426	1.62119	8.60975	0	20.8958	0.801997	1.83663	24.3718	35.2295	0	22.4724	2.65659	23.7978	16.6562	8.54079	0.881998	24.7738	21.6268	59.1097	15.7614	14.908	11.2188	2.02271	46.1117	0	0.302406	24.9257	40.1039	7.87516	10.2783	3.21441	2.86064	9.20613	0.462392	30.9512	1.51068	0	26.292	21.6975	9.60454	0.900679	8.88998	1.27439	16.6367
AT1G09930	0	0	0	0	0	0	0	0	0	1.97675	0	0	0	0	0	0	0	0	0	0	0	0	0	0	0	0	0	0	0	0	0	0	0	0	0	0	0	0	0	0	0	0	0	0	0	0	0	0	0
AT1G09932	0	0	0	13.94	19.8613	0	0	0.631239	0	0	0	1.06076	0	0	0	0	0	0	0	0.820862	18.2584	0	0.133581	0.59042	0	0	0	0	0	0	0.318541	0	0.993486	0	0	0	0.152046	0	12.951	0.104537	0	0	16.3607	26.2407	1.7925	9.40985	16.7561	29.0768	6.06608
AT1G09935	0	0	0	0	0	0	0	0	0	0	0	0	0	0	0	0	0	0	0	0	0	0	0	0	0	0	0	0	0	0	0	0	0	0	0	0	0	0	0	0	0	0	0	0	0	0	0	0	0
AT1G09940	6.9572	31.7003	1.60257	0.752644	6.75767	27.7106	0	0	0	0	1.03813	13.0439	0	0	45.3856	2.9941	10.9025	0	10.8935	12.2166	2.42205	1.5808	0	6.08031	20.4319	0	19.5951	0	58.0454	0	36.0805	59.1862	4.44122	5.60443	33.3452	23.913	0.927573	2.0128	0.809755	4.02766	0.88975	39.5174	19.1558	33.6085	9.574	46.6527	52.427	40.5478	20.5817
AT1G09950	0	0	0	0	0	0	0	0	0	0	0	0	0	0	0	0	0	0	0	0	0	0	0	0	0	0	0	0	0	0	0	0	0	0	0	0	0	0	0	0	0	0	0	0	0	0	0	0	0
AT1G09960	0	0	10.0532	15.82	0	0	0	9.63103	0	0	0	0	0	29.5637	0	2.84852	0.153617	8.41482	0.624303	0	0	0	0	0	0	2.61452	45.6476	0	0	0	0.322556	0	2.39758	8.83254	0	4.11421	25.429	0	0	1.72405	7.5296	1.57869	8.29325	13.4706	9.39567	11.2566	0	23.5676	8.60133
AT1G09970	57.8014	37.7042	107.068	15.9393	47.0805	13.6893	14.6928	98.1822	63.6993	84.109	82.9307	52.3852	29.2423	107.7	141.393	39.6363	32.7458	28.4202	45.3873	32.2483	50.4707	0	22.546	27.1375	27.9004	32.6262	3.07098	77.8217	22.4653	97.9939	32.1641	103.668	3.62044	107.259	51.4639	20.9234	9.95827	50.8635	31.6843	17.8117	70.7019	70.8616	243.525	349.498	128.72	347.327	372.374	388.737	86.2747
AT1G09980	42.1598	1.90112	35.4091	87.4159	5.09704	54.5993	7.0456	3.17868	41.5276	12.7563	3.1014	48.7365	1.54616	33.5491	54.692	8.26542	13.562	37.1865	14.9167	9.02955	26.2307	5.00695	43.8858	37.1539	20.2715	20.181	23.9717	30.2126	2.12758	100.641	28.3083	2.02146	25.019	27.6196	17.6539	7.30773	17.7278	15.1617	26.0002	39.6102	13.1664	16.452	31.2672	49.2392	22.403	61.5381	5.64106	21.2234	26.2084
AT1G09995	0	0	0	0	0	0	0	0	0	0	0	0	0	0	0	0	1.73324	0	0	0	0	0	11.2539	0	0	0	0	0	0	0	0	0	0	0	0	0	0	23.7941	1.81123	0	0	0	0	3.16755	0	0	0	0	0
AT1G10000	0.778012	0	0	0	0	0	0	1.6854	0	0	0	0	0	0	0	0	0	0	0	0	0	0	2.13568	0	10.8877	0	0	0	0	0	0	0	0	0	0	0	0	0	0	0	0	0	0	0	0	0	0	0	3.91918
AT1G10010	0	0	0	0	0	0	0	0	0	0	0	0	0	0	0	0	0	0	0	0	0	0	0	0	0	0	0	0	0	0	0	0	0	0	0	0	0	0	0	0	0	0	0	0	0	0	0	0	0
AT1G10020	0.274592	15.3743	2.45994	1.23157	0.821276	3.25301	10.9878	17.3562	0	67.2716	1.96994	13.5843	0	0	46.463	1.7799	0	13.1789	10.0717	3.08338	2.37739	0	10.8469	1.80494	1.18633	5.52643	1.51119	0	0	0.583229	9.77743	0	13.7585	10.1194	1.46669	2.31138	4.26311	2.15928	10.9327	16.25	33.0852	10.2138	38.9527	62.9938	11.3541	25.7937	5.87878	37.9431	24.9518
AT1G10030	0	59.9601	0	11.4548	0	0	1.51212	0	0	36.6058	1.82317	0	0.689666	0	0	5.45969	9.8639	0	6.84658	0	20.7627	3.34467	3.46746	12.2227	0	1.96427	0	0	0	0	10.4437	29.4668	8.84055	0	3.83927	0	10.7799	13.8828	0	0	0	0	0.457456	0	13.6784	0	0	2.23142	0
AT1G10040	0.667253	1.75193	0	0	0	0	15.8317	0	0	0	0	0	0	0	0	0	5.99903	0	0	0	0	0	0	0	0	0	0	0	0	0	0	0	0.509172	0	0	0	0	0	0	0.428309	0	0	0	4.85105	8.82964	0	0	0	2.55561
AT1G10050	13.3234	0.0542371	2.91026	1.37993	1.51239	0.0433616	0	1.61149	0	0	0	0	0	0	0	6.44045	2.03349	1.93001	17.7327	18.0877	14.6261	0	6.53732	4.62852	0	0	2.51137	33.2974	26.3433	60.4136	23.1446	0	8.85333	5.93011	13.5969	2.92329	1.93428	9.58011	0	7.96008	0	0.431181	0.505287	11.9372	25.901	16.1905	0	21.8063	10.8883
AT1G10060	10.9799	0	1.89988	1.06832	0.347288	0	0.104538	33.1669	0	0	18.0776	0	1.13638	0	0	0	16.5246	9.53363	7.60409	13.7484	0	4.68869	7.38154	4.22366	4.84949	9.60063	23.5079	15.8549	1.3808	0	0	23.1555	27.1528	6.22461	0	49.1291	48.3766	38.1976	57.1019	21.667	34.5204	22.3292	16.8284	6.75633	18.9628	26.536	0	1.12499	5.13052
AT1G10070	0	16.6261	0	0	0	1.10279	0	0	0	0	0	0	0	0	0	0	0	0	0	0	0	0	0	0	0	0	0	0	0	0	0	0	1.33987	0	2.15599	0	0	0	0	3.49422	0	0	0.0235353	14.46	1.36316	0.758858	2.45355	19.9058	2.97405
AT1G10090	12.3093	15.3349	40.5532	2.60846	0	2.01911	0	2.17648	26.689	0	0	30.4427	22.1985	25.1749	8.37915	0	3.3209	50.1834	18.4245	16.6384	31.4584	52.3785	25.0732	18.2223	26.0878	14.4997	12.869	20.3059	26.4877	0	14.9615	26.8486	12.8381	10.7403	71.4339	6.57177	14.8744	11.7907	30.3386	3.9653	16.2584	21.8876	34.672	10.1132	0	0	0	3.19639	36.9401
AT1G10095	0.973161	0	0	0	0	1.87723	16.4533	6.41035	3.00251	0	0	1.95722	0	0	0	10.7103	0.119771	0	1.97466	0	0	1.89608	0	15.0161	0	0	11.9627	0	1.473	0	0	0	6.66566	0	1.00777	0	0	0	15.5981	0	13.317	19.4991	0.849345	0.50994	21.9291	0	35.344	0.178021	8.86524
AT1G10100	0	0	0	0	0	0	0	0	0	0	0	0.661871	0	0	0	8.08395	0	0	0	0	0	0	0	0	0	0	0	0	0	0	0	0	0	0	0	0	0	0	0	0	0	0	0	0	0	0	0	0	0
AT1G10110	0	0	0	0	0	0	0	0	0	0	0	0	0	0	5.70038	0	0	0	0	5.24466	0	0	0	0	0	0	0	0	0	0	9.12366	0	0	0	1.2051	0	0	0	0	0	22.6785	0	0	0.682684	0	0	0	0	0
AT1G10120	20.2556	22.424	14.6953	9.62101	4.04452	0	15.9567	22.9472	26.9115	27.2925	1.7079	16.1787	11.7943	0	45.8092	0	23.0911	0	0	8.48692	15.0976	3.85953	16.3961	0	11.5792	0.697618	17.7573	0	4.08648	0	24.8961	21.251	7.30989	22.2187	28.0524	38.5235	6.63772	45.7561	34.7022	38.0207	0.0237239	26.1734	28.7739	16.0642	25.1033	3.41388	0.223959	11.7429	22.4894
AT1G10130	55.4327	20.665	42.4414	41.7499	23.3767	50.98	4.73015	33.262	0	45.5092	47.772	66.1968	5.40493	0	62.4876	45.2071	21.1796	43.994	21.6321	21.0333	23.7847	38.5301	15.7242	36.7524	33.6622	24.0384	11.5765	19.7934	53.606	55.7038	41.8917	12.9636	34.7251	38.5323	43.077	10.2426	42.2579	11.9645	46.0464	33.5914	47.1893	23.9649	20.804	49.754	29.1562	32.2624	32.7415	5.83457	37.3613
AT1G10140	11.8435	0	0	0	0	0	0	6.23279	0	0	2.50918	0	0	0	0	0	0	0.743743	0	0	0	0	0	0	3.97399	0	0.263643	0	0	0	0	0	5.18334	0	0	0	0	0	0	0	0	0	7.70638	12.3241	14.5001	3.17736	2.52214	4.01626	6.02473
AT1G10150	22.3436	33.2803	2.11478	0.882389	0	3.11691	0.862176	54.5034	14.8932	0	1.56999	12.3179	10.3175	0	22.9632	28.6481	29.4367	3.32349	33.8798	25.9371	35.8253	31.8693	15.547	8.44318	17.7094	12.0822	20.7062	30.3965	52.9479	0	10.0144	1.15053	2.35116	15.2592	15.3104	4.44139	17.9001	23.1397	17.5202	46.6053	10.3545	20.5	15.2404	0.643387	6.68975	19.027	0	0.0913507	13.4476
AT1G10155	0	0	10.2008	0	0	0	0	3.0472	0	0	0	0	0	0	0	0	0	0	6.78375	0.916829	0	0	0	0	0	0	0	0	0	0	0	0	0	0	0	0	0	0	0	0	0	0.906338	0	0.206812	0	0	0	0	4.0704
AT1G10160	8.19538	0.248273	10.7909	22.1562	1.08553	24.452	3.61744	7.83773	1.28208	6.15489	51.3001	35.0083	15.0087	4.82424	15.7857	12.6131	1.23582	33.4924	27.6558	16.5367	33.0972	4.8105	6.89828	45.2708	17.1789	3.77891	28.9921	10.2109	24.1367	0.336466	35.8212	0	10.6908	9.87621	5.61061	0	6.22024	13.1752	5.10583	6.59781	1.21802	0	11.8685	18.236	36.5079	17.2619	81.738	43.7798	21.8324
AT1G10170	76.4786	109.633	61.5121	38.7628	18.4289	89.4429	80.5481	112.664	58.3743	27.8013	93.5173	80.5466	119.249	2.49068	93.6296	101.496	90.979	101.534	76.7899	85.6018	61.4819	185.816	100.532	75.7588	28.1154	68.639	80.746	76.6145	89.326	0	67.545	133.703	149.163	68.7937	48.4693	63.4552	102.804	85.1789	71.9053	60.3912	106.787	83.0154	159.771	132.794	139.874	136.197	192.688	171.418	45.477
AT1G10180	22.1517	52.1577	14.0649	20.6861	21.3603	39.8534	18.5952	20.2578	1.57572	0	27.9809	21.507	27.3441	23.3288	4.46545	15.4485	21.1848	10.9214	14.3109	10.7586	2.03243	24.083	38.0266	21.0768	21.9061	30.7955	24.7459	21.0172	2.35268	0.362183	42.7573	24.6424	36.0231	40.9332	23.8995	1.48883	24.5196	59.2841	26.297	15.5302	20.8048	0	31.4973	20.6054	26.9898	14.0085	0	4.67809	18.3745
AT1G10190	0	0	0	0	0	0	0	0	0	0	0	0	0	0	0	0	0	0	0	0	0	0	0	0	0	0	0	0	0	0	0	0	0	0	0	0	0	0	0	0	0	0	0	0	0	0	0	0	0
AT1G10200	0	13.1976	0	0	1.22706	0	1.76276	11.3118	3.07212	0.84812	0	0	7.9762	0	0	1.32903	1.72655	0.461135	5.04593	26.9887	0.424679	31.1623	0.161534	44.2297	14.9205	45.3543	36.4665	30.5919	0	36.9638	26.6371	0	28.9396	6.93671	33.8649	110.346	8.13801	15.6999	32.2886	6.27243	15.2433	24.9596	7.69351	12.7035	14.2895	15.3302	41.983	28.4502	15.0738
AT1G10210	0	1.70651	12.5	0	0	14.8866	0	0	2.39396	0	15.4831	0	0	0	0	5.51727	3.99815	8.20451	0.0124822	3.9897	0	1.32508	18.2074	3.32237	9.008	0	0	1.32848	0	0	1.00962	0	1.67763	5.99157	0	0	12.6988	3.29927	9.41756	0	0	15.8959	0.0168343	7.61708	0	9.15218	0	9.59894	3.88604
AT1G10220	0	0	0	0	0	0	0	0	0	0	0	0	0	0	0	0	0	0	0	0	0	0	0	0	0	0	0	0	0	0	0	0	0	0	0	0	0	0	0	0	0	0	0	0	0	0	0	0	0
AT1G10230	0.739836	1.05422	0	0	19.0934	0.596942	17.6155	19.1599	0	0.657071	1.38952	13.1367	1.04078	1.65917	0	4.54074	15.2765	0	0.0933617	0	23.6762	0.188055	27.9097	2.60938	0	0	0	0	0	0	1.55882	40.5571	19.0806	0	4.42808	0	6.56339	13.7407	0.588717	2.1316	0	16.4767	0.0526133	13.8576	4.84984	1.22402	0.701175	2.07013	8.58738
AT1G10240	11.8923	17.4608	23.217	0	0	34.556	23.6966	8.41027	30.5896	0	16.8495	0	5.98027	0	4.37995	36.1064	11.3461	12.0427	0.308073	25.2952	2.84344	3.60125	12.9136	1.86834	14.9273	20.0544	1.93503	52.7689	18.7644	0	0.447867	3.62902	19.2085	10.1684	21.9149	0	0	14.4397	17.687	19.2255	13.7446	16.1815	4.95736	7.63487	0.0142948	0.25399	58.8181	17.1898	3.67219
AT1G10250	0	0	0	0	1.19243	0	0	0	0	0	0	0	0	0	0	0	3.23366	0	0	0	0	0	0	0	0	0	0	0	0	0	0	0	0	0	0	0	0	0	0	0	0	0	0	0.58161	0	0	0	0	0
AT1G10260	0	0	0	0	0	0	0	0	0	0	0	0	0	0	0	0	0	0	0	0	0	0	0	0	0	0	9.88132	0	0	0	0	0	0	0	0	0	0	0	1.80041	0	0	0	0	0	0	0	0	0	0
AT1G10270	47.114	37.0115	28.5978	54.7758	42.9471	21.776	35.6182	8.20399	39.8272	58.1836	62.1721	55.5862	71.8682	6.88165	3.9839	7.54167	21.5613	64.8951	39.4249	47.1749	16.8559	3.97409	15.6181	17.3107	64.1224	37.0885	35.3001	47.5806	96.3799	48.5859	23.9238	92.493	30.7977	9.69494	14.9848	36.4148	10.4592	25.3314	26.2836	26.6332	43.2379	18.9902	50.1415	34.3319	4.37739	21.3565	0	15.4934	49.7894
AT1G10280	1.1714	48.4149	0	0	0	15.5209	1.38055	2.47021	0	0	0	4.60955	0	0	56.2805	3.95499	19.5848	7.76363	16.89	4.50756	15.8035	1.54362	5.29267	8.79185	11.289	2.49977	23.5148	33.7403	0	3.31721	0.150725	28.9398	14.4239	22.4844	4.9908	0	21.2055	2.43227	4.68732	1.68689	0.563443	20.4197	8.70215	8.30118	9.66137	13.3383	0	9.11844	5.12555
AT1G10290	123.588	99.676	72.9553	47.4145	71.7246	113.177	62.3655	53.5884	73.9774	142.699	39.3301	90.944	94.4045	135.123	136.96	113.877	58.2623	99.6358	79.2969	88.3642	17.0342	60.1461	69.0538	122.691	136.347	72.3962	95.8421	138.472	212.397	134.777	216.226	72.5472	114.278	58.1125	56.4545	50.8576	53.9211	76.604	168.292	118.043	104.399	100.583	121.29	147.581	80.9107	139.636	25.5605	127.728	124.525
AT1G10300	0	0	0	0	0	0	0	0	0	0	0	0	0	0	0	0	0	0	0	0	0	0	0	0	0	0	0	0	0	0	0	0	0.517604	0	0	0	0	0	0	0	0	0	0	0	0	0	0	0	0
AT1G10310	30.425	0.0100943	5.47803	14.3169	0	22.2349	14.5166	19.6966	19.8887	0	36.84	1.06969	2.05067	0	0	16.9694	5.08188	27.5739	26.2781	4.92206	7.59922	30.121	11.862	15.1891	36.3474	5.05592	28.3954	0.609708	105.838	0	41.9557	6.70547	2.81627	20.5535	23.5012	66.1007	30.0055	14.3603	26.9584	31.7441	32.0879	86.9392	15.4313	7.90041	0.658279	13.9828	42.1369	1.08276	13.2077
AT1G10320	1.74464	0	0	14.4447	0	3.54636	0	3.08092	0	4.11639	2.58698	0.716331	12.0525	0	0	13.5277	27.5906	2.50628	0.0236138	8.86217	1.77336	36.2675	14.9166	13.8561	3.00797	22.6297	8.23895	0	22.5257	0	0.285447	4.60545	2.47684	0.11715	11.7391	2.28742	13.7154	19.8683	1.16761	49.1613	18.1991	2.10188	7.2291	6.69134	1.25793	4.19285	15.2034	0	8.23938
AT1G10330	0	0	0	0	0	0	0	0	0	0	0	0	0	0	0	0	0	0	0	0	0	0	0	0	0	0	0	2.33776	3.38112	0	0.0971869	0	0	0	0	1.87388	0	0	2.26529	1.7481	1.13645	0	0	0	0	0	0	0	0
AT1G10340	0	0	0	0	0	0	0	0	19.6963	0	0	0	0	0	0	0	0	0	0	0	0	0	0	0	0	0	0	0	0	0	0	0	0	0	0	0	0	0	0	0	10.5728	0	0	0	0	0	0	0	0
AT1G10350	0.565602	8.63509	1.881	11.5665	16.9153	11.259	21.6551	12.5037	0	0.143091	0	11.9257	13.9282	2.97708	2.61435	17.4446	21.4439	0	11.9549	2.22579	25.5492	2.09752	42.0341	25.3338	21.0272	0	2.06763	31.6984	0	0	18.1033	67.3842	16.6168	10.9179	110.944	0	60.8976	19.0967	2.97383	13.0982	11.8944	2.44383	13.9419	1.86934	0	7.04921	4.89646	1.5096	4.34534
AT1G10360	27.8509	18.3107	3.93771	68.0624	6.98622	22.9656	32.904	36.2961	17.269	7.2355	28.2242	20.4677	32.8434	28.2271	40.1662	30.3515	43.9539	50.6125	33.6731	15.6024	18.3852	0	0	25.3421	19.4576	48.1246	8.01348	0	0.989699	0	19.382	2.58302	18.707	26.8258	4.02797	25.6027	103.121	26.0584	9.22137	16.0258	13.6586	23.2839	0.414011	10.4729	5.01942	33.4459	2.75565	33.8593	10.255
AT1G10370	131.2	231.013	255.337	240.42	186.155	141.906	113.153	163.903	97.8833	232.422	185.307	228.157	158.422	231.138	227.538	162.455	158.972	210.804	178.021	177.514	112.205	0	33.4369	32.9145	21.9854	10.6529	3.50552	22.434	2.5642	33.0082	17.245	5.74738	30.7011	4.42699	15.944	20.6932	17.6637	9.61282	13.3759	57.4598	0.927784	44.235	1.47533	9.02714	8.55623	4.99566	4.70543	0	12.6312
AT1G10380	12.1265	34.1035	1.06333	12.172	23.5148	15.4425	9.46768	8.45427	25.3186	0.115613	23.5432	1.10008	0.756197	66.4209	0	0	9.60089	4.67914	14.5905	10.6698	17.3442	30.075	2.28342	10.9283	7.33238	4.84963	0.257683	2.74622	0	0	0	0.363068	0	26.4025	0.114414	1.46193	10.1478	0	0	0	12.2247	7.8458	21.9894	15.679	0	1.41143	0	0.892211	16.4619
AT1G10385	0	0	0	0	0	0	0	0	0	0	0	0	0	0	0	0	0	0	0	0	0	0	0	0	0	0	0	0	0	0	0	0	0	0	0	0	0	0	0	0	0	0	0	0	0	0	0	0	0
AT1G10390	111.161	144.066	122.871	176.268	91.6561	179.945	166.505	72.1535	67.6715	167.092	213.88	132.551	121.761	69.8327	116.172	32.8606	34.2615	123.751	126.914	118.684	34.0506	16.9578	47.0608	123.469	116.409	127.133	150.55	244.159	198.074	167.113	203.426	45.53	71.2113	115.111	153.237	30.8945	43.1647	63.7994	28.9032	5.79573	140.447	241.567	237.695	173.39	73.354	191.771	44.2328	118.48	157.578
AT1G10400	0	0	0	0	0	0	0	0	0	0	0	0	0	0	0	0	0	1.22256	0	10.9955	0	0	0	0	0	0	0	0	0	0	0	0	0	0	0	0	0	0	0	0	0	0	0	0	0	0	0	0	0
AT1G10410	31.5895	14.9224	1.72425	15.1444	0.0479619	24.7401	19.1633	12.5463	0.902067	32.0348	15.6754	0	7.68344	37.432	53.9055	26.9288	14.5157	9.29613	7.15995	0	0	2.0518	41.3981	10.8725	19.0271	31.0735	23.6238	100.82	3.78122	3.18465	25.4273	62.4385	31.3966	40.4471	8.9021	0	42.1851	13.8792	13.1417	35.0656	19.4042	76.5437	8.69972	30.3779	25.0596	1.92702	3.80946	10.3437	8.85902
AT1G10417	0	0	0	0	0	0	0	0	0	0	0	0	0	0	0	0	0	0	4.0173	0	0	0	0	0	5.46551	0	0	0	0	0	0.208941	0	0	0	0	0	0	0	0	2.90898	0	0	0.876449	0	0	0	0	0	0
AT1G10419	0	0	0	0	0	0	0	0	0	0	0	0	0	0	0	0	0	0	0	0	0	0	0	0	0	0	0	0	0	0	0	0	0	0	0	0	0	0	0	0	0	0	0	0	0	0	0	0	0
AT1G10430	0	0.394248	43.4333	14.6792	20.2102	0	19.7078	13.5284	0	35.902	18.6024	14.6863	0.415897	21.7765	0	33.4339	29.408	13.4556	8.50452	20.6669	0	4.47857	14.1049	27.41	18.3741	2.12973	23.4023	6.047	27.4895	0	20.9155	29.6989	18.5343	5.62571	20.9109	21.828	0	5.21078	6.30324	2.44427	14.5024	65.8549	16.5144	11.8928	3.64425	21.95	5.64582	1.66352	14.7221
AT1G10440	0.0156687	0	0	0	0	0	0	0	0	0	0	0	0	0	0	0	0	0	0	0	0	0	0	0	0	0	0	0	0	0	0	0	0.474341	0	0	0	0	0	0	0	0.0178478	0	0	0	0	0	0	0	0
AT1G10450	49.0504	15.4553	1.91582	9.81187	25.8787	37.276	17.5845	59.6081	0.714322	0	30.8768	15.9808	33.4099	0	0	43.4842	25.8218	10.7695	4.53649	42.526	44.4671	50.716	65.7259	29.1968	21.6997	6.20913	2.1353	20.9817	29.7493	0	30.1974	0.365511	53.8566	39.8518	26.2514	25.0735	69.1008	20.8297	92.6173	59.1852	25.3812	44.0665	43.2858	33.696	45.8273	11.6218	62.064	34.1078	27.3144
AT1G10455	0	0	0	0	0	0	0	0	0	0	0	0	0	0	0	0	0	0	0	0	0	0	0	0	0	0	0	0	0	0	0	0	0	0	0	0	0	0	0	0	0	0	0	0	0	0	0	0	0
AT1G10460	0	1.59707	0	0	0	0	0	0	0	0	0	0	11.4059	0	0	0	0	0	0.530054	0	0	0	0	0	0	1.79003	0	0	0	0	0	0	0	0	0	0	0	0	0	0	0	0	0	0	0	0	0	0	0
AT1G10470	97.371	68.888	71.7192	57.0357	36.6612	51.579	24.5681	118.013	81.0614	12.0404	82.5466	73.3177	77.4754	128.051	30.6331	111.409	103.097	78.1353	81.7261	20.5091	50.4279	16.1042	94.7277	91.0708	58.5127	26.7633	68.3139	156.239	37.0803	166.334	122.35	81.95	79.1893	92.7935	86.0117	77.5066	124.724	76.6363	76.3505	80.6373	101.101	184.688	85.4287	53.6079	91.4319	57.9457	57.0593	88.5464	96.5459
AT1G10480	0	0	0	0	0	0	0	0	0	0	0	0	0	0	0	0	0	0	0	0	0	0	0	0	0	0	0	0	0	0	0	0	0	0	0	0	0	0	0	0	0	0	0	0	0	0	0	0	0
AT1G10490	10.1462	33.2121	25.4807	26.2537	52.5242	15.577	38.2146	44.7647	80.3829	1.14721	23.9019	4.17004	0.28222	24.0518	11.3045	17.9345	21.7123	55.803	20.565	10.0601	56.2558	15.4953	104.02	11.0309	40.9227	71.7013	43.671	28.7508	4.3855	61.4033	78.7098	48.3476	60.6142	12.1907	33.991	8.15621	59.5054	58.1794	60.3692	82.2495	29.8017	45.6944	43.4379	27.8267	21.0002	1.13656	0	0.353811	38.866
AT1G10500	5.79468	2.41193	8.65063	61.567	9.6491	27.7541	42.2617	51.8173	0.395026	72.155	10.2461	7.42528	18.609	55.5858	43.7108	43.7672	35.1977	49.6883	12.7147	33.1595	29.5743	6.54007	19.1579	33.6205	3.70964	81.96	48.1307	24.8045	25.1207	24.4484	28.0013	117.914	30.3953	12.1614	51.272	33.3218	20.1195	89.0516	6.17848	77.759	0.381593	20.6233	19.3138	23.4077	58.0651	30.4616	41.8476	58.9208	22.77
AT1G10510	34.19	33.2797	21.9129	2.40373	0	60.9827	13.107	14.4246	23.588	21.2569	38.5356	32.5109	17.1503	38.8297	12.5663	100.694	45.3661	37.6305	17.8331	27.2251	15.0599	33.8221	22.5578	37.144	41.5518	48.2514	62.0243	41.2883	31.5187	52.1554	36.8654	38.9187	110.89	34.0842	58.8226	36.7946	131.731	93.9981	71.183	67.6774	24.1962	28.1559	51.5532	38.4552	27.539	34.4539	60.7696	32.3782	46.9758
AT1G10520	0	0	0	0.471231	0	0	0	0.82367	0	0	0	0	10.31	0	0	0	0.164382	4.99153	0	9.51434	0	0	23.7915	0	2.51545	0	0	0	0	53.7868	0	0.384725	2.05955	0	0	20.8854	0	0	0	0	0	0	0	0.472412	0	0	0	10.7428	2.26653
AT1G10522	22.3867	7.77497	46.7209	27.7903	1.23143	6.92876	30.7111	12.4274	2.42255	63.3036	55.0985	36.0435	18.1582	33.856	25.9502	1.65544	0.309659	12.8774	30.9542	31.4392	2.28279	87.9543	98.7547	52.0322	41.2317	46.1055	82.0791	52.3377	70.0673	64.3474	65.6159	133.511	26.4475	42.1477	68.497	0	67.5365	32.9154	62.7946	35.4019	101.922	13.4764	113.684	57.6088	42.3986	38.0169	64.8741	57.8539	82.8243
AT1G10530	0	0	0	0	0	0	0	0	0	0	0	0	0	0	0	0.182076	6.19619	0	4.78137	0	0	0	2.14196	0	0	0	0	0	0	0	0	0	1.03503	0	0	0	0	0	0	0	0	0	0.157242	7.17764	0	0	0	0	0
AT1G10538	0	0	0	0	0	0	0	0	0	0	0	0	0	0	0	0	0	0	0	0	0	0	0	0	0	0	0	0	0	0	0	0	0	0	0	0	0	0	0	0	0	0	0	0	0	0	0	0	1.9707
AT1G10540	12.9248	0	0	2.1435	0	0	0	1.01389	0	0	0.407362	0	0	0	0	0	0	0	0	0	0	0	0	0	0	0	0	0	0	0	0	0	0	10.0848	0	0	0	0	0	0	0	0	0	0	0	0	0	0	0
AT1G10550	0	0	0	0	0	0	0	0	0	0	0	0	0	0	0	0	0	0	0	0	0	0	0	0	0	0	0	0	0	0	0	0	0	0	0	0	0	0	0	0	0	0	10.3281	6.26216	0	0	0	0	0
AT1G10560	0	0	0	0	0	0.634091	0	0	0	0	0	0	0	34.487	0	0	2.69179	0	0.233478	0	0	0	0	0	0	0	0	0.280767	0	3.64327	0	0	0	0	0	0	0	0	0	0	0	13.6188	0	0	0	0	0	11.498	0
AT1G10570	25.0541	3.07862	0.846715	0.862861	22.1451	0	3.54305	20.4002	0	2.85549	0.879193	10.9862	8.53593	0	0	3.47793	3.11512	0.469076	8.86772	4.84644	3.20709	0	23.8422	45.4643	13.7472	30.7226	9.68874	0	25.6639	43.9707	0	51.4481	15.1345	19.8531	13.9742	1.68244	0	13.5045	4.08793	6.44188	0.409939	0	7.31889	5.43035	3.88972	0.943164	0.0661444	1.85219	16.4377
AT1G10580	19.1018	54.7779	6.37408	35.9364	86.3563	13.9529	29.5707	57.7828	21.4603	64.1842	3.32837	37.5647	21.1704	57.6518	52.4547	72.8047	24.258	32.6319	18.7464	32.7321	65.7683	18.7834	58.9631	12.4164	24.1009	19.2852	35.5429	0	3.48029	6.26397	23.5154	32.0829	30.9547	6.7489	30.636	36.6386	13.6783	50.6081	35.1624	33.6369	13.7946	24.1824	34.9282	38.921	88.0447	31.3644	7.42371	11.8224	28.8755
AT1G10585	0	0	0	0	0	0	0	9.64199	0	0	0	0	0	0	0	3.06131	0	0	0.0393957	0	0	0	0	0.256652	0	0	0	0	0	0	10.8103	0	0.329771	0	12.3938	0	3.44618	10.4868	0	0	0	1.30793	0	0.153016	24.6081	0	45.611	0	0
AT1G10586	0	0	0	0	0	0	0	1.35593	0	0	0	0.395345	0	0	0	0	0	0	0	0	0	0	0	0	0	0	0	0	0	0	0	0	1.21339	0	0	0	0	0	1.36481	0	0	0	0	0	0	0	0	0	0
AT1G10588	0	0	0	0	0	0	0	0	0	0	0	0	0	0	0	0	0	0	0	0	0	0	0	0	0	0	0	0	0	0	0	0	0	0	0	0	0	0	0	0	0	0	0	0	0	0	0	0	0
AT1G10590	0.554259	38.0317	47.2702	14.2917	23.7079	13.9959	0.156581	70.0998	49.6996	4.72186	26.7659	32.9448	0.231847	0	17.0985	44.0131	53.447	29.4155	4.01331	39.5758	16.035	14.2174	63.5302	30.4866	22.9934	28.424	16.7836	9.85951	3.38705	48.5501	30.2289	1.86758	49.1189	52.539	61.2557	43.3802	63.9503	42.4896	44.6313	14.1168	30.6484	27.5266	16.7637	52.5173	58.5273	21.1572	45.5264	45.9721	32.1106
AT1G10600	13.313	3.2773	20.577	0	0	14.3995	13.0093	1.6967	1.67821	35.0124	0	0	9.54358	0	0	13.4487	10.8303	21.8614	14.4458	4.77943	0	1.69682	23.4439	24.0428	3.65806	0	20.0574	0	20.5809	59.6724	10.2561	2.07939	14.0527	11.4527	30.2569	6.41627	20.3621	15.9872	40.3595	11.0878	13.3172	12.253	2.42413	19.7231	24.6482	14.6296	0	1.0696	12.554
AT1G10610	1.20053	0.909533	0	0	0.40002	2.06887	0	19.7888	0	0	20.4159	0	0	0	0	16.6501	0	0.609331	0.217312	2.23834	8.34108	0	12.8048	0.163181	4.16813	11.9504	0	0	23.198	0	12.5316	3.22232	8.25071	5.28525	3.05162	17.8339	4.78758	13.5892	8.32443	7.0161	0	0	0	0.352645	15.4235	0	0	0	0
AT1G10620	0	0	0	0	0	0	0	0	0	0	0	0	0	0	0	0	0.775457	0	0	5.2583	0	0	0	0	0	0	0	0	0	0	0	0	0	0	0	0	0	0	0	0	9.93707	0	0	0	0	0	0	0	0
AT1G10630	20.0823	34.6159	27.0617	20.2883	89.8707	39.7929	40.0423	18.53	0	5.50716	29.9083	26.4379	32.1069	25.4044	0	37.3249	52.6554	19.1344	32.5257	43.2674	10.5447	65.1342	72.5931	31.7049	15.4706	66.4163	30.0554	0	0	39.4033	36.7568	51.2447	30.9508	19.0482	3.01567	25.9694	79.9623	62.1978	55.0954	78.3344	40.8602	0	38.4493	40.2457	91.5366	11.0435	34.3257	43.7527	20.9686
AT1G10640	34.0513	45.6368	31.1306	15.4721	54.3859	48.399	3.56739	32.7483	34.0318	114.763	46.9292	73.6208	95.4168	6.11349	49.2854	39.4255	76.7567	16.7889	37.1752	49.2721	48.115	7.92815	30.9507	36.4002	8.77858	5.81924	34.9562	18.2536	27.5613	5.61522	60.1764	131.344	73.1393	8.52975	31.3337	56.5877	47.2623	31.1432	61.3325	38.9977	29.0724	0	6.37204	9.60051	0	0	71.3525	0	13.4898
AT1G10650	50.3898	21.3443	5.68509	17.577	22.0022	13.2214	13.6169	6.9805	59.2392	35.7082	28.6445	28.684	60.2368	33.5438	32.2899	22.5624	42.3154	52.7954	31.8719	42.5183	32.9562	0	17.231	9.32348	18.8981	6.80804	5.98227	10.9722	2.816	45.388	1.28517	33.9774	22.2798	13.9662	28.8119	37.0347	17.1654	10.5577	11.9053	20.3465	13.4196	60.7013	16.9966	3.92413	0	12.1957	0	23.7032	9.66885
AT1G10652	0	0	0	0	0	0	0	0	0	0	0	0	0	0	0	0	0	0	0	0	0	0	0	0	0	0	0	0	0	0	0	0	0	0	0	0	0	0	0	0	0	0	0	0	0	0	0	0	0
AT1G10657	0.870892	0	0	15.0732	27.637	0	0	0	0	0	1.40725	0	0	0	0	3.01239	4.67389	2.23547	5.85661	0	4.11243	0	32.0912	0	26.5266	7.06127	12.6327	0	0	11.0722	9.01984	21.1269	8.18727	0	21.9351	20.6643	0	1.82202	5.16779	0.386421	0	12.5533	10.9872	5.51802	3.42313	11.9219	0	9.98806	10.3968
AT1G10660	29.4565	1.26628	2.59652	50.8117	51.0707	46.2488	5.14615	16.8822	0.25448	59.0319	27.1308	38.7334	43.7511	24.5811	106.05	58.0325	32.2666	17.3693	36.0584	12.4226	2.97943	2.25182	26.4037	7.54725	13.8745	39.237	13.3828	3.81342	0	0.695588	65.0789	26.1043	20.5748	81.1499	9.06009	31.5959	57.9951	22.21	23.5889	36.4572	0.880467	5.32925	17.0626	34.3872	37.7127	36.863	40.1454	33.252	14.2616
AT1G10670	56.578	71.6472	75.6397	109.415	144.369	78.6225	56.6201	144.617	53.1947	38.3013	86.4615	67.1501	105.852	103.525	190.106	99.0019	150.447	64.1344	88.614	109.245	144.922	52.075	126.879	59.7083	99.4276	130.954	86.6529	74.4072	99.7177	162.118	72.0675	156.619	142.51	84.9001	94.1807	166.348	89.3526	169.091	195.208	178.528	106.013	91.9638	93.744	102.351	173.616	69.0274	194.795	62.3658	86.8931
AT1G10680	0	0	0	0	0	0	0	0	0	0	0	0	0	0	0	0	0	0	0	0	0	0	0	0	0	0	0	0	0	0	0	0	0	0	0	0	0	0	0	0	0	0	0	0	0	0	0	0	0
AT1G10682	0	0	0	0	0	0	0	0	0	0	0	0	0	0	0	0	0	1.10969	0	0.465474	0	0	0	0	0	0	0	0	0	0	0	0	0	0	1.938	0	0	0	14.8095	0	0	0	0	0	0	0	0	0	0
AT1G10690	0	0	0	2.41904	0	12.2333	1.27847	0	0	0	0	0.214587	0.194395	0	0	0.174566	0	1.18187	12.3014	1.25283	0	0	0	5.82037	0.901932	0	0	1.66022	0	0	0	0	0	0	2.95675	0	0	0	2.94564	0	0	0	6.17799	5.62516	0	11.6106	0	1.57281	2.99029
AT1G10700	0.740593	0.0744667	0	15.3111	0	1.09989	19.3345	4.66837	2.98327	55.6215	34.3249	0.343105	1.75301	28.3129	0	4.90378	8.71648	3.07073	5.58694	19.8875	0	29.2113	13.5238	29.5862	9.48328	5.17521	34.1887	61.5047	0	37.4163	17.7687	0	9.29592	0	5.54068	22.0775	0	4.10335	9.23524	2.40866	4.65808	27.3847	7.34246	25.1474	8.11712	1.78967	2.42593	22.9298	2.21227
AT1G10705	0	0	0	0	0	0	0	0	0	0	0	0	0	0	0	0	0	0	0	0	0	0	0	0	0	0	0	0	0	0	0	0	0	0	0	0	0	0	0	0	0	0	0	0	0	0	0	0	0
AT1G10710	0	0	0	0	0	0	0	0	0	0	0	0	0	0	0	0	0	0	0	0	0	0	0	0	0	0	0	0	0	0	0	0.202202	0	0	0	0	0	2.52655	0	0	0	0	0	5.17366	10.278	0	0	0	0
AT1G10717	0	0	0	0	0	0	0	0	0	0	0	0	0	0	0	0	0	0	0	0	0	0	0	0	0	0	0	0	0	0	0	0	0	0	0	0	0	0	0	0	0	0	0	0	0	0	0	0	0
AT1G10720	0	0	1.4903	0	0	1.33198	0.00724571	3.97894	0	18.2257	1.12622	0	0.168015	0	52.7158	1.42831	4.50824	0.0443029	4.51953	3.77357	20.1487	0	2.26846	13.3094	9.7438	5.15366	9.94304	0	6.02553	2.08064	0	1.75277	9.50201	8.46577	0	20.3256	0	1.35277	9.86932	5.73754	21.8164	17.7825	8.83742	10.5872	44.5627	0	0	1.01121	3.25874
AT1G10730	10.9287	0	0	0.277489	0	0	0	0	0	0.267887	0.0398495	0	10.3586	0	0	15.5839	4.99643	0.52059	4.44442	2.71712	0	0	0	4.73711	2.28082	0	12.388	0	0	0	0	0	1.17514	0	0.974788	0	0	0	0	0	8.57007	10.5451	9.79466	2.4799	18.8435	0.422182	6.99619	30.0404	1.01266
AT1G10740	37.8925	41.4679	1.30424	27.1378	0	64.1758	42.657	44.1629	106.33	123.297	74.1608	37.5426	58.527	66.5753	7.43848	105.319	58.9467	96.0421	85.6957	50.406	136.253	30.1474	10.0181	13.3647	8.55894	2.17601	32.2638	65.0155	46.1721	0	20.0951	8.08404	27.7984	71.7848	32.3177	2.43725	14.2582	31.1807	34.6702	31.8595	37.8799	47.1995	34.9149	18.5387	39.0606	24.1113	3.0278	42.1575	21.661
AT1G10745	0	0	0	0	0	0	0	0	0	0	0	0	0	0	0	0	0	0	0	0	0	0	0	0	0	0	0	0	0	0	0	0	0	0	0	0	0	0	0	0	0	0	0	0	0	0	0	0	0
AT1G10747	0	0	0	0	0	0	0	0	0	0	0	0	0	0	0	0	0	0	0	0	0	0	0	0	0	0	0	0	0	0	0	0	0	0	0	0	0	0	0	0	0	0	0	0	0	0	0	0	0
AT1G10750	0.210386	10.9976	0	0	0	16.0775	0	1.13368	0	0	0.80763	11.7421	11.7188	0	0	11.2607	0	0.182276	0.406134	6.16053	23.3417	3.04079	2.44979	0	0	0	0	0	1.81948	0	18.1304	56.3241	3.07207	7.16974	1.64632	0	3.40029	0	18.292	0	10.6678	18.7403	0	0.838289	20.187	0.64732	3.84969	0	0.738776
AT1G10760	127.64	151.395	152.803	68.9882	208.987	205.583	150.883	288.31	133.259	59.3241	94.0687	270.679	121.489	0	229.795	237.013	183.638	187.578	170.166	280.796	196.097	581.866	784.066	726.33	374.608	591.236	685.206	401.312	478.153	848.59	479.301	871.651	517.652	213.398	841.334	1174.45	840.034	935.523	685.333	1045.34	577.011	900.138	455.673	432.224	720.658	390.645	411.861	510.888	542.424
AT1G10770	0	0	0	0	0	0	0	0	0	0	0	0	0	0	0	0	0	0	0	0	0	0	0	0	0	0	0	0	0	0	0	0	0	0	1.51336	0	0	0	0	0	0	0	0	0	0	0	0	0	0
AT1G10780	0.306246	2.02776	18.4865	14.7294	0	1.11747	0.278687	10.9407	0	31.668	0.568221	8.88929	7.57209	33.8261	0.86045	0	9.31868	7.4278	5.48103	0	0.974135	20.8014	1.14471	8.96613	9.2798	5.26131	14.0224	0	6.42243	0	12.1992	22.9157	30.0817	12.054	14.0907	0.0733466	0	12.6578	16.899	1.26548	12.2452	16.7289	0.137392	19.3666	1.3689	5.74177	46.3404	10.7306	6.44719
AT1G10790	0	0	0	0	23.3606	0	0	0	0	0	0	0	0	0	0	0	0	0	0.352936	0	0	0	0	0	0	4.9609	0	0	0	0	0	0	0	0	0	0	0	0	30.3374	0	0	0	0.475991	0	0	0	0	0	0
AT1G10800	0	0	0	0	0	0	0	0	0	0	0	0	0	0	0	0	0	0	0	0	0	0	0	0	0	0	0	0	0	0	0	0	0	0	0	0	0	0	0	0	0	0	0	0	0	0	0	0	0
AT1G10810	0	0	0	0	0	0	0	0.650821	0	0	0	0.118337	1.30903	0	3.06237	5.55895	0	0	0	0	18.1298	1.67881	0	2.00717	0	2.63178	0	0	0	0	0.626503	0	0	3.18295	0	0	0	0	2.47178	2.31447	0	1.98646	0.549409	0	3.25597	0	0	0	3.16699
AT1G10820	9.7641	16.1564	6.5973	37.2076	32.813	15.2225	2.31447	3.78412	18.5525	6.85313	13.3181	23.8579	4.36424	2.60394	44.9692	5.05894	18.0046	11.8109	32.3225	34.2285	0	2.65371	14.6617	10.9565	26.4695	27.4567	32.809	11.9756	1.3368	110.115	61.6545	0	1.09005	28.5481	30.6123	14.693	1.27888	1.9543	2.80049	1.79401	20.421	14.1091	29.0835	29.6226	4.16924	59.6894	0	25.0816	46.6399
AT1G10830	26.4041	1.21594	2.72527	30.9162	52.5474	23.2906	32.3101	28.5352	65.7253	5.37881	106.366	35.5861	29.7832	38.3877	0	34.073	3.67304	13.0033	28.3021	17.7954	1.02083	1.02257	27.2245	44.3889	44.5701	55.4939	65.4098	25.3627	59.1282	4.03443	77.1145	37.0538	0.688834	61.1215	3.57233	0	16.3033	12.854	3.18939	12.7107	27.9096	35.7367	32.7491	65.8013	25.9027	27.3041	0	43.6651	55.0828
AT1G10840	93.5476	47.8482	130.189	39.3246	86.5242	48.6298	108.489	95.4636	68.9373	109.892	44.5701	128.943	42.5369	125.907	1.72049	146.128	105.093	113.088	88.6996	71.4561	32.9069	19.5537	119.126	97.7126	54.1024	42.5718	14.2357	180.763	21.8877	61.0024	62.5894	133.446	122.526	88.6929	67.5526	66.2341	76.0389	84.0763	55.1919	91.0606	49.4409	115.171	26.1174	50.2802	123.167	101.117	88.7075	84.747	43.3742
AT1G10850	93.5592	37.9219	2.06485	45.6213	95.3642	57.6496	21.1888	22.7257	49.8909	9.21344	58.3503	24.4158	34.5735	91.032	41.4113	27.874	46.6954	45.9769	82.0232	2.58392	29.0896	44.6319	17.5145	19.8802	37.6703	23.6372	24.3593	23.8431	77.0669	124.101	89.7091	7.5725	40.2864	21.0714	29.8559	36.2006	25.8502	1.55619	28.0142	31.8357	42.6871	28.3352	26.1503	30.7427	10.3589	51.289	49.001	47.8853	28.0367
AT1G10865	0.858017	2.33556	0	16.4788	0	0	25.6416	3.19194	0	3.02035	0	10.1101	0	0	0	14.9369	0	0	0	0	0	17.1549	0	7.50001	4.35281	3.06293	0	0	32.7192	0	0	0	2.70586	12.4914	0	0	12.3525	1.0088	0	0	0	0	0	0	0	10.8172	0	0.0620302	0.857532
AT1G10870	14.6398	4.83479	1.39064	1.84926	3.40572	7.35904	5.16158	31.4719	0	0.860723	0	7.48874	12.9134	0	3.20921	24.3063	23.7059	8.81544	10.4887	23.9824	36.7699	2.25695	54.1527	4.10404	8.43519	16.2148	0	44.7081	0	0	20.6759	1.02476	19.6819	17.2772	42.009	17.033	23.3115	4.83196	15.7979	14.5064	1.04264	35.6365	3.28231	18.0349	23.2891	12.2228	23.6604	11.4348	10.6448
AT1G10880	0	0	0	0	0	0	0	0	3.66166	0	0	0	0	0	0	0	0	0	0	0	0	0	0	0	0	0	0	0	0	0	0	0	0	0	0	0	0	0	0	0	0	0	0	0	0	0	0	0	0
AT1G10890	44.621	25.7815	15.3629	38.5433	20.8682	30.8597	4.74804	19.6378	7.99306	52.6073	8.74291	12.3145	25.8278	62.6303	0	0.947071	3.08748	21.7482	32.9769	5.47826	0	1.55161	14.2582	6.16861	29.552	88.2822	22.9237	1.01831	1.06781	0	2.59933	0	11.3992	9.67764	26.9595	0.739701	4.47023	1.88	14.5093	20.7108	18.4823	30.5902	26.3788	18.5301	2.24562	44.5408	2.97138	46.0329	41.45
AT1G10900	92.8907	49.9647	34.9806	32.948	43.7157	40.2339	63.8861	107.636	57.2334	4.60009	6.18012	63.1668	93.4821	29.8493	76.8378	74.8075	95.7076	52.1053	35.4706	78.455	89.4976	73.2543	120.674	139.934	115.915	31.2634	61.2522	8.75447	32.7995	42.993	68.1409	176.894	56.7524	20.5722	48.6261	105.813	163.182	75.3572	64.0107	79.8964	106.737	27.6272	21.7496	28.2103	15.3163	24.8979	0.114798	10.9182	64.98
AT1G10910	34.2467	12.9083	16.6472	18.3447	26.9566	27.2291	19.8181	28.0595	33.5284	2.42445	24.8227	10.8755	23.0722	35.1956	4.74276	12.9287	40.1766	40.6921	29.883	24.2761	46.2716	26.9438	17.047	35.1626	21.9029	68.2235	7.86697	35.4214	19.1683	67.34	37.8514	37.9284	16.5385	33.737	20.03	35.708	10.8374	47.0393	30.3858	44.0279	25.8892	0.760589	17.5359	24.137	59.4698	30.8884	18.461	17.9218	29.1405
AT1G10920	12.538	16.2635	5.79906	0	2.62381	1.98631	13.5028	37.2773	0	0	0	20.6304	0	0	0	0	17.3105	26.3109	5.29035	3.34878	20.2346	0.429106	24.234	7.87039	6.80368	13.028	2.64262	0	24.0199	30.9255	0.691791	47.9758	31.6816	18.3241	5.12747	0.917767	10.3733	14.598	21.7382	2.81407	30.0383	0.921273	36.471	24.4289	44.4778	1.03301	0	0	21.2081
AT1G10930	35.1181	13.7783	26.9442	18.1671	83.9869	2.33322	36.5943	13.6415	1.75119	0.87641	23.7829	14.4311	36.6547	63.3733	4.26931	26.8221	23.7183	18.0676	38.952	46.3019	48.1958	26.4964	81.0416	34.8688	42.4679	42.1084	34.1758	18.617	55.1616	108.375	57.8434	32.9612	27.1681	20.6194	48.3853	29.6943	22.4926	45.3838	51.6446	97.4143	25.5086	23.5997	42.1697	25.6337	29.265	12.8961	8.13265	28.2974	38.132
AT1G10940	35.1013	40.884	25.1487	57.5897	16.7014	20.3673	40.7246	47.7619	24.5161	39.5811	2.48621	26.2373	23.0846	0	12.4721	53.9567	34.9306	15.4906	29.3772	10.969	30.4573	61.9001	39.7859	41.6877	48.8161	83.5502	23.9457	88.9578	119.308	4.23507	35.3016	79.1505	110.925	78.5734	29.6837	10.212	82.2745	25.7399	54.3393	61.1271	19.2593	31.0938	37.5987	25.2032	19.1469	63.2165	95.4746	13.1265	79.1461
AT1G10950	259.053	170.772	145.434	227.713	379.858	228.12	145.335	139.659	112.158	201.87	195.7	257.744	217.781	163.424	82.5394	163.864	150.693	171.179	140.205	135.637	166.114	144.975	177.199	161.436	126.295	73.0934	192.019	103.735	167.971	224.717	136.317	186.36	135.407	258.507	136.32	145.169	116.442	141.015	146.734	98.5315	146.807	158.385	281.959	231.178	200.111	285.545	148.237	313.519	216.214
AT1G10960	1119.97	1197.88	1241.96	1146.64	960.883	1074.64	1137.08	573.203	1376.65	1221.03	899.381	1130.06	1393.85	1001.83	1505.25	499.605	487.112	1102.35	1159.95	979.059	601.473	544.817	266.515	322.714	514.338	207.369	694.413	617.323	352.295	356.835	464.962	414.273	244.311	578.064	465.868	266.463	362.911	248.837	270.997	385.893	338.992	444.69	710.978	614.289	345.828	676.209	326.456	478.821	586.984
AT1G10970	0	0	0	0	0	10.6037	0.603199	1.80383	1.37127	0	0.361023	0	10.0685	0	0	0	0	2.07003	0.169405	0	0	0	0	0	6.36048	2.19652	9.30607	0	0.550711	0	0	42.4291	0.130379	6.06745	1.01926	14.3012	0	4.18793	0	1.58867	0	0	0	0.197035	0	0	0	8.90664	4.6339
AT1G10980	1.79716	0	0	0	0	0	0	0	0	0	0	0	0	0	0	0	0	0	0	0	0	0	0	0	0	0	0.898319	0	0	0	0	0	0	0	0	0	0	0	0	0	0	0	0	0.474868	0	0	0	0	0
AT1G10990	0	0	0	0.118077	0	0	0	0	0	0	0	0	0	0	0	3.64653	0	0	0	0	0	0.203299	0	16.8471	0	0	0	0	0	0	0	0	0	8.96231	0	0	0	0	0	0	0	0	1.0749	10.695	1.22092	0.0884719	0	0.746945	0.268529
AT1G11000	0	1.08082	3.52902	9.03133	0	0	0	11.3016	0	0	0	0	0	0	0	7.4164	0	0.841921	0.457824	4.66455	0	0	2.9679	0	4.22653	8.37959	10.7447	0	0	0	0	0	11.6604	0	6.93928	2.74951	22.2463	4.12416	18.9604	26.2457	0	1.24376	9.11317	0.673203	0	0	7.3529	12.3005	0
AT1G11010	0	0	0	0	0	0	0	0	0	0	0	0	0	0	0	0	0	0	0	0	0	0	0	0	0	0	0	0	0	0	0	0	0	0	0	0	0	0	0	0	0	0	0	0	0	0	0	0	0
AT1G11020	8.79949	15.7433	11.6101	0.418109	0	0	9.09642	0	23.7438	0	0	12.1764	1.02473	0	4.43167	0	14.0274	0	0	6.47428	0	0	0	2.96191	14.7425	3.30448	0	22.2414	1.0929	0	0	29.8452	2.19097	0	2.89708	0	0	7.29473	3.10472	0.0882349	0.95999	9.81945	16.3624	5.42883	0	0	0	1.19757	11.527
AT1G11030	0	0	0	0	0	0	0	0	0	0	0	0	0	0	0	0	0	0	0	0	0	0	0	0	0	0	0	0	0	0	0	0	0	0	0	0	0	0	0	0	0	0	0	0	0	0	0	0	0
AT1G11040	0	0	0	0	0	0	0	0	0	0	0	0	0	0	0	0	0	0	0	0	0	0	0	0	0	0	0	0	0	0	0	0	0	0	0	0	0	0	0	0	0	0	0	0	0	0	0	0	0
AT1G11050	16.4952	19.0786	28.5464	0.475419	0	8.84807	2.56661	22.5397	0	0	0	1.09087	13.9045	1.6459	0	2.47893	43.2518	29.0047	12.0401	8.43488	2.17687	1.03223	19.3503	1.33328	9.21891	41.0739	0.0700071	0	1.12272	61.6567	20.8085	0.0248161	33.0279	2.83783	30.23	0	10.7835	13.7009	13.2355	13.4497	25.5982	23.9136	1.80342	10.805	23.4459	11.4473	3.49491	14.6005	8.52327
AT1G11055	0	0	0	0	0	0	0	9.39847	0	0	0	0.980905	0	0	0	0	0	0	0	0	0	0	0	0	0	0	0	0	0	0	0	0	0	0	0	0	0	0	0	0	0	0	0	0	0	0	0	0	0
AT1G11060	38.1304	18.4423	0	1.92711	25.6394	26.1451	1.07448	8.93845	23.5183	0	15.1168	12.6969	12.511	0	0	36.0318	4.67621	39.6344	6.24808	26.9233	21.3853	13.8065	34.0643	18.9723	22.309	16.7511	20.5848	3.73714	36.9105	0.394909	32.3732	54.1654	21.2272	10.6579	16.984	0	22.8649	38.601	8.35433	3.01256	27.3081	31.9169	19.6184	11.1292	22.6472	0.648175	4.26387	21.5304	7.16063
AT1G11070	0	15.2041	0	0.989792	0	0	0.143992	0.500659	0	0	0.404025	0	5.75559	0	0	0	0	8.33634	0	0	0	0	0	0	0	1.33006	0	0	0	0	0	0	1.03373	0	0	0	0	0	0	0	0	0	0	0	0	0	0	0	0
AT1G11080	0	0	0	1.71778	23.9312	11.9512	12.337	1.61455	2.92516	0	0	0	9.04931	3.33971	0	0	0	0	0	8.43669	29.7857	0	0	0	3.60275	0	0	0	0	0	4.60378	0	7.21464	16.7414	0	0	0	0	0	0	0	0	0	2.57104	0	0.732577	0	11.5449	0.512639
AT1G11090	5.1298	0	23.1277	0	0	2.60626	17.402	4.49994	0	2.9076	0	8.70559	0	0	0.179655	24.0632	9.88374	13.1312	12.1824	2.07999	9.43677	0	4.74536	0.85172	9.92138	5.18357	37.7704	0.693246	1.96658	0	0	5.61361	31.1096	0	3.91158	1.6016	2.13809	15.8017	6.04426	5.69576	17.9358	0	8.12842	18.5954	21.5876	15.1529	26.8457	7.85099	14.2254
AT1G11100	0	13.3722	0	0	0	14.1495	0	1.16065	0	0	0	10.9052	0	0	0	0	0	0	4.5784	0	14.1754	0	0	0	2.87759	0	1.20769	0	22.1455	0	7.35814	2.88012	19.2404	0	1.62684	19.7949	2.4129	0	0	0	0.859972	1.61195	6.71218	5.01873	1.8163	1.92242	0	11.4546	0
AT1G11110	0	0	0	0	0	0	0	0	0	0	0	0	0	0	0	0	0	0	0	0	0	0	0	0	0	0	0	0	0	0	0	0	0	0	0	0	0	0	0	0	0	0	0	0	0	0	0	0	0
AT1G11112	0	0	0	0	0	0	0	0	0	0	0	0	0	0	0	0	0	0	0	0	0	0	0	0	5.46101	0	0	0	0	0	0	0	0	0	0	2.06409	0	0	17.9982	0	0	0	0	0	0	0	0	0	0
AT1G11120	14.8882	0	0	12.644	0.927694	14.655	0	0	0	0	0	0	0	0	0	0	2.10758	0.655415	19.6412	0	0	3.66593	1.58864	19.2565	0	0	0.999219	0	32.9755	0	0	2.05451	0	0	0	0	0	0	16.1893	0	11.9134	16.3002	0.389657	0	0	0.561259	0	0	0
AT1G11125	0	0	0	0	0	0	0.954425	0	0	0	0.620275	0	0.838032	0	0	4.40998	0	0	0	0	0	0	0	0	0	0	0	0	0	0	0.954111	0	6.06704	0	0	1.30315	0	0	2.94473	0	0	0	0	0	6.56171	0	0	0	0
AT1G11130	77.3834	104.498	67.9826	41.8994	55.6389	68.3005	14.608	14.6277	14.7769	6.01052	50.5285	35.7117	54.2244	35.3143	2.9878	52.974	33.7662	90.463	46.2337	41.3102	42.4359	124.043	39.9735	49.949	138.713	116.953	57.0194	65.0744	108.216	41.1381	112.944	171.609	54.4266	43.4005	120.674	33.8107	88.9411	63.0377	53.1974	69.7528	70.8127	47.7894	31.9813	45.812	38.2745	24.4967	46.2067	33.5904	90.7206
AT1G11145	0	0	0	0	0	0	0	0	0	0	0	0	0	0	0	0	0	0	0	0	0	0	0	0	0	0	0	0	0	0	0	0	0	0	0	0	0	0	0	0	0	0	0	0	0	0	0	0	0
AT1G11150	0.279821	1.03964	43.5677	1.40476	2.264	0.831172	0	7.18619	34.6992	17.8641	1.35374	3.739	0	0.173928	3.89216	0	0	0	0.383525	8.22469	14.533	0	0.303728	0	12.4996	0	1.17915	0	9.48625	63.1241	0	0.977706	4.86531	16.0419	0.982629	9.57095	0	28.6674	8.28301	4.38434	0	0	1.04678	6.21254	22.0679	19.9944	0	24.7066	0.9841
AT1G11160	0	24.5837	0	0	0	11.291	1.27354	1.14065	0	0	0	0	0	0	0	0.141636	2.46583	9.36622	0.025387	7.59884	0	0	0	21.8433	5.64033	0	7.67913	0	28.6449	0	5.04324	4.93802	9.46524	0	19.5851	0	0	0.993543	0	14.6861	0	0	0.40006	0	0	10.9576	0	10.806	7.54891
AT1G11170	1.77945	0	0	0	0	0	0.160956	5.22858	0	0	0	0	0	0	0	0	0	0.543044	0	0.797887	2.16987	0	2.11884	0	0.952913	4.43502	0	0	31.2437	0	7.9423	0	10.534	0	1.19313	15.6268	15.622	10.7031	13.6017	0	0	0	0	4.42062	1.60945	9.73884	0	0	0
AT1G11175	0	0	0	2.22104	0	0	0	15.1955	0	0	0	0	14.0677	34.1991	0	4.89699	0	7.6865	0.0406051	6.4238	0	0	0.0754406	5.30897	0	3.34986	0	1.38521	3.312	0	12.7654	3.21129	7.27523	13.9453	1.42674	1.96743	0.901678	8.73371	0	20.0929	7.65959	1.04858	0.511865	12.0717	4.61156	0	0	12.1642	0
AT1G11180	0.563859	0	0	10.1659	0	13.1212	0	1.94932	0	26.2946	0	0	0.963202	0	0	1.63151	0	0	6.23263	18.399	2.55733	1.99865	6.71439	8.20519	0	6.08138	10.0556	0	0	0	11.2105	19.2335	2.34199	23.0528	3.6368	0	12.8151	20.1031	3.07475	13.2804	21.4847	0.371441	6.414	17.4537	3.18233	11.8779	0	14.4659	12.887
AT1G11185	0	0	0	0	0	0	0	0	0	0	0	0	0	0	0	0	0	0	0	0	0	0	0	0	0	0	0	0	0	0	0	0	0	0	0	0	0	0	0	0	0	0	0	0	0	0	0	0	0
AT1G11190	0	0	0	0	0	0	0	0	0	0	0	0	0	0	0	3.44385	0	0	0	4.77225	0	34.163	3.20442	0	3.90317	0	0	0	0	0	0	0	7.26027	2.48123	0	0	0	0	0	0.567789	0	0	0	0	4.29481	0	0	0	0
AT1G11200	14.5507	0	17.5616	0	0	0	1.70204	2.97795	26.6031	3.40113	0	0.865779	0	0	0	0	9.32566	0	0.44878	3.12358	15.7422	0	0	16.2082	2.45968	0	0	0	0	0	9.35657	0.115366	15.1378	13.7433	8.65436	24.0815	13.3699	2.21898	9.47745	0	0	0	4.33677	0.612303	2.16499	0.412505	0	13.1702	13.3762
AT1G11210	0	1.13072	0	0	0	0	14.783	19.1355	0	0	0	0	0	0	0	23.8051	19.7098	3.72049	0	0	0	19.2273	3.66851	8.08118	15.6649	24.4165	0	1.05907	2.35019	7.70502	42.3206	21.2594	26.0915	8.10081	10.6095	3.48769	20.6176	2.84033	7.86786	18.2889	17.5353	23.7868	9.91868	5.19862	1.12579	0	0	0	5.18667
AT1G11220	0	0	0	0	0	0.884781	0	6.90081	0	0	0	0	8.01268	0	0	0	3.17893	0	0	11.9236	0	0	12.6126	0	1.34914	2.60752	1.00135	1.97158	0	0	13.0438	39.9017	26.1435	10.061	2.52658	18.24	3.0137	2.6934	11.2721	0.113528	5.95279	6.19124	0.789757	0.0882604	0.365391	0	0	2.02031	0.592568
AT1G11230	0	0	0	0	0	0	0	0	0	0	0	0	0	0	0	0	0	0	0	0	0	0	0	0	0	0	0	0	0	0	0	0	0	0	0	0	0	0	0	0	0	0	0	0	0	0	0	0	0
AT1G11240	1.74757	0.976987	55.0869	0.678091	0	15.9761	0	5.41753	2.28193	0	1.57343	8.85108	0	32.9768	7.55798	17.5073	12.5849	0.233479	24.0404	14.9217	19.2239	1.3218	9.23537	39.895	21.7158	10.1753	12.5596	18.2113	4.36896	2.50895	55.2622	8.23416	41.8748	8.67917	98.4342	21.8782	13.2331	15.5753	7.50497	22.6448	17.1829	53.2347	10.1812	25.655	56.7438	20.4683	15.4855	39.2428	8.50525
AT1G11250	0	0	0	0	0	0	0	0	0	0	0	0	0	0	0	0	0	0	0	0	0	0	0	0	0	0	0	0	0	0	0	0	0	0	0	0	0	0	0	0	0	0	0	0	0	0	0	0	0
AT1G11260	92.6823	30.3216	64.3267	45.7148	63.7647	62.1589	0	44.1337	19.7942	58.6774	58.2596	45.271	23.825	0	0	42.3152	21.8668	71.591	32.9146	14.7926	3.84854	36.5397	9.98732	40.1892	4.02608	48.1817	8.79604	109.718	95.5269	0	20.2285	40.9689	18.5552	246.555	28.521	24.305	8.10467	34.2447	19.5679	36.3668	83.5746	29.1769	163.83	299.015	131.993	233.697	258.246	235.117	60.8207
AT1G11265	0	0	1.17328	0	0	0	0	0	0	0	0.122946	12.5135	0.712595	0	0	0	0	1.81581	0	0	0	0	0	0	0	0	0	0	0	2.96316	0	0	0	0.0783046	0	0.938784	0	0	0	0	0	0	8.7611	0	0	4.13287	0	0	1.92425
AT1G11270	0	0	2.13534	0	0.388287	1.87375	0	10.0306	1.58582	0	0	12.6044	0.315758	0	0	9.69963	5.89041	0.626399	0	1.73617	0	0	1.01478	5.46127	5.12832	1.65366	1.53203	25.8528	0	50.5005	0	5.55241	2.7229	0	16.2601	11.2085	0	1.82632	0	17.4032	0.590206	1.40635	7.92985	3.33299	4.86709	1.44992	47.6635	0.932164	0.0951453
AT1G11280	19.6961	0	75.5753	0.656661	21.0356	23.843	21.3488	30.806	20.3071	33.3004	12.9624	20.8457	11.6732	25.6812	5.14527	10.6494	26.2431	2.76809	12.5977	18.6201	45.7101	0	8.22441	9.94917	7.81375	3.74707	7.65929	2.05935	32.5905	36.8374	9.26454	60.0361	1.7907	18.7566	22.6055	25.9217	32.3064	9.12823	17.6423	10.1322	12.5162	0	10.4532	9.25012	41.4036	3.00023	0	1.06516	10.1622
AT1G11290	0	15.6611	0	0	0	0	0.0253866	0	23.3176	0	18.9699	0.153495	21.9842	0	3.20011	12.8901	0	0	0.128886	0	0	0	0	0	7.73045	17.2241	15.5058	0	34.0105	20.049	20.0885	34.1383	7.81169	0	5.65445	1.54	5.33478	31.608	79.4093	30.4014	0.808335	15.8096	2.00732	5.75322	41.5343	29.4983	6.56095	11.8275	12.6759
AT1G11300	8.48077	18.3924	2.08323	0.391879	0	43.5267	15.2677	0	0	0	17.4046	11.8631	0	0	3.28509	0	2.58366	16.3396	4.69445	3.50386	6.81529	0	9.19577	8.71705	11.8816	6.9157	9.82816	0	5.07261	0	7.80695	22.3991	26.1737	12.1767	18.5802	1.94845	48.2477	12.1349	1.44252	3.88373	16.7625	7.26859	21.0285	18.898	10.7453	0	45.3879	8.47754	11.0458
AT1G11310	20.4722	60.2557	12.3579	19.7222	43.8115	26.7951	7.09662	37.3417	0	54.8677	0	8.49896	1.62955	0	2.88931	29.6107	21.872	21.7256	19.5752	38.5049	63.4882	58.8395	76.6483	37.7886	78.1496	75.278	45.8884	71.5734	27.9461	12.6233	73.0682	82.4145	113.476	95.3133	19.7551	22.2334	90.7109	72.6796	99.6757	106.696	111.754	106.053	78.6857	150.167	110.196	110.009	160.152	98.1361	50.9745
AT1G11320	0	0	0	0	0	0	0	1.1082	0	0.3414	0	0	0	0	0	13.043	1.12323	0	5.95074	0	21.4458	0	0	15.6718	3.85717	4.41967	0	0	0	0	9.6416	0	8.81899	0	1.3105	0	3.62852	2.27484	12.4912	11.8033	0	0	0.467341	4.26117	0	0	0	0	2.99499
AT1G11330	1.32776	12.4089	0.808539	1.78464	0	15.5571	8.03019	15.4375	19.9129	0	2.85028	1.16534	13.1794	0	0	14.4146	12.1911	2.63385	21.0226	11.874	27.4953	0	1.61695	3.10668	4.65186	4.52485	0.987527	0	0	0	12.9135	0	18.7491	0	4.81706	2.83645	1.63651	17.2555	20.5072	5.09226	11.6912	0	24.3664	7.89355	9.05486	11.4435	67.4005	15.3294	7.97767
AT1G11340	0	12.9249	20.3775	0	0	0	0	0	2.45257	0	0	0	0	0	0	0	1.30012	0.523508	4.35425	0	1.42018	0	7.10013	0	3.81721	0	0	0	30.8874	0	0.505175	0.146392	1.68675	0	15.6482	0	2.38685	0	0	0	0.605974	0	0	0	0	0.893439	0	0	2.3573
AT1G11350	0	11.4504	0	7.10694	0.830701	0	0	3.93501	0	0.19059	0	0	0	0	4.92803	13.6168	13.9091	13.5742	5.13918	8.40103	1.39808	0.422126	23.2419	14.0153	25.4282	34.6272	2.63987	0.733394	2.00868	0	20.8351	6.15394	28.633	35.416	26.9857	22.6007	48.2777	3.48931	62.2405	36.0704	13.3855	32.8102	45.7972	17.7971	37.9913	24.1067	39.8245	32.7039	23.2328
AT1G11360	1.17601	16.6433	0	0	0.970881	0.102992	3.46981	11.2024	0	0.027312	0	0	2.50027	0	0	4.80061	23.6495	0	7.90894	5.29803	0	5.82928	29.5525	27.517	7.29838	22.538	11.0032	39.5654	0	5.55307	12.9589	9.14782	11.8087	0	12.4075	8.77111	38.5325	14.8533	21.6656	15.4204	14.1416	14.3458	23.5806	0.373377	35.1567	30.9879	41.6972	1.99352	1.37548
AT1G11362	0	0	0	0	0	0	0	0	0	0	0	0	0	0	0	0	0	0	0	0	0	0	0	0	0	0	0	0	0	0	0	0	0	0	0	0	0	0	0	0	0	0	0	0	0	0	0	0	0
AT1G11370	0	0	0	0	0	0	0	0	0	0	0	0	0	0	0	0	0	0	0	0	0	0	0	0	0	0	0	0	0	0	0	0	0	0	0	0	0	0	0	0	0	0	0	0	0	0	0	0	0
AT1G11380	11.5298	0	0	0	0	1.85014	6.55469	1.26469	0	0	0	0.312429	1.12431	0	0	11.2594	4.16406	0	0.789392	5.91356	0	0	0.0839473	0	6.41051	0	0	0	0	58.4983	0	32.6754	11.4579	0	20.2665	0	0.0903509	0	0	6.64774	0.0565037	0	0.745753	5.24674	0	1.08428	0	0.165324	1.57052
AT1G11390	39.2591	9.3154	1.08743	21.1406	58.3975	18.6699	2.48894	15.312	0	0	45.0124	23.7656	2.09262	28.9586	6.13541	29.293	28.3407	12.5502	15.5537	20.2999	24.6951	5.92786	75.0983	43.0731	17.1345	26.8099	27.1779	4.55493	6.01598	0	19.1126	26.0541	25.7481	40.6244	23.2504	57.4152	3.13934	38.8131	46.8132	18.4387	38.6146	37.1987	14.01	31.1705	66.047	25.3447	3.72562	13.6798	15.5795
AT1G11400	2.93703	0	20.3451	34.401	0	18.8632	4.32366	31.0399	0	0	21.7514	32.2717	12.77	0	3.70038	30.5567	40.0874	9.47675	14.142	23.8223	15.5232	2.77497	31.5466	5.03305	6.0848	20.1674	7.77245	2.10413	26.3844	3.13474	21.1743	5.1268	15.134	16.4556	5.56382	9.56759	25.8361	22.4885	31.5088	0.529198	0.079023	14.4069	17.6283	0.00631186	11.6574	3.64624	91.9175	0	12.29
AT1G11410	15.1494	47.2588	9.99271	15.3462	3.33904	26.5098	17.0968	55.5121	42.258	66.8762	29.7779	13.923	23.0687	0	7.27344	51.5518	44.9413	16.2214	21.6306	6.21943	23.0822	59.8207	31.1246	19.1766	8.55396	23.8245	20.2303	84.5102	0	0	1.48801	1.82815	38.5404	13.9853	21.7616	34.682	24.8215	34.0883	35.5359	36.5078	14.9164	7.18129	9.06595	13.6773	9.21015	9.17645	13.6635	0	8.61453
AT1G11420	0	1.2412	0	0	0.206751	1.52009	0	0	0	1.92629	0	0	0	0	0	3.2249	0.144792	7.78256	0.287651	0	0	0	3.53824	12.9366	0	42.3552	0	0	0	0	0	0	2.04199	0	22.1979	5.99356	0	0	6.78902	0	0	0	1.16491	0.243654	1.18194	0.430188	0.368677	0	6.64246
AT1G11430	90.6971	63.0779	132.128	5.98899	65.3004	123.318	63.8039	52.3985	117.704	98.0368	92.9842	142.694	64.3789	98.4096	106.334	34.5431	30.5252	108.485	63.2812	81.0508	37.6713	70.8299	55.2561	31.8028	152.686	56.1444	77.6482	84.1346	272.931	95.3229	100.236	62.1345	111.148	98.192	116.407	71.8132	91.2438	102.954	184.039	90.4102	93.1963	51.7522	116.354	135.987	68.5692	55.308	112.077	80.2235	99.902
AT1G11440	1.10832	0.392398	21.8375	0	0	0.954211	0.874384	9.9328	3.50822	0.177726	16.7183	0.457565	0	0	0	1.81161	3.95826	0.824557	4.59169	11.4837	0	2.40739	2.22321	13.9281	13.4762	1.08675	13.5056	14.8161	47.457	15.5828	10.5408	32.4959	16.9418	13.3194	1.73386	21.42	21.3043	30.4528	0	16.1494	0.695009	0	17.3888	30.4835	13.4632	8.97137	77.2644	25.8815	6.9756
AT1G11450	1.00352	0	1.79319	16.1497	0	0	0	0	19.9133	0	0	0	10.4154	0	0	1.49361	4.43619	0	0	0	0	0	0	4.04727	0	6.20954	0	0	29.337	0	10.0656	0	4.12973	0	20.994	1.65311	1.17398	0	1.99841	0.256756	0	0	0.0736984	0	0	0	0	0	4.8301
AT1G11460	0.891952	0	0	0	0	0	0	0	0	0	0	0	0	0	0	0	0	0	0	0	0	0	9.8385	0	0	0	0	0	0	0	0	0	1.2051	0	0	0	0	5.67234	0	0	0	0	0	0	13.1445	0	0	0	0
AT1G11470	0	0	0	0	0	0	0	0	0	0	0	0	0	0	0	0	0	0	0	0	0	0	0	0	0	0	0	0	0	0	0	0	0	0	0	0	0	0	0	0	0	0	0	0	0	0	0	0	0
AT1G11475	5.15344	0	2.90413	0	0	0	1.69031	0	0.485131	0	0	0.458162	0	0	0	16.2525	17.9215	9.47263	0	16.4752	14.1893	8.02795	51.9531	0	3.84789	0	0	2.28205	1.46324	0	0	0	21.1035	9.62411	26.2174	2.72874	5.80316	13.5756	36.5039	1.67456	0.729766	0	5.8494	12.3267	65.488	9.11438	82.746	0	0
AT1G11480	37.3106	16.2002	20.1145	13.0334	21.429	39.4683	28.3061	45.2307	63.9166	4.77076	35.0112	34.3353	24.4943	31.9576	0	59.5419	66.9542	55.001	44.7514	11.1764	51.8418	107.165	16.3404	32.1195	28.795	51.0959	29.4335	5.33537	0.946052	45.7747	50.2745	61.6797	22.285	72.331	24.8738	27.7894	59.3897	24.0731	37.2456	32.4859	37.7299	79.2499	44.9453	54.2507	63.3894	88.4268	23.2162	56.1777	31.0037
AT1G11482	0	0	0	0	0	0.896246	0	0	0	0	0	0	0	0	0	0	0	0	0	0	0	0	0	0	0	0	0	0	0	0	0	0	0	0	0	0	0	0	0	0	0	0	0	0	0	0	0	0	0
AT1G11490	0	0	3.01022	0	0	0	0	0	0	0	0	0	0	0	0	0	0	0	0	0	0	0	0	0	0	0	0	0	0	0	0	0	0	0	0	0	0	0	0	0	0	0	0	0	0	0	0	0	0
AT1G11500	0	0	0	0	0	0	0	0	0	0	0	0	0	0	0	0	0	0	0	0	0	0	0	0	0	0	0	0	0	0	0	0	0	0	0	0	0	0	0	0	0	0	0	0	0	0	0	0	0
AT1G11510	0	0	0	0	0	0	0	0	0	0	0	0	0	0	0	0	0	0	0	0	0	0	0	0	0	0	0	0	0	0	0	0	0	0	0	0	0	0	0	0	0	0	0	0	0	0	0	0	0
AT1G11520	0	0	0	0	0	0	0	0	0	0	0	0	0	0	0	0	0	0	0	0	0	0	0	0	0	0	0	0	0	0	0	0	0	0	0	0.7548	0	0	0	0	0	0	0	0	0	0	0	0	0
AT1G11530	0	0	18.1678	14.4669	0	0	1.60817	0	0	0	1.53702	0	1.4863	0	0	0	0	0	0	0	1.98742	0	0.455125	23.1068	9.52318	0.712537	9.19466	0	27.402	0	7.42044	11.9822	14.6963	0	0.964229	0	2.56541	12.1299	1.04495	5.34797	0.429454	1.54274	9.3603	4.7424	1.76443	1.7645	34.8656	12.4583	5.82217
AT1G11540	0	0	0	0	0	0	0	0	0	0	0	0	0	0	0	0	0	0	5.37617	0	0	0	0	0	0	0	0	0	0	0	0	0	0	0	0	0	0	0	0	0	0	0	0	0	0	0	0	0	0
AT1G11545	0	0.327265	0	15.1904	0	0	18.6078	0	0	0	16.9157	0	2.85926	20.3222	0	1.9339	13.355	0.0794224	5.26523	18.5412	19.738	0	0	14.7533	1.702	8.14441	23.6978	0	22.9574	0	0	2.50774	17.88	34.1338	19.0097	0	0	0	16.171	1.28829	0.856293	11.6305	0	14.8485	33.0845	0.885695	3.57024	24.6483	7.34203
AT1G11550	0	0	0	0	0	0	0	0	0	0	0	0	0	0	0	0	0	0	0	0	0	0	0	0	0	0	0	0	0	0	0	0	0	0	0	0	0	0	0	0	0	0	0	0	0	0	0	0	0
AT1G11560	0	0	0	0	0	0	0	0	0	0	0	0	0	0	0	0	0	0	0	0	0	0	0	0	0	0	0	0	0	0	0	0	0	0	0	0	0	0	0	0	0	0	0	0	0	0	0	0	0
AT1G11570	0	0	0	0	0	0	0	0	0	0	0	0	0	0	0	0	0	0	0	0	0	0	0	0	0	0	0	0	0	0	0	0	0	0	0	0	0	0	0	0	0	0	0	0	0	0	0	0	0
AT1G11572	0	0	0	0	0	0	0	0	0	0	0	0	0	0	0	0	0	0	0	0	0	0	0	0	0	0	0	0	0	0	0	0	0	0	0	0	0	0	0	0	0	0	0	0	0	0	0	0	0
AT1G11580	7.99472	10.4306	1.34446	38.9063	1.10892	10.1776	0.920258	4.70519	1.0279	0	8.15736	0	16.4768	22.9617	4.51727	2.92713	6.79645	2.93186	13.2461	27.2954	1.71119	0	9.32474	2.30357	4.49794	7.98583	10.6418	24.0724	0	0	4.72653	20.2721	21.7368	24.2878	3.23157	22.0965	11.9004	1.83218	0.385981	0.101057	1.61317	1.41008	13.7192	19.8123	17.2854	35.6861	0	79.7075	15.3879
AT1G11590	0	0	0.392606	0	0	0	0	0	0	0	0	0	0	0	0	7.3102	0	0.217502	0	0	0	0	0	0	0	0	0	0	0	0	0	0	0	0	0.788096	0	0	7.57247	2.70773	0	0	13.8166	0	0.0810348	0	0	0	0	0
AT1G11592	6.29145	13.4945	13.4673	27.9637	0	0	34.7556	0	0	1.64072	20.9045	0	1.61478	30.9888	0	0	2.70071	1.67817	0.717874	7.22308	0	4.60024	0	4.10504	30.9374	0	6.42793	0	1.59451	4.41788	0	0	0	33.9088	2.40112	0	0	3.77853	0	0	21.2401	22.8758	8.11249	26.7959	0	13.1584	0	11.6653	8.22588
AT1G11593	0	0	0	0	0	0	0	0	0	0	0	0	0	0	0	0	0	0	0	0	0	0	0	0	0	0	0	0	0	0	0	0	0	0	0	0	0	0	0	0	0	0	0	0	0	0	0	0	0
AT1G11595	0	0	0	0	0	0	0	0	0	0	0	0	0	0	0	0	0	0	0	0	0	0	0	0	0	0	0	0	0	0	0	0	0	0	0	0	0	0	0	0	0	0	0	0	0	0	0	0	0
AT1G11600	24.7476	2.77795	3.08175	71.009	22.2105	50.9944	31.714	54.1971	36.6589	4.76792	45.0831	22.0338	41.2328	91.7699	29.4946	11.3547	19.583	31.7389	49.065	16.457	17.8512	36.5084	47.6562	2.42554	8.70348	29.813	5.18103	33.7172	53.3309	92.5114	20.1057	18.1264	13.2196	12.6956	16.7042	35.8641	18.3483	16.857	17.1089	18.4165	33.6405	0	16.0335	22.4347	0	18.272	8.0108	7.11061	25.2616
AT1G11608	0	0	0	0	0	0	0	0	0	0	0	0	0	0	0	0	0	0	0	0	0	0	0	0	0	0	0	0	0	0	0	0	0	0	0	0	0	0	0	0	0	0	0	0	0	0	0	0	0
AT1G11610	0	0	0	0	0	0	0	0	0	0	0	0	0	0	0	0	0	0	0	0	0	0	0	0	0	0	0	0	0	0	0	0	0	0	0	0	0	0	0	0	0	0	0	0	0	0	0	0	0
AT1G11620	0	0	0	0	0	0	0	0	0	0	0	0	0	0	0	0	0	0	0	0	0	0	0	0	0	0	0	0	0	0	0	0	0	0	0	0	0	0	0	0	0	0	0	0	0	0	0	0	0
AT1G11630	4.53673	1.32765	0	5.84939	0	2.11172	1.81086	3.10709	0	0	0	9.46519	10.1608	0	0	21.3566	3.54678	12.6391	5.17464	11.2408	41.8881	35.7151	35.512	6.63956	12.1349	22.2038	8.92034	17.5982	2.23104	0	0.446485	2.14197	12.5491	14.3919	32.9215	0	48.7831	13.5315	9.17219	15.2329	12.9519	18.3545	27.6255	13.973	10.3428	2.43415	23.0407	12.3248	18.9776
AT1G11640	0	0	0	0	0	0	0	0	0	0	0	0	0	0	0	0	0	0	0	0	0	0	0	0	0	0	0	0	0	0	0	0	0	0	0	0	0	0	0	0	0	0	0	0	0	0	0	0	0
AT1G11650	135.167	163.443	233.694	291.722	215.408	198.434	131.795	106.803	65.1166	245.326	195.238	187.561	215.581	91.4266	352.947	153.01	107.37	174.77	194.648	201.765	111.027	93.1921	148.464	129.983	282.496	180.815	176.48	194.995	211.602	181.3	271.016	125.895	146.47	188.106	121.192	146.799	58.4451	156.96	211.24	196.29	297.669	159.636	306.358	277.408	181.937	275.585	219.103	332.055	245.893
AT1G11655	0	0	0	0	0	0	0	0	0	0	0	0	0	0	0	0	0	0	0	0	0	0	0	0	0	0	0	0	0	0	0	0	0	0	0	0	0	0	0	0	0	0	0	0	0	0	0	0	0
AT1G11660	0.918508	16.842	39.0764	26.7615	66.5975	39.5673	35.3276	35.5775	23.3087	66.3845	59.0676	10.1994	28.3766	40.1305	6.63574	16.4422	34.0174	22.2494	17.0752	17.3116	49.3812	138.898	61.3492	15.9681	59.8898	72.8484	29.6925	86.0368	63.2567	47.5838	17.1313	10.0752	41.7877	83.702	86.1376	24.4267	90.021	56.9991	52.3518	51.0816	28.0749	37.8195	43.2768	46.4215	41.6261	32.1369	0.340546	43.9946	44.5313
AT1G11670	0.403511	9.38334	3.01303	29.2192	0.856232	1.33313	0	0.0715348	0	1.57301	1.3746	12.7325	12.5666	0	37.6202	0	0	0.510763	8.30842	10.8117	0.352301	6.83708	19.6793	21.1453	14.4846	6.95474	0.740701	51.591	22.178	0	23.6654	16.3305	13.5295	0	12.5711	10.2744	1.10277	3.03712	3.05987	14.8878	11.3479	3.24303	11.2849	13.1816	7.49108	1.44248	0	0	12.612
AT1G11680	52.885	62.2189	176.881	143.21	49.003	116.106	59.556	117.929	65.2027	28.6473	129.224	119.839	131.404	84.8719	37.0664	146.94	70.2219	86.5259	81.824	99.4399	72.896	69.3283	46.9533	40.2935	64.5625	78.111	87.2825	114.782	59.9284	7.23418	58.522	47.904	72.3239	43.1325	77.8191	185.781	57.9308	79.4836	83.0848	74.8631	20.2002	68.8782	78.87	86.1674	56.3648	93.1585	55.5085	91.4922	67.7247
AT1G11684	0	0	0	0	0	0	0	0	0	0	0	0	0	0	0	0	0	0	0	0	0	0	0	0	0	0	0	0	0	0	0	0	0	0	0	0	0	0	0	0	0	0	0	0	0	0	0	0	0
AT1G11690	0	0	0	0	0	0	0	0	0	0	0	0	0	0	0	0	0	0	0	0	0	0	0	0	0	0	0	0	0	0	0	0	0	0	0	0	0	0	0	0	0	0	0	0	0	0	0	0	0
AT1G11700	11.838	7.60064	0	0	0	6.9529	26.7508	1.83697	0	0	0	9.74253	1.18271	0	0	6.89617	4.81237	0	5.39526	3.26454	0	0	0	0	2.89488	12.5539	0	0	0	0	12.1682	0	3.09015	6.06312	0.577144	16.9492	0.777262	1.64663	0	0	0	0	6.01358	0	0	1.47445	10.5547	0	1.03756
AT1G11710	0	0	0.359462	13.5109	0	0	0.289278	4.54034	0	0	28.9257	0	0	20.5232	0	7.32624	0	0.19914	6.00789	8.00328	2.30101	0	16.7223	0	0	7.09648	0	33.2907	0	0	0	0	8.10161	0	18.0811	3.72321	0	0	7.01143	2.4447	1.61246	8.78441	6.02996	0.305769	1.58806	0.894364	0	0.192493	4.79052
AT1G11720	69.0484	88.1059	26.5347	57.5703	73.6999	96.6994	44.0402	143.654	70.9813	89.8046	48.1697	62.735	39.1649	58.7045	72.2767	105.036	125.578	42.8625	48.0587	57.8581	85.6878	64.645	39.857	160.58	27.626	58.4283	36.6364	4.69295	58.5355	29.5007	103.235	18.3629	61.2671	62.3286	83.3137	110.339	70.8668	40.1459	59.6677	104.893	54.4475	67.097	19.6008	52.0298	29.7079	34.4541	0	29.1655	37.2244
AT1G11730	0	0	1.5994	0	0	0	0	2.0322	0	0	0	0	0	0	0	0	0	0	0	0	0	0	0	0	0.383431	0	0	0	0	0	5.61972	0	0	1.42742	0	0	0	0	0	0	0	0	0	0	0	0	0	11.8197	0
AT1G11735	0	0	0	0	0	0	0	0	0	0	0	0	0	0	0	0	0	0	0	0	0	0	0	0	0	0	0	0	0	0	0	0	0	0	0	0	0	0	0	0	0	0	0	0	0	0	0	0	0
AT1G11740	0	0	0	0	0	0	0	0	0	0	0	0	0	0	0	0	0	0	0	0	0	0	0	0	0	0	0	0	0	0	0	0	0	0	0	0	0	0	0	0	0	0	0	0	0	0	0	0	0
AT1G11750	72.2822	111.549	55.8359	51.5421	45.6815	105.612	54.6765	32.5259	50.1472	100.062	58.5085	73.2931	43.6578	99.4981	150.702	28.0043	34.4132	80.1257	93.4296	108.602	4.88356	7.76016	55.2642	73.4747	95.8152	66.0696	118.249	2.32583	63.8362	9.7172	119.438	9.44696	41.9616	65.8426	76.3709	38.7827	12.7196	38.6672	81.5743	54.4502	120.381	119.195	93.71	101.278	45.5423	60.7796	65.0003	87.1348	91.203
AT1G11755	0	0	0	0	25.5283	22.4161	2.06268	0	28.9245	0	0	7.82597	0	37.6125	0	0	5.93301	0	0	4.61861	0	0	1.92735	1.63745	1.88483	0	0	0	58.4613	0	0	0	2.7099	0	1.46134	0	0.562157	0	21.8161	0	10.075	14.0113	3.7459	7.89092	0.943787	0	6.10673	7.27787	4.1925
AT1G11760	15.6451	0	0	0	1.82962	0	0.269713	0	0	0	17.8314	0	0.681194	0	0	2.67164	0	9.47664	0	3.19155	0	0	0	0	3.06042	2.65131	1.31176	48.6072	0	0	0	0	0	11.0607	0	0	0	2.50304	0	0.12771	0.85049	0	0	4.51425	0	10.12	0	9.9356	5.36193
AT1G11765	0	0	0	0	0	0	0	0	0	0	0	0	0	0	0	0	0	0	0	0	0	0	0	0	0	0	0	0	0	0	0	0	0	0	0	0	0	0	0	0	0	0	0	0	0	0	0	0	0
AT1G11770	0	0	1.00254	0	0	0	0	0	0	0	0	0	0	0	0	0	0	0	0	0	0	0	0	0	0	0	0	0	0	0	0	0	0	0	0	0	0	0	0	0	0	0	0	0	0	0	0	0.322148	0
AT1G11780	3.07859	16.6372	3.08999	0	0	0.949471	18.1501	0	1.80695	0	0	0	2.2128	2.28297	0	0	7.62142	22.5549	6.45738	11.6598	13.4532	28.3863	23.5256	11.4619	8.7863	3.78207	1.3954	1.59949	0	5.15078	19.8664	18.8028	16.218	10.2984	17.1624	34.7936	22.0867	0	14.2172	13.9324	7.55677	0	13.6513	10.0158	0.0778499	2.09514	0	21.3942	7.27735
AT1G11785	0	0	0	0	0	0	0	0	0	0	0	0	0	0	0	0	0	0	0	0	0	0	0	0	0	0	0	0	0	0	0	0	0	0	0	0	0	0	0	0	0	0	0	0	0	0	0	0	0
AT1G11790	53.5742	36.7635	20.3833	51.3707	71.2104	15.8133	30.6702	21.1454	7.16267	26.6966	61.2233	65.7631	26.1331	29.7923	98.0793	24.5424	11.7242	1.47903	52.219	8.15047	6.21263	0.862916	18.5358	13.2357	25.6184	8.24191	15.9018	8.28367	2.1782	1.85439	23.7593	0	14.3323	12.6618	21.5766	15.3766	17.8348	6.83991	18.5456	14.2471	71.9939	17.9673	22.1969	25.8197	16.5076	43.5694	26.7186	42.4415	52.5008
AT1G11800	4.97139	0	0	15.26	0	0	0.601195	0	0	0	2.86207	0	5.67399	0	0	10.1081	2.46389	6.59105	0.929065	3.21548	11.3853	29.4082	3.53045	18.7592	7.10197	6.18556	12.7276	0	17.643	0	0.39534	0	3.59897	9.96349	0.865943	3.53102	0	0	3.58388	0.248988	21.7101	1.60746	1.17328	1.25276	0	1.46033	0	0	7.3773
AT1G11803	0	0	0	0	0	0	0	0	0	0	0	0	0	0	0	0	0	0	0	0	0	0	0	0	0	0	0	0	0	0	0	0	0	0	0	0	0	0	0	0	0	0	0	0	0	0	0	0	0
AT1G11806	0	0	0	0	0	0	0	0	0	0	0	0	0	0	0	0	0	0	0	0	0	0	0	0	0	0	0	0	0	0	0	0	0	0	0	0	0	0	0	0	0	0	0	0	0	0	0	0	0
AT1G11810	0	0	0	0	0	0	0	0	0	0	0	0	0	0	0	0	4.83624	0	0	0	0	0	0	0	0	0	0	0	0	0	0	0	0	0	0	1.69721	0	0	0	1.0211	0	0	0	0	0	0	0	0	0
AT1G11820	54.7268	161.781	88.1467	76.5877	82.9855	54.1469	110.229	44.5172	68.7033	98.0838	87.1672	33.272	50.0915	79.0792	122.035	7.89446	42.2826	76.1047	25.4045	68.4695	45.0798	68.2968	43.899	80.5571	15.4605	170.628	39.1003	102.319	98.798	51.3091	59.5238	98.497	10.2556	26.4792	69.2977	23.5984	40.5855	48.0634	71.6628	1.88605	59.4112	56.1993	58.6554	37.0681	31.0567	22.9413	37.2872	73.1338	47.6467
AT1G11840	73.1197	126.783	67.164	98.9333	52.2121	52.8111	88.1688	226.368	116.336	1.92332	94.6839	93.4323	104.297	65.4494	90.6489	144.088	133.102	43.5534	99.8827	151.776	143.325	122.597	315.224	293.052	140.375	265.528	120.048	182.299	170.086	259.513	180.319	255.56	433.419	119.4	343.18	342.328	394.695	475.634	388.499	309.258	186.963	250.545	122.228	150.284	426.834	161.588	492.412	128.823	139.483
AT1G11850	3.01186	1.4076	1.76516	13.8087	0.434021	14.1243	0.935425	30.7414	1.34845	0	0	0	1.49525	0	6.64503	29.297	31.9883	3.98336	6.75375	22.3081	38.4826	2.51281	19.5168	23.0388	0	39.6877	11.7213	0	14.0828	0	0	15.3934	14.241	15.0631	41.6345	43.0302	26.9056	15.5832	61.8321	2.74647	9.8775	0	0.73822	0.612911	12.0909	3.1696	0	0	5.40053
AT1G11860	622.668	600.614	767.248	661.686	750.019	752.519	909.311	1369.87	912.632	589.527	677.725	745.65	774.859	874.933	788.725	1115.76	1244.85	597.031	540.103	803.222	1021.2	520.713	1504.25	609.364	622.515	781.387	533.602	689.612	577.474	406.796	604.638	1310.67	1135.86	1029.43	1153.42	937.369	1536.17	1268.86	1176.3	1709.18	789.313	1151.73	590.971	665.598	1218.45	562.81	1032.57	627.242	788.592
AT1G11870	36.7731	0	82.7889	67.3591	1.00259	26.7799	65.8161	35.0843	39.4687	93.0411	75.5379	54.4005	56.3277	25.2991	84.7485	57.8638	24.3383	59.6675	66.914	9.65716	56.421	1.41739	30.1888	50.0842	60.267	65.2185	25.8636	34.2996	64.1608	118.087	32.6496	64.6547	57.4501	90.9489	53.1078	25.7667	74.3366	5.89728	29.3229	31.3581	15.5679	51.0845	58.8356	42.0468	17.3759	19.2939	46.8362	50.8998	54.2275
AT1G11880	0	0	1.53078	7.78975	0	0	0	2.18425	0.737912	0	0	8.31677	35.1761	0	0	10.1533	0.359769	2.29512	0	0	0	0	2.66174	2.01564	0.902128	4.44849	38.4568	0	0	0	1.34174	1.84394	0	6.00905	0.0936667	2.42692	0	0	3.39031	0.417394	0.236582	12.7356	0	5.42395	0	7.19826	0	14.5999	1.45882
AT1G11890	11.8107	2.24231	19.0872	7.44611	29.347	12.9763	0.209965	2.89548	5.83228	22.2844	2.64885	37.6764	24.2762	0	0	13.6361	38.7555	11.1353	25.8891	15.669	26.6108	1.62298	13.2256	4.41029	26.4962	5.88655	22.0344	2.57006	26.125	0	33.4938	55.7692	10.2235	23.4277	32.1824	22.6196	1.6399	32.003	5.25854	48.2201	13.7745	0.865869	9.9642	78.0661	11.2735	28.7054	8.45255	25.5001	21.787
AT1G11900	0	2.54354	0	0	0	0	0	0	0	0	0	10.4558	0	0	0	0	0	0	0	0	0	0	0	0	7.00187	0	0	28.0215	0	0	0	1.00674	4.12892	0	2.40406	0	10.5886	0	0	1.27952	0	0	0	0	0	0	0	11.1701	0
AT1G11905	0	16.6923	1.10853	0	0	2.24391	0	15.4892	0	0	0	0.333921	17.6302	0	0	0	0	4.09395	0	0.247455	0	0	6.72976	0	0	0	10.646	0	0	0	0.267636	2.4156	2.01652	15.3525	0	0	0	6.7792	1.50631	0	7.67564	16.8118	14.4842	4.57916	39.9344	0	10.0326	1.47361	4.17346
AT1G11910	215.68	240.034	352.646	262.711	246.593	334.989	434.981	314.899	276.588	312.497	298.867	353.698	241.744	310.643	317.313	273.693	250.842	234.769	221.188	245.392	297.306	271.562	155.935	303.389	170.931	274.09	251.658	110.085	162.232	225.277	341.056	199.132	185.108	182.436	205.026	176.571	325.968	178.74	183.783	159.548	270.718	301.74	244.578	266.37	206.144	289.939	496.863	156.241	246.172
AT1G11915	0.108847	0	0	0	0	0	0	0	0	0	0	0	0	0	0	0	0	0	0	0	0	0	0	0	0	0	0	0	0	0	0	0	0	0	0	0	0	0	0	0	0	0	0	0.368042	0	0	0	0	0
AT1G11920	0	0	0	0	0	0	0	0	0	0	0	0	0	0	0	0	0	0	0	0	0	0	0	0	0	0	0	0	0	0	0	0	0	0	0	0	0	0	0	0	0	0	0	0	0	0	0	0	0
AT1G11925	0	0	0	0	0	0	0	0	0	0	0	0	0	0	0	0	0	0	0	0	0	0	0	0	0	0	0	0	0	0	0	0	0	0	0	0	0	0	0	0	0	0	0	0	0	0	0	0	0
AT1G11930	0.707924	12.2672	0	0.109837	0	17.5784	1.018	5.31765	0	0	1.95451	23.6051	0.524958	15.1537	0	34.8386	25.198	1.69472	11.1455	7.88874	57.8016	5.78289	19.6945	8.92092	0.462541	3.43833	0.26622	2.76866	24.3469	0	10.8383	2.35223	21.0193	31.1732	17.1554	6.09725	23.4367	27.5976	70.2747	24.1111	13.6386	16.2127	24.0689	16.2095	53.4589	0.994801	73.6523	14.8409	8.84772
AT1G11940	9.59533	0	2.17888	0	0	1.23295	0	0	0	0	0	0	0.075114	0	1.47818	0	2.10332	0.737454	5.87141	9.87188	0	32.4702	0	0	13.2059	1.73519	0.632381	0	0	47.352	0.385451	0	13.0046	4.1844	1.91195	0	2.00771	0	0	0	0.717457	0	2.83992	0.869875	12.5071	18.2952	0	0	6.55715
AT1G11950	9.43369	0	1.35276	1.11416	0	0	15.0807	0	0	21.2273	5.1941	4.14774	5.63601	35.2113	0	33.8131	2.63545	0.0815373	15.0292	22.8109	15.6007	2.38459	38.8088	11.2188	1.31505	15.9656	25.6208	32.1835	0	0	12.1886	2.36749	8.96788	13.7072	8.23373	0	51.3119	9.39945	2.82297	1.66221	0	13.072	7.32564	5.84325	8.7594	0.386842	0	5.77026	12.1927
AT1G11960	1.53944	0.89311	0	0.186557	1.32998	13.7951	34.4812	34.5378	0	0	31.3197	13.1494	18.0414	0	29.9848	30.0919	14.9862	0	5.00592	7.99386	0	0.733414	2.53137	34.1734	4.95462	63.7667	9.74604	0	4.20672	50.281	32.5045	0	37.2473	12.541	2.35855	35.3544	0.0259642	0	15.808	2.96268	1.22114	6.21198	2.60599	11.9207	29.2608	1.93109	0	3.51743	16.4356
AT1G11970	0	0	0	0	0	0	0	0	0	0	0	0	0	0	0	0	0	0	0	0	0	0	0	0	0	0	0	0	0	0	0	0	0	0	0	0	0	0	0	0	0	0	0	0	0	0	0	0	0
AT1G11980	0	0	0	0	0	0	0	0	0	0	0	0	0	0	0	0	0	0	0	0	0	0	0	0	0	0	0	0	0	0	0	0	0	0	0	0	0	0	0	0	0	0	0	0	0	0	0	0	0
AT1G11990	0	0	4.61906	0	0	0	0	0	0	0	0	0	0	0	0	0	0	0	0.64904	0	0	0	0	0	6.82881	0	0.783535	0	0	0	0.103088	0	0	0	0	0	0	0	0	0	0	0	0	0	0	0	0	0	0
AT1G12000	41.5962	34.3215	60.8661	51.289	80.9357	72.3662	37.7529	108.084	49.5763	121.204	3.79812	32.3977	69.49	72.7062	39.9809	23.8987	109.802	68.3381	39.8511	48.5048	114.034	17.7126	89.4308	81.6271	46.219	37.0614	42.1818	52.3718	124.25	189.33	67.8612	63.3267	121.959	39.2518	48.5445	71.0061	95.4707	35.8592	100.444	39.7829	62.0144	34.3331	72.24	52.5507	62.9593	65.7028	61.7509	30.5015	27.6978
AT1G12010	0	0	0	0.31534	0	0	0	0	0	0	0	0	0	0	0	0	0.534654	0	0	2.86536	0	0	0	0	0	0	0	0	0	0	0	0	0	0	0	0	0	0	0	0	0	0	0	4.99994	2.2124	0	0	0	3.78564
AT1G12013	0	0	0	0	0	0	0	0	0	0	0	6.09959	0	0	0	0	0	0	0	0	0	0	0	0	0	0	0	0	0	0	0	0	0	0	0	0	2.43947	0	0	0	0	0	0	0	0	0	0	0	0
AT1G12015	0	0	0	0	0	11.5184	0	0	0	0	0	0	0	0	0	0	0	0	0	0	0	0	0	0	0	0	0.672854	0	0	0	0	2.07533	6.60255	0	1.96359	3.01429	1.62468	0	0	0	0	0	5.9722	0	0	0	0	0	0
AT1G12020	48.1559	34.9205	40.0369	29.5	3.53636	59.4712	12.1982	19.5705	70.5752	34.1435	78.9185	0	15.0539	38.5452	33.3987	20.4467	13.4178	7.9321	26.4181	10.923	16.5653	0.803792	10.1227	5.05524	13.8009	7.07978	17.5873	0	3.04363	49.2533	8.85304	26.3411	4.89833	12.1956	2.3481	1.4507	16.5563	1.61986	0	4.26591	12.6603	1.0733	26.0084	5.03147	0	14.002	0	0	15.1144
AT1G12030	28.0353	18.5719	0	0	0	0	13.3294	70.2608	56.6119	66.0671	0	21.0819	26.0687	14.5657	0	94.0715	25.5063	76.1746	30.6963	0	48.6668	0	0	3.58504	1.87272	4.70067	0.789268	28.0439	0	3.07412	0	0	21.1217	11.0256	0	0	9.19591	0	2.60489	0	25.243	0	14.1824	0	12.7704	0	0	0	7.82419
AT1G12040	0	0	0	0	0	0	0	0	0	0	0	0	0	0	0	0	0	0	0	0	0	0	0	4.42936	0	2.64792	0	0	0	0	0	0	0	0	0	0	0	0	0	0	0	0	0	0	0	0	0	0	0
AT1G12050	48.0957	29.1171	28.9072	22.2953	12.5801	41.2125	74.8449	65.3888	22.5065	43.8272	2.26548	32.7318	14.629	101.425	144.347	11.582	20.3329	64.5472	39.2907	29.6767	50.6175	3.94873	48.8864	7.62348	25.6861	47.7716	46.1749	53.7074	9.9179	0	58.6655	16.6893	47.0805	56.5155	14.9931	77.3735	29.1304	79.8607	31.9132	66.2061	29.6834	112.976	40.1554	47.7941	16.4193	21.8996	4.94707	35.2624	60.44
AT1G12060	3.33452	0	0	0.77027	0	0	25.4267	0	0	17.9101	0	0	0.799754	28.8048	4.4982	18.6565	0.554177	9.15528	5.49129	0	0	0	8.55383	0	3.64377	0	0.635698	0	0	0	0	2.67739	0.153115	0	0	0	0.582724	4.18607	0	1.58737	0	24.753	9.07993	6.22745	0	10.6674	0	1.1464	7.79309
AT1G12064	0	0	0	0	0	0	0	0	0	0	0	0	0	0	0	0	0	0	0	0	0	0	0	0	0	0	0	0	0	0	0	0	0	0	0	0	0	0	0	0	0	0	0	0	0	0	0	0	0
AT1G12070	0	0	0	0	0	0	0	0	0	0	0	0	0	0	0	0	0	0	0	0	22.378	0	0	0	0	0	0	0	0	0	0	0	0	0	0	0	0	0	0	5.84324	0	0	0	0	0	0	0	0	0
AT1G12080	0	0	0	0	0	0	0	14.5871	0	0	0	0.239529	0	0	0	0	0	0	0	6.12918	0	0	0	0	0	0	9.77594	0	0	0	0	0	0	0	0	0	0	0	0	0	0	0	0	0	0	0	0	0	0.899014
AT1G12090	234.479	361.839	330.584	308.187	360.81	425.197	193.272	24.6923	274.277	346.846	315.933	268.949	311.305	474.708	100.977	36.4542	28.5709	228.556	325.408	326.307	16.2908	1214.76	168.486	812.577	1478.79	536.401	2001.96	1705.97	1046.65	1394.41	1234.71	195.393	130.084	228.261	336.924	240.015	108.156	142.149	129.703	123.295	1270.16	880.115	580.959	479.715	96.3205	866.147	157.283	405.457	1283.4
AT1G12100	0	0	0	0	0	0	0	0	0	0	0	0	0	0	0	0	0	10.7751	0	0	0	0	0	0	0	0	0	0	0.247773	0	0	2.28753	0	0	0	0	2.85227	0	0	0	0	0	0	9.28554	0	0	0	0	4.39125
AT1G12110	23.0736	15.7571	2.9849	32.3031	33.4862	21.9303	2.95269	34.8472	65.7901	0	29.5133	18.3341	9.53551	7.90333	0	9.06712	7.22709	1.54231	13.1337	8.5463	32.2128	14.9881	11.3037	26.5378	26.4889	2.3746	8.11669	0	3.36423	0	0.622623	3.17786	0.219123	23.0754	26.6052	9.4889	9.34591	29.3203	1.88529	2.08496	19.7951	0.526508	2.96528	33.1807	26.1388	24.7397	42.2101	47.1772	22.388
AT1G12120	40.4163	0.687938	5.67715	9.34492	42.2747	34.5187	55.0469	73.7384	40.9113	3.28278	41.199	22.2122	35.9908	31.4988	8.81552	42.1672	74.2812	18.9711	24.3189	46.9815	68.5002	58.2484	69.5175	67.1217	54.1368	46.029	92.3522	87.6196	27.4173	209.086	101.171	145.138	126.027	74.9125	46.078	100.81	75.0481	81.3657	128.03	70.4665	89.2158	52.0826	32.0008	72.7675	87.202	52.2942	39.0514	87.7385	63.4211
AT1G12130	0	0	0	0	0	0	0	0	0	0	0	0	0.960978	0	0	0	0	0	0	0	0	0	0	0	0	0	0	0	0	0	0	0	0	0	0	0	0	0	0	0	0	0	0	0	0	0	0	0	0
AT1G12140	1.25135	38.6945	1.89263	28.2196	25.7939	22.6091	18.6757	22.7554	22.01	0	35.1545	14.1285	35.3933	2.27652	0	27.3299	18.9929	12.8592	16.1675	17.4195	17.5486	5.24827	27.4009	30.2684	15.3554	21.1802	20.9666	44.9532	2.82111	0	21.4254	3.75365	2.09049	42.983	1.82116	19.6149	35.2676	6.32965	29.6518	28.4948	20.8537	45.8188	15.2656	13.4964	23.637	28.077	52.3477	4.77669	19.2032
AT1G12150	0	0	0	0	0	0	0	0	0	0	0	0	0	0	0	0	0	0	0	4.27141	0	0	0	3.42977	5.26497	0	0	0	0	0	0	0	0	0	0	0	0	0	0	0	0	0	0	0	0	0	0	0	1.20184
AT1G12160	0	0	0	0	0	0	0	0	0	0	0	0	0	0	0	0	0	0	0	0	2.33226	0	0	0	0	0	0	0	0	0	0	0	0	0	0	0	0	0	0	0	0	0	0	0	0	0	0	0	0
AT1G12170	0	0	0	0	0	0	0	0	0	0	0	0	0	0	0	0	0	0	0	0	0	0	0	0	0	0	0	0	0	0	0	0	0	0	0	0	0	0	0	0	0	0	0	0	0	0	0	0	0
AT1G12180	0	0	0	0	0	0	0	0	0	0	0	0	0	0	0	0	0	0	0	0	0	0	0	0	0	0	0	0	0	0	0	0	0	0	0	0	0	0	0	0	0	0	0	0	0	0	0	0	0
AT1G12190	0	0	0	0	0	0	0	0	0	0	0	0	0	0	0	0	0	0	0	0	0	0	0	0	0	7.21881	0	0	0	0	0	0	0	0	0	0	0	0	0	0	0	0	0	0	0	0	0	0	0
AT1G12200	2.52806	0	21.5955	1.73474	40.9154	21.7718	17.5347	12.7534	34.2334	0	0	24.0073	25.2335	1.59598	0	0.670244	0	0	11.1975	15.5473	32.3551	2.9868	11.7502	0	6.27224	0	15.7348	1.62032	0	45.6039	21.4747	0	7.31112	13.5636	16.1401	0.468305	0	0	0	12.9504	0	1.9328	4.42254	11.0624	10.6083	3.096	0	11.4011	8.81361
AT1G12210	0	0	17.2079	0	0.657164	0.352811	0	0	0	0	0	1.6771	0	0	0	0	0	0	0	5.05314	0	6.14238	0	6.38871	6.35634	0	0	0	0	0	16.8686	0	2.40025	7.49307	0	0.114539	14.5943	18.8409	4.69179	0	0	0	9.35844	5.09152	5.99847	1.34966	45.7968	0.61914	6.45223
AT1G12211	0	0	0	0	0	0	0	0	0	0	0	0	0	0	0	0	0	0	0	0	0	0	0	0	0	0	0	0	0	0	0	0	0	0	0	0	0	0	0	7.59888	0	0	0	0	0	0	0	0	0
AT1G12220	11.3626	0	0	14.0749	21.7249	0	0	11.3815	0	0	1.67243	5.57861	0	2.14197	0	1.16761	0	4.23727	0.181226	0	16.6831	31.6597	8.77689	8.25651	2.94078	2.28557	0	0	0	0	0.958684	1.88735	6.1561	25.9674	0.456748	29.8263	31.2012	3.17548	19.1673	28.2151	0.00807187	10.1533	10.6924	0	0.218697	22.9796	0	0	2.43268
AT1G12230	138.127	117.029	112.061	104.654	107.466	127.893	163.305	17.6608	40.6908	226.963	139.868	70.4078	135.252	19.7222	41.784	41.1983	33.1553	56.8495	86.6554	91.8242	28.8249	83.4036	27.5831	68.1438	87.219	41.6743	95.8288	58.6337	98.0532	39.4283	85.0802	34.1386	78.9118	100.286	43.6522	48.6972	55.2584	23.3867	28.7427	35.3726	145.71	86.7327	109.668	88.1992	26.9313	64.9206	0.586865	50.2905	113.679
AT1G12240	80.9939	56.3927	64.3563	35.5279	185.238	106.316	95.1261	91.2216	66.0383	53.1747	44.4298	75.0829	70.6617	52.8153	49.7291	75.0512	62.0408	99.7698	75.3805	64.989	8.90806	109.322	16.5457	76.0357	88.1793	40.5637	77.0048	78.0101	101.136	0	30.9375	76.3957	65.6869	179.208	65.495	67.1847	19.5512	83.8728	43.7885	83.6093	93.3592	111.728	106.259	145.144	84.5596	239.442	215.685	291.622	92.281
AT1G12244	1.04254	2.28669	22.0713	1.69982	0	0	4.13641	7.39748	0	0	0	23.6712	12.7208	0	0	14.7386	14.845	10.9218	0.31159	0.784007	2.67988	1.51284	9.59275	7.33619	30.4006	0.59111	12.9419	31.9535	27.9283	67.2602	23.2702	67.9982	11.045	6.98086	3.87403	2.51276	4.75403	3.01657	10.1127	34.729	2.0754	0	0	5.65783	4.17726	12.5648	33.3947	1.53558	6.16349
AT1G12250	3.24052	12.7523	0	35.531	3.36766	44.1561	16.3789	21.1543	4.14332	56.0896	18.5066	43.077	22.0778	0	41.3664	43.8096	9.01881	21.6402	35.1519	34.4489	17.6367	0	3.35153	61.4512	21.8716	34.0799	24.8121	23.2601	0	0	22.1916	3.89505	7.9093	42.4834	19.8248	5.98563	3.61088	2.67612	26.5882	12.0617	42.9457	71.6704	22.6957	36.0596	28.692	25.9161	15.7583	76.7929	16.0887
AT1G12260	2.45739	0	0	0.0978042	0	0	1.10828	2.18411	0	0	0	0	23.0259	0	1.51925	0	7.13196	0.659315	0	0	2.02775	3.39725	0	11.9702	0	0	0	0	0	0	0	0	3.45139	0	1.95709	0	3.02951	2.49893	1.10782	0	12.8302	0	0	3.887	12.0878	0	0	0	0
AT1G12270	15.4825	41.7055	42.0557	1.88658	35.2392	55.5552	14.2789	23.0057	4.62164	0.949982	21.8419	21.5833	23.9991	0	47.4565	41.2861	45.0754	2.67342	25.8484	21.0681	13.1403	51.6598	43.0745	53.153	41.5871	28.6161	2.85555	43.6487	68.2751	2.69418	50.049	92.1246	57.9566	30.6842	28.8942	70.4947	31.8969	72.1797	17.6636	104.448	36.3115	70.746	40.9498	42.5882	85.0269	9.33587	36.5765	17.2486	30.0164
AT1G12280	20.2467	0	39.8941	8.24178	25.1842	11.2801	0	8.36195	0	0	0	0.598258	2.22452	24.4062	2.73104	13.1357	1.60105	0	5.20494	19.2312	0	14.263	8.63881	2.84176	9.55639	36.6593	11.8661	0	0	0	28.5551	33.3097	13.4224	18.8935	33.7293	26.2344	14.1246	17.7527	5.99204	0	0	0	5.74421	0.766376	28.2218	12.5516	2.77651	11.8693	8.93698
AT1G12290	0.402443	0	0	0	0	6.60723	0	0.425386	0	0	0	0	0	0	0	2.21524	5.52858	0	0	9.20538	0	0	4.98496	5.68163	1.3299	0	8.83412	8.74191	36.0697	0	8.56807	0	14.5712	1.62333	17.9181	2.54939	0	0	13.4246	4.35992	0.485766	0	7.93815	0.544669	1.95468	9.80453	0	0	0.42596
AT1G12294	0	0	0	0	0	0	0	0	0	0	0	0	0	0	0	0	0	0	0	0	0	0	0	0	0	0	0	0	0	0	0	0	0	0	0	0	0	0	0	0	0	0	0	0	0	0	0	0	0
AT1G12300	0	13.7115	25.4326	0	0.43612	0	0	16.5908	0	0	0.798616	0	0.0691241	0	0	13.6092	3.60311	0.314772	6.65413	4.31771	0	0	14.9219	0.208775	0	3.43355	10.7078	0	0	0	0	29.8362	3.58219	19.7355	12.8227	0.680874	3.79483	0	2.19247	9.24419	5.3041	6.92825	0	0.0437232	10.6905	1.01364	0	18.8915	8.428
AT1G12310	13.4991	17.8033	22.1123	61.1108	24.1643	22.9648	55.1212	41.1058	18.9581	1.25121	37.8202	34.6621	106.034	52.0801	11.4021	32.5288	37.6126	18.7063	21.5907	58.6792	47.1177	92.902	60.0117	74.3337	19.8884	15.2468	75.0171	34.6595	70.0746	91.4022	43.4123	65.5788	83.4281	32.5984	43.93	94.5705	26.905	91.0522	30.7922	60.2246	21.3354	16.0918	17.8606	51.3954	141.697	101.536	67.4397	79.1975	57.455
AT1G12320	1.21368	0	2.57059	0	0	0	1.58133	0	0	0	0	1.5646	0	0	0	0	0	0	0	4.20889	0	0	0.139673	0	0.17189	0	0	1.41669	0	0	0.403368	0	17.7796	5.72411	1.63459	10.4775	1.17874	0	0	0	0	0	3.39834	0	21.6986	0.301987	1.23388	9.83698	0
AT1G12330	11.6432	3.00708	20.2024	1.61642	0.662723	29.0202	1.62354	4.46421	27.8362	12.5784	0	10.4511	26.1463	0	0	0	9.411	16.0898	28.1087	31.5079	1.06452	3.14579	6.67869	24.6221	32.5865	7.79706	44.2437	53.0635	67.4194	0	49.3141	0	7.73928	5.06843	8.03254	22.5647	10.4519	34.2607	14.2689	14.6966	0	24.2548	17.1029	34.3611	18.2068	35.8877	9.88748	20.424	20.5948
AT1G12340	5.29817	0	2.78649	1.17788	0	12.5349	0	0	0	2.27014	20.4709	0	0.929636	62.3499	43.7203	0	2.4959	1.64023	6.43411	2.26645	0	0	12.7056	0	0.534266	4.00305	1.09447	32.5447	24.5194	0	22.6611	0	0	0	2.08008	0.163882	4.05213	0	6.13207	1.00415	4.60672	0	23.4362	8.1913	10.6687	3.06984	5.71241	10.6364	0
AT1G12350	0	0	19.9738	26.2147	0	0.4748	1.34813	3.62556	0.480904	0	0	23.0052	12.9933	0	7.97161	5.07181	2.39296	1.41441	4.93005	0.313268	2.39122	1.52077	28.5945	3.55882	0	32.2087	9.15205	0	0	0	10.2511	0	3.18773	14.6543	0	0	1.49647	0.0711122	6.01095	15.4031	0	0	7.34302	2.39835	0	3.45775	47.9504	0.936802	3.43597
AT1G12360	20.5766	14.5038	8.99342	16.1385	84.6455	39.1675	27.1264	45.1546	25.5091	1.0954	16.7994	49.8188	14.5123	1.34136	45.0898	3.31979	32.7302	13.7761	19.1369	22.0634	47.2389	0	22.89	11.2735	28.64	18.6155	8.60262	2.00006	22.4747	130.741	45.6714	27.6432	24.6409	58.0688	43.0872	24.1178	18.9158	60.6595	13.0637	27.0109	18.3057	48.0356	40.6174	60.5051	52.1906	47.6243	0.994059	102.515	44.0785
AT1G12370	40.8289	49.1427	35.5842	5.14068	39.7767	28.1441	25.8877	54.8076	7.45563	12.5247	18.5892	64.0908	39.4317	30.8711	16.6833	16.8609	53.6413	13.5475	55.9582	1.4663	18.5235	3.24623	9.95479	15.3394	7.74842	11.9876	0	0	0	56.726	10.1765	2.16425	15.5684	7.78775	3.09797	0	1.91572	8.67764	10.8538	13.8247	0	12.6565	20.3044	0.584362	0.492193	1.38518	39.5816	9.43693	3.28642
AT1G12380	33.6613	6.88523	16.9384	26.0407	43.7495	6.14511	18.0061	20.9153	29.6901	0	22.1897	10.5279	13.6974	35.7313	0	24.4742	15.1467	12.9886	21.6547	19.0083	4.73185	30.0035	6.15118	3.55595	23.9811	17.3018	15.3296	0	53.4149	55.7031	19.4965	95.8099	10.62	24.049	63.0718	40.7348	6.38962	24.8947	4.8679	6.73882	13.5655	0	23.2751	14.9839	1.50743	1.30721	0	11.0133	9.369
AT1G12390	1.50427	1.0219	0	0	0	0	0	10.2252	0	0	0	0	0.520199	0	0	11.465	10.8963	0.262518	0	15.5355	1.07701	0	2.18395	22.9063	9.26991	0	0	0	4.14592	0	0	0	10.5235	0	0.811479	0	0	18.0318	7.8004	0	0.941022	17.9458	2.25103	9.61824	0	0.615268	79.541	0	15.9002
AT1G12400	12.6068	19.3412	2.20007	0	0	0	2.36007	0	0	1.02737	0	25.3545	12.1522	0	0	2.10856	0	12.2123	0.508066	0	0	0	0	0	13.3207	0	0.179371	0	0	0	9.11371	0	1.90344	7.0652	0.847392	0	0	0	0	0	0	0	0.605491	0.770918	0	1.44627	0	11.4818	2.30475
AT1G12410	70.4969	66.4692	69.2888	45.1856	26.7338	95.8236	21.3186	164.949	48.4263	64.1406	66.3551	56.8928	55.0245	86.5343	76.3214	191.949	199.929	43.2835	62.6461	91.2509	55.8777	51.8125	159.79	70.1511	57.1626	48.6469	46.4356	49.0729	51.4583	25.6902	135.258	217.976	167.366	68.3292	128.401	154.39	216.958	185.885	211.516	154.067	72.7077	103.816	99.7932	97.0728	152.156	73.2626	100.668	48.0793	62.4643
AT1G12411	0	0	0	0	0	0	0	0	0	0	0	0	0	0	0	0	0	0	0	0	0	0	0	0	0	0	0	0	0	0	0	0	0	0	0	0	0	0	0	0	0	0	0	0	0	0	0	0	0
AT1G12420	0.413575	2.35182	0	0	23.7698	0.599248	1.83827	1.76178	0	0.664196	1.60191	0.446884	9.08819	2.02163	2.27053	25.8832	45.6601	0	6.69686	8.15908	31.3281	3.80911	11.3617	32.5019	6.29165	1.97194	0	1.97365	0	6.53828	16.2283	4.03331	24.7561	8.12207	54.3736	4.03425	13.5442	0	9.36653	12.7796	0	0	0	4.75309	0	1.30537	3.71496	1.04133	0.0807634
AT1G12423	0	0	0	0	0	0	0	0	0	0	0	0	0	0	0	0	0	0	0	0	0	0	0	0	0	0	0	0	0	0	0	0	0	0	0	0	0	0	0	0	0	0	0	0	0	0	0	0	0
AT1G12430	37.8086	0	29.69	55.2343	1.53952	23.9243	2.67199	42.9714	38.675	0	0.928886	10.983	12.2873	2.65332	56.8149	10.1865	22.8675	30.1926	19.047	52.3716	16.5938	37.2587	31.8762	60.5558	43.3423	32.2863	28.8073	35.2405	29.0656	0	22.2006	32.6724	104.111	38.1966	60.3267	46.2352	44.0327	50.9941	52.4692	14.1669	42.7591	2.25671	25.8474	45.4118	49.3421	54.3392	24.814	20.6845	18.0324
AT1G12440	14.6779	11.1754	35.6943	12.3886	0	22.7838	16.614	27.0634	0.0319837	4.00318	10.82	0	27.251	63.6421	17.599	6.40781	29.577	21.1341	10.9268	21.6286	15.2623	3.35821	3.18695	61.0302	26.0155	10.737	14.2621	62.3186	42.3793	45.891	0.504744	60.8636	60.022	70.3166	90.1666	41.7755	67.1564	66.0412	47.9909	42.295	41.4353	30.7663	54.9936	52.4833	106.393	66.098	92.9018	49.0266	40.6756
AT1G12450	0	30.6333	0	0	0	0	0	0	0	0	0	0	0.849509	31.7787	0	0.0720217	0	4.69588	0	7.35856	21.7556	1.44418	33.6217	8.13816	0.01338	4.23144	1.58163	29.6094	0	0	0	0	4.93249	0	3.55017	4.60168	8.69632	0	0	0.639502	3.6038	0	14.6085	5.02762	10.5442	4.04806	0	0.760556	1.22374
AT1G12451	0	0	0	0	0	0	0	0	0	0	0	0	0	0	0	0	0	0	0	0	0	0	0	0	0	0	0	0	0	0	0	0	0	0	0	0	0	0	0	0	0	0	0	0	0	0	0	0	0
AT1G12460	2.47694	21.5274	49.0313	20.4139	18.6892	14.0472	5.50145	29.6043	44.1476	0	1.11245	10.6567	15.9433	0	5.03946	23.9228	14.7854	1.03878	7.78215	54.7483	2.73643	2.94391	18.1384	5.05933	7.36157	73.6815	2.28579	2.46248	1.34253	0	4.74865	31.9718	34.8074	0	20.8324	7.68316	47.3635	9.53455	5.63632	8.3671	34.0118	0	0.983071	8.22174	15.0616	28.9764	45.9604	0.896506	7.83943
AT1G12470	21.2792	3.21525	29.9731	0	2.16336	14.3183	60.6756	24.2572	10.2946	0	36.1301	12.3081	21.8462	1.0919	42.4682	57.9177	41.2671	15.225	12.5768	21.4539	31.5118	44.4985	28.9846	30.1111	32.8854	30.002	7.78029	90.9613	64.7016	45.7451	23.6253	1.55433	86.5297	12.0005	41.5414	77.3603	42.3731	53.0732	6.72456	18.299	30.9655	46.2389	28.6683	34.9788	31.4196	53.6503	79.3554	4.57623	31.2981
AT1G12480	10.4892	0	0	11.0796	0	0	0	0	0	0	0	0	0.320678	8.64565	0.347332	2.84779	0	0	5.96703	0	0	15.7517	0	0.257251	7.31555	0	34.9098	0	0	0	14.7312	0	2.22308	0	12.1056	0	23.5637	8.33443	7.02677	0	0.46788	0	8.7769	0	0	0	89.1161	9.14052	10.8874
AT1G12490	0	0	0	0	0	0	0	0	0	0	0	0	0	0	0	0	0	0	0	0	0	0	0	0	0	0	0	0	0	0	0	0	0	0	0	0	0	0	0	0	0	0	0	0	0	0	0	0	0
AT1G12500	54.1231	53.9828	32.3321	23.6506	26.2257	40.212	50.1793	25.2717	24.1781	30.84	57.3568	55.0997	27.6315	58.3191	0	24.2121	41.4554	39.9519	64.423	38.0344	0	28.0163	20.9161	48.4491	121.781	20.0483	85.3195	59.0832	68.1533	13.5422	60.387	30.1388	22.5521	78.1338	47.9212	2.72119	24.8272	27.77	17.2839	3.03091	73.329	81.1128	99.0017	106.447	36.35	115.665	56.2585	135.887	108.513
AT1G12510	0	0	0	0	0	0	0	0	0	0	0	0	0	0	0	0	0	0	0	0	0	0	0	0	0	0	0	0	0	0	0	0	0	0	0	0	0	0	0	0	0	0	0	0	0	0	0	0	0
AT1G12520	0	1.09299	18.5882	0	0.673222	10.5696	0	21.9494	2.91187	0	2.51594	0	38.8804	0	0	0	17.103	10.1865	8.70861	0	16.5305	0	6.43984	2.14738	7.56871	0	12.7413	31.4788	30.7843	0	15.1674	63.7587	6.82098	15.113	10.1464	2.67663	4.33144	26.8102	8.02853	0.172158	17.6668	14.1074	0.384356	23.6805	4.98517	17.7416	2.76897	14.7767	15.5837
AT1G12530	15.0455	1.06175	0.72867	0	0	2.51414	0	24.9701	0	0	2.21707	0.879112	0	2.35934	0	5.82586	5.22832	1.99023	0.273465	28.3561	0	0	7.03348	12.825	9.0327	0	10.3627	1.36734	0	65.0127	0.279279	3.1763	16.5069	3.46655	79.2921	34.541	28.9522	25.7093	18.2482	4.56936	13.4948	32.2306	8.91253	6.11654	41.7439	0	0	12.2449	23.6972
AT1G12540	0	0	0	0	0	0	0	0	0	0	0	0	0	0	0	0	0	0	0	0	0	0	0	0	0	0	0	0	0	0	0	0	0	0	0	0	0	0	0	0	0	0	0	0	0	0	0	0	0
AT1G12550	0	0	0	13.3032	0	0	0	0	15.9418	0	0	0	13.7473	0	0	0	4.80646	0	5.35345	0	0.992431	0	0	4.74419	13.2148	4.86633	1.10366	19.9699	0	0	0	0	0	7.80541	6.41159	0	10.7116	1.00777	34.4032	0	0.231755	16.884	1.73919	0	0	1.4717	0	0	10.0815
AT1G12560	0	0	0	0	0	0	0	0	0	0	0	0	0	0	0	0	0	0	0	0	0	0	0	0	0	0	0	0	0	0	0	0	0	0	0	0	0	0	0	0	0	0	0	0	0	0	0	0	0
AT1G12570	39.7977	1.07769	18.1243	21.8781	1.84346	1.17883	1.89608	0	5.61599	30.0545	0	3.1745	11.1684	24.6393	2.9761	0.542762	0.740641	5.89167	6.14304	12.2265	0	0	2.11768	0	2.29043	1.27228	0	36.1163	0	0	0	0	8.98657	5.33229	1.32148	0	4.44993	8.40632	0	10.6284	0.0258285	0.871397	7.40799	0	0	2.01453	0	1.90728	0
AT1G12580	43.7761	25.3497	16.855	22.5414	97.6394	19.8282	4.7735	29.1212	48.1291	40.0617	21.1162	45.4127	13.5551	36.9531	46.4183	33.7742	33.6301	24.1894	52.8553	37.1524	24.9386	8.60793	10.8201	7.95191	45.8284	27.2581	27.9047	0	0	0	1.57237	102.535	21.2753	44.7685	26.1556	26.504	34.7505	14.6271	24.965	11.4604	2.47736	51.4819	40.0426	58.0063	16.1223	22.989	87.6238	32.9476	25.4228
AT1G12590	0	0	0	0	0	0	0	0	0	0	0	0	0	0	0	0	0	0	0	0	0	0	0	0	0	0	0	0	0	0	0	0	0	0	0	0	0	0	0	0	0	0	0	0	0	0	0	0	0
AT1G12600	0	0	0	0	0	0	0	0	0	0	0	0	0	0	0	10.1922	0	0	0	0	13.4549	0	0	3.0905	0	0	0	0	0	0	8.60853	0	0	0	3.6268	0	0	0	0	0	0	0	0	0	0	0	0	0	0
AT1G12610	0	0	0	0	0	0	0	0	0	0	0	0	0	0	0	0	0	0	0	0	0	0	0	0	0	0	0	0	0	0	0	0	0	0	0	0	0	0	0	0	0	0	0	0	0	0	0	0	0
AT1G12620	0	0	2.24467	0.614327	0	14.8795	2.289	7.24679	0	0	0	0	0	0	0	30.1604	13.9728	12.8696	7.10223	12.9922	23.0028	30.5321	1.51576	7.44279	2.48306	4.72133	1.65399	16.8921	0	0	13.2017	2.17805	6.88733	7.8227	0	0	13.1792	12.8931	2.38711	16.5167	0.787158	0	0	10.8737	34.3957	11.2707	0.0709765	10.8532	4.46119
AT1G12630	0	0	0	0	0	0	0	0	0	0	0	0	0	0	0	0	3.29569	0	0	0	0	0	0	0	0	0	0	0	0	0	0	0	0	0	0	0.376267	0	0	0	0	0	0	0	0	0	0	0	0	0
AT1G12640	27.3788	17.7027	49.7269	24.7382	23.2603	31.1577	25.8741	76.4719	24.5927	52.4409	67.282	1.05647	50.7752	6.48604	48.4572	3.99518	19.0191	37.5385	46.0741	24.3929	28.6958	4.05084	12.732	37.2003	6.21154	41.5542	19.8166	0.950728	32.3809	0	17.1709	4.945	21.0442	21.6528	26.3922	17.5685	24.0778	18.7738	13.4783	18.8687	20.8522	0	24.6712	39.8905	28.1897	35.4215	52.0763	19.7426	8.37465
AT1G12650	18.605	2.81913	41.4833	0	3.04769	25.4984	3.29339	24.8498	2.14018	33.0346	3.25358	32.3774	0	25.6538	61.7595	11.2168	28.7543	6.3254	12.8162	9.27	1.72316	1.92984	26.5634	19.3642	22.8876	122.442	37.376	3.72224	32.597	4.65022	42.5812	1.20218	14.6454	0	9.59648	44.0358	15.7548	21.7655	14.4349	47.4155	54.8522	7.56931	7.89613	18.6478	57.847	3.08015	50.717	18.7276	20.0467
AT1G12660	0	0	0	0	0	0	0	0	0	0	0	0	0	0	0	0	0	0	0	0	0	0	0	0	0	0	0	0	0	0	0	0	0	0	0	0	0	0	0	0	0	0	0	0	0	0	0	0	0
AT1G12663	0	0	0	0	0	0	0	0	0	0	0	0	0	0	0	0	0	0	0	0	0	0	0	0	0	0	0	0	0	0	0	0	0	0	0	0	0	0	0	0	0	0	0	0	0	0	0	0	0
AT1G12665	0	0	0	0	0	0	0	0	0	0	0	0	0	0	0	0	0	0	0	0	0	0	0	0	0	0	0	0	0	0	0	0	0	0	0	0	0	0	0	0	0	0	0	0	0	0	0	0	0
AT1G12667	0	0	0	0	0	0	0	0	0	0	0	0	0	0	0	0	0	0	0	0	0	0	0	0	0	0	0	0	0	0	0	0	0	0	0	0	0	0	0	0	0	0	0	0	0	0	0	0	0
AT1G12669	0	0	0	0	0	0	0	0	0	0	0	0	0	0	0	0	0	0	0	0	0	0	0	0	0	0	0	0	0	0	0	0	0	0	0	0	0	0	0	0	0	0	0	0	0	0	0	0	0
AT1G12670	0	0	0	0	0	0	0	0	0	0	0	0	0	0	0	0	0	0	0	0	0	0	0	0	0	0	0	0	0	0	0	0	0	0	0	0	0	0	0	0	0	0	0	0	0	0	0	0	0
AT1G12672	0	0	0	0	0	0	0	0	0	0	0	0	0	0	0	0	0	0	0	0	0	0	0	2.40626	0	0	0	0	0	0	0	0	0	0	2.11859	0	0	0	0	0	0	0	0	0	0	0	0	0	0
AT1G12680	17.7301	16.934	2.08123	12.7971	46.3677	26.6045	10.2402	14.1117	3.33772	4.15063	2.36969	22.5117	0.523755	0	41.1503	0	46.7546	1.20709	20.5512	17.5552	11.8631	35.0959	24.5572	9.80683	9.31281	22.3381	8.35631	0	27.374	40.6141	20.8077	0.934169	17.7404	19.3948	36.2565	11.9858	64.2554	5.58349	40.18	13.6046	18.9647	38.1318	31.2241	10.3888	48.7567	14.5467	1.99143	31.4372	16.0279
AT1G12700	0.417848	0.755634	0	1.29677	0	0	0	0	0	32.7785	0	0	0	0	0	15.59	0	6.30553	2.47135	0	21.4046	0	2.09931	0	3.28856	0	0	30.9762	0	0	1.25854	35.6594	4.29659	0	32.445	18.4937	8.14932	0	35.1375	0.250888	1.38211	0	0	0	0	0	0	0	0
AT1G12710	0	12.535	0	1.20385	0	0	2.96086	13.881	0	0.108654	0	0	0	0	0	0	1.22409	0.925128	0.443727	0.166087	19.5225	0	19.1176	4.3698	10.4738	2.39739	7.92663	26.6677	0	0	23.9785	3.18838	7.59552	8.77613	2.36029	23.3525	16.8654	7.86549	14.9931	16.9149	28.5079	2.85924	0	8.84754	24.4128	2.36371	5.0212	1.21311	24.0578
AT1G12720	0	0	0	0	0	0	0	0	0	0	0	0	0	0	0	0	0	0	0	0	0	0	0	0	0	0	0	0	0	0	0	0	0	0	0	0	0	0	0	0	0	0	0	0	0	0	0	0	0
AT1G12725	0	0	0	0	0	0	0	0	0	0	0	0	0	0	0	0	0	0	0	0	0	0	0	0	0	0	0	0	0	0	0	0	0	0	0	0	0	0	0	0	0	0	0	0	0	0	0	0	0
AT1G12730	0.140053	0	1.67715	0	0	0.0444498	0	1.41829	0	0	2.55486	11.9936	0	4.71601	3.81862	23.4606	3.75257	0	0.86254	0.596149	2.9781	0.0988699	6.33359	4.25068	2.00125	5.57345	12.7493	51.3213	20.5794	0	1.19575	7.98542	5.97256	0	39.8403	6.67332	6.59725	9.34874	14.5674	14.7416	0.286411	2.65595	9.13956	3.83729	10.7943	11.3274	6.87236	8.32857	5.09719
AT1G12740	0	0	0	0	0	0	0	0	0	0	0	0	9.84828	0	0	0	0	0	0	0	0	0	0	0	0	0	0	0	0	0	0	0	0	0	0	0	0	0	0	0	0	0	0	0	0	0	0	0	0
AT1G12750	1.96263	24.4198	35.2516	11.9826	0	13.2464	0	0	0	0	0.720626	16.4444	3.47964	20.99	0	4.13835	1.2588	1.3863	6.11222	9.06727	3.58448	1.26594	21.1512	15.851	6.14388	37.9369	10.726	0	2.00016	8.54361	10.2511	1.76796	0	0	0	20.8717	0	3.5927	5.81755	1.9723	0	0	1.55081	0.869081	3.18598	19.9675	1.54927	17.641	16.4935
AT1G12760	80.3185	3.51067	21.5283	36.5969	40.597	1.91002	26.5795	23.8411	56.9655	0	17.1382	17.7963	34.3894	62.0032	0	35.8781	20.4262	2.21631	10.4116	21.086	53.7616	1.11423	1.28004	24.55	30.3547	90.4206	22.1636	48.2162	0.282173	66.885	20.1119	10.0603	24.0437	32.6707	23.6584	14.2183	18.623	21.7788	31.5666	40.6905	18.6403	25.4714	37.6924	44.7452	40.3772	60.0859	21.3824	56.8427	25.8447
AT1G12770	67.988	24.7759	8.76642	117.767	61.202	29.9277	55.726	22.843	4.72348	39.4791	64.1556	32.3042	45.1285	51.4486	32.032	52.4636	37.1314	17.0866	66.4674	63.6955	39.5826	118.141	47.0243	83.4634	73.6288	39.3304	65.1493	59.8477	75.1532	57.8636	39.8211	35.9085	60.5717	76.1709	64.9985	66.9157	27.2148	44.1512	31.3671	101.53	25.0632	72.7393	102.556	87.5473	71.0495	46.5611	69.4458	83.9802	70.9728
AT1G12775	0	0.567177	0	1.62933	24.0644	0	0	0	0	0	0	0	0	0	0	1.67427	19.3507	0	0	3.27652	0	0	0	0	0	3.92461	6.63639	0	20.4091	6.64087	0	42.3711	17.5865	11.4286	17.3358	3.34058	3.40484	0	0	18.5932	9.5266	0.524669	0.784857	0	13.2646	0	0	1.16696	8.12354
AT1G12780	0.58078	10.1686	2.62489	14.5016	0	35.3078	23.1599	23.4516	31.9748	0	4.68671	0.419886	0	9.31593	3.43046	35.0515	17.2661	1.64357	11.2677	9.93897	36.4477	18.6526	37.8109	7.58024	22.2433	0.27092	0.0185482	0	0.361041	0.713336	18.232	0	42.9413	48.558	40.0084	48.5236	52.4195	30.5712	5.61448	18.1322	9.00853	29.0641	61.512	40.5242	156.321	82.5847	182.46	123.762	55.0368
AT1G12790	1.8187	0.668791	0	0.359774	0	0	0	0	0	0.0688737	0	0	1.4631	0	0	0	0	0.909878	22.63	0	0	0	0	0	10.2295	0	1.1438	0	0	8.67893	0	0	1.87137	5.18	0.0263508	2.03237	0	0	8.57263	0	0.149741	0	8.07259	14.1695	0	1.05339	0	0	1.54307
AT1G12800	211.477	198.314	161.688	197.711	236.626	168.284	171.837	459.883	326.25	166.527	190.632	121.881	310.516	152.995	281.551	434.735	373.476	208.68	208.162	422.909	437.125	449.538	728.116	416.746	276.894	556.816	275.292	163.349	301.142	348.839	225.71	769.352	708.135	271.127	541.09	495.496	669.683	617.992	643.27	680.663	380.693	398.768	256.107	137.63	443.144	213.653	333.62	186.973	304.334
AT1G12805	0	0	0	0	0	0	0	0	0	0	0	0	0	0	0	0	0	0	0	0	0	0	0	0	0	0	0	0	0	0	0	0	0	0	0	0	0	0	0	0	0	0	0	0	0	0	0	0	0
AT1G12810	10.8317	44.3931	0	36.131	0	25.6619	23.2947	13.4956	0	0	44.2993	12.8721	0	2.23081	45.2511	0	0	29.1712	12.3139	2.04163	1.41945	26.8015	0.483436	10.9126	19.9125	0	35.7875	0	0	0	35.4432	55.6889	16.0145	40.616	33.1189	0	0	0	0	2.84004	13.0518	14.9466	18.4408	12.7995	0	28.8585	0	3.11641	16.5233
AT1G12820	26.0469	134.534	40.5154	21.7928	27.1263	89.6233	30.9879	54.6883	103.522	103.187	38.1152	44.9323	34.9355	31.5767	99.0857	103.575	67.6642	91.7938	26.1637	70.475	47.1083	44.848	38.4982	67.7156	46.8756	80.735	35.8279	0.380661	44.2202	0	31.6535	21.002	30.5702	34.8376	61.5068	71.3367	97.8674	47.4013	12.0854	15.184	54.0404	53.7293	47.5624	37.2711	85.5329	40.0322	161.523	61.9377	43.5261
AT1G12830	0.599564	24.8587	3.86196	17.1061	0	11.2914	19.5168	12.6093	7.13874	1.71473	0	0.0440491	10.3797	0	12.2415	2.16075	5.66541	0	0	7.92265	1.64229	0	10.6093	3.51464	15.1491	0	0	0	19.8795	0	8.94736	41.067	16.8986	0	39.6082	1.55198	42.0568	12.9034	17.1649	14.0663	0.0423497	9.79926	11.5971	8.22383	42.8245	11.7669	33.3869	12.4489	3.26944
AT1G12840	34.0331	78.2973	45.8903	42.3094	12.6035	24.9361	73.9593	46.3921	82.3977	39.8448	49.7936	113.517	36.1016	24.1476	44.5233	106.112	44.8107	37.7788	25.9877	76.0037	74.0652	114.414	67.1989	48.2076	53.9234	71.3345	82.8035	179.934	106.814	61.0247	110.672	48.318	76.4939	64.6028	92.8141	151.796	147.26	102.248	96.0911	102.056	39.3693	64.4721	63.3265	78.2598	94.8245	70.4319	87.0216	78.0798	57.492
AT1G12845	0	0	0	1.11896	0	0	0	2.5247	0	0	0	0	0	0	0	0	0	0.641334	5.08125	5.62949	0	32.4722	0	6.49239	7.90761	7.9801	2.4465	20.6073	2.09546	0	0.718959	0	3.27833	2.83268	18.2611	1.86123	5.26605	0	17.5003	0.271723	11.8575	15.6662	15.9406	7.48584	0	29.965	0	21.275	10.1196
AT1G12850	71.9259	39.5865	2.27266	17.3185	15.0473	35.9511	0	40.0666	1.61313	37.6287	5.36701	25.613	15.9919	2.0381	8.17271	35.2024	16.8362	36.6293	33.8729	48.6184	0.817671	36.4894	57.8407	39.1784	40.2359	25.1891	72.6327	102.277	3.94338	53.9226	47.2179	11.9919	51.7694	42.4812	26.8849	4.453	26.0655	40.2228	24.6036	3.04136	69.3942	23.6637	66.808	107.331	0	86.5846	40.4926	26.1087	43.224
AT1G12855	0	0	0	0	0	0	0	0	0	0	0	0	0	0	0	0	0	0	0	0	0	0	0	0	0	0	0	0	0	0	0	0	0	0	0	0	0	2.52686	0	0	0	0	0	0	0	0	0	0	0
AT1G12860	42.741	25.9735	19.1631	23.5611	86.972	15.8976	60.6536	18.9187	1.86007	8.15421	31.3731	10.0524	22.6391	34.313	3.95038	31.2623	66.7889	37.079	30.581	61.2676	14.8329	58.5543	62.6642	13.1997	78.1851	29.4952	74.4661	56.8547	139.265	112.526	102.862	109.606	41.9544	18.6261	75.8635	52.5493	26.1755	50.0337	33.6276	53.4149	47.6229	51.2166	74.1451	51.0919	81.7252	50.9937	46.3194	82.4312	79.819
AT1G12870	0	0	0	0	0	0	0.323235	0	0	0	0	0	0	0	0	0	0	0	0	0	0	0	0	0	0	0	0	0	0	0	0	0	0	0	0	0	0	0	0	0	0	0	0	0	0	0	0	0	0
AT1G12880	0	17.4098	0.133163	0	0	0	8.99957	17.7428	0	0	1.41831	0	1.65828	0	0	4.94191	2.26212	9.83114	11.2375	13.6553	0	4.12032	2.08977	8.40729	0.74186	0	1.21395	19.7	0	0	0.935503	2.42866	4.46117	0	1.0295	2.01306	0	0	7.91105	2.8748	0	0	0	0.253425	1.37039	2.25704	0	0	0
AT1G12890	0	0	0	0	0	0	0	1.35508	0	0	0	0	0	0	0	0	0	0	0	0	0	0	0	0	0	0	0	0	0	0	0	0	0	0	0	0	0	0	0	0	0	0	0	0	0	0	0	0	0
AT1G12900	766.307	675.76	911.195	697.153	1001.4	886.563	729.892	1555.13	885.693	682.861	855.856	753.133	646.026	700.059	864.294	1437.23	1422	758.554	709.296	879.521	1428	714.582	1449.48	802.959	490.433	936.37	584.615	481.488	419.356	846.924	526.571	1139.99	1123.23	699.922	1029.07	1265.37	1322.71	1333.62	1124.79	1634.04	767.986	1031.29	331.64	322.719	649.777	312.77	728.189	379.38	606.491
AT1G12910	0	22.8893	0	0.984745	0.704003	8.30787	0	10.4308	0	0	0.824218	13.1213	1.07569	0	0	0	6.32081	1.33026	16.6009	5.52275	40.4537	0	14.225	4.33365	11.1731	5.68224	11.9006	0	11.1118	0	19.3422	1.16365	29.0984	17.3926	11.0175	2.94293	18.8428	14.8384	12.8694	7.22079	8.90986	39.6158	48.025	34.2718	8.30701	35.2343	0	38.0297	16.8657
AT1G12920	30.0021	7.2338	12.5544	5.48547	49.5503	12.0839	18.2418	64.0334	9.34105	60.8254	54.3148	72.5437	11.5775	33.7058	39.4045	136.312	121.197	12.4837	14.9434	48.7644	44.7662	26.5934	86.1607	13.5922	16.5799	55.4558	37.8094	104.13	0.826066	0	38.9526	84.5151	135.047	29.6358	73.3762	63.9735	43.4118	45.5036	88.9757	98.5209	28.8683	11.8619	27.0077	19.4021	73.6032	9.62386	126.008	25.2655	19.4743
AT1G12930	28.542	20.4817	42.7459	27.9394	46.7256	32.3156	47.0979	19.5567	77.4487	26.4526	28.7561	36.4605	47.3313	20.2024	0	49.8945	12.1111	38.2107	45.5624	8.65753	14.9434	34.2687	1.55088	36.5256	27.6037	20.5122	11.2231	18.5687	45.8137	53.725	43.684	18.5535	12.5331	47.823	53.3354	21.9183	16.5398	1.56864	21.2473	26.6235	23.447	21.3408	64.5572	38.6249	7.70088	74.2714	5.61795	72.3349	50.5539
AT1G12935	0	0	0	0	0	0	0	0	0	0	0	0	0	0	0	0	0	0	0	0	0	0	0	0	0	0	0	0	0	0	0	0	0	0	0	0	0	0	0	0	0	0	0	0	0	0	0	0	0
AT1G12938	0	0	0	0	0	0	0	0	0	0	0	0	0	0	0	0	0	0	0	0	0	0	0	0	0	0	0	0	0	0	0	0	0	0	0	0	0	0	0	0	0	0	0	0	0	0	0	0	0
AT1G12940	0	0	0	0	0	0	0	0	0	0	0	0	0	0	0	0	0	0	0	0	0	0	0	0	0	0	0	0	0	0	0	0	0	0	0	0	0	0	0	0	0	0	0	0	0	0	0	0	0
AT1G12950	0	0	0	0	0	0	0	0	0	0	0	0	0	0	0	0	0	0	0	0	0	0	0	0	0	0	0	0	0	0	0	0	0	0	0	0	0	0	0	0	0	0	0	4.16836	0	0	0	0	0
AT1G12960	0	0	0	0	0	0	0	0	0	0	0	0	0	0	0	0	0	0	0	0	0	0	0	0	0	0	0	0	0	0	0	0	0	0	0	0	0	0	0	0	0	0	0	0	0	0	0	0	0
AT1G12970	1.54202	0	0	0.018783	1.69731	0	14.2031	1.97103	0	0	0	3.82569	0	0	0	0	0	0	0	0.532962	0	0	11.9441	0	1.5848	4.33345	1.45594	30.984	71.264	0	9.98988	0	11.8659	9.10901	1.77391	0	2.16189	1.81296	13.2963	0	0	0	22.9546	11.3475	0	13.6584	49.3901	8.60251	3.09161
AT1G12980	0	0	0	0	0	0	0	0	0	0	0	0	0	0	36.8169	0	0	0	0	0	0	0	0	0	0	0	0	0	0	0	0	0	0	0	0.452735	0	0	0	0	0	0	0	0	0	0	10.4289	0	10.4193	0
AT1G12990	10.7478	13.8889	0.180836	17.8202	48.337	25.9634	17.5469	10.8577	0	51.3315	2.72604	32.8457	40.7036	0.023499	25.2683	4.40988	31.5965	21.7821	12.9791	5.29659	26.9168	34.0824	18.4381	63.9998	27.9779	18.4623	12.106	56.0595	65.9123	4.32661	74.6108	25.593	37.7057	8.35133	4.5381	34.7195	31.3885	2.93024	17.5508	11.2433	28.7769	28.5208	21.012	25.3363	16.6397	29.0139	0	32.0229	28.3975
AT1G13000	6.5868	0	0	0	0	3.1253	0	2.78179	1.79553	0	0	8.54337	0	0	3.73187	12.2735	0	0	5.59033	0	9.56696	27.4667	18.9459	3.57058	2.1838	3.32751	0	0	1.60536	0	27.4949	19.8586	17.3378	21.3349	0	11.7754	42.368	20.3926	0	2.10119	11.1703	13.9353	16.1489	7.18068	6.73294	9.25224	0	29.1136	7.33591
AT1G13010	0	0	0	0	0	0	0	0	0	0	0	0	0	0	0	0	0	0	0	0	0	0	0	0	0	0	0	0	0	0	0	0	0	0	0	0	0	0	0	0	0	0	0	0	0	0	0	0	0
AT1G13020	11.8314	14.4556	6.37458	16.1341	35.9084	20.3029	40.6217	62.797	19.2774	31.827	56.4347	36.2469	50.7763	10.6146	49.068	46.3281	39.098	45.2178	36.6173	37.2523	44.4331	0.594653	79.8397	57.3469	23.6552	32.377	45.6994	3.86779	176.492	63.9828	18.7668	17.8516	64.4203	52.994	39.1724	51.0833	66.402	41.8616	59.0146	48.7706	37.562	37.5209	46.1158	25.5231	52.9783	50.4644	24.7378	1.4862	45.5163
AT1G13030	11.1881	18.2973	0	0	46.494	0	0	1.75056	0	0	23.5463	0.575439	2.08366	2.61249	0	36.2776	15.2038	0.961751	9.17335	7.46697	0	0	15.1205	3.54682	9.68842	31.3207	3.91885	0	0	0	20.7554	22.5703	29.9672	0	20.6544	21.727	20.8818	9.55017	32.953	6.19699	15.0756	1.90607	12.5043	0.281921	26.2007	2.22041	7.27388	1.10853	6.61281
AT1G13040	0	0	0	1.28974	2.57538	0	0	0.089376	0	0	0	0	9.54464	0	0	2.64429	0.335844	0	0	0	0	2.99891	0.668622	7.82574	10.2997	5.29562	0	0	1.48556	0	0	5.35835	10.6489	0	6.55099	43.1444	3.20848	3.94877	8.10807	7.97199	12.5267	0	0	5.30397	18.1528	0.89488	43.1747	30.4952	1.33369
AT1G13050	12.5562	14.6007	20.6284	0	0.844745	5.59343	0	0	0.434084	0	0	12.8241	10.6872	0	0	1.52709	0	0	0.327482	5.045	0	7.4437	0	9.58787	10.0004	4.9293	21.7725	0	0	0	8.78987	0	0	3.93623	2.05057	0	0	2.30203	0	14.3179	0	0	1.96621	0	0	9.14743	4.84763	0.703729	2.05364
AT1G13060	25.2292	185.282	67.586	112.213	23.8808	51.6349	41.1308	32.6393	47.7289	28.1375	44.666	61.1214	45.9199	39.9076	44.8897	26.9774	38.4219	98.4422	52.7888	35.0996	31.4818	118.271	59.6771	61.9995	63.1012	57.4553	33.7366	90.1663	103.537	10.8478	72.2081	29.3809	34.4357	47.4658	26.2691	66.0952	75.8888	31.6405	29.0058	36.3921	82.5344	74.8755	92.2395	103.756	37.6581	48.0705	75.3818	86.6559	86.1552
AT1G13070	0	0	0	0	0	0	0	0	0	0	0	0	0	0	0	0	0	0	0	0	0	0	0	0	0	0	0	0	0	0	0	0	0	0	0	0	0	0	0	0	0	0	0	0	0	0	0	0	0
AT1G13080	45.689	33.0583	3.26339	16.4774	0	16.8221	49.3698	22.5348	1.83485	0.202267	2.61025	42.4957	11.547	0	49.2774	6.6674	20.8747	1.8379	17.8697	19.027	32.2916	0.923606	10.1026	1.11595	5.82901	0	9.61984	0	35.3543	0	0	4.5028	22.3596	12.0145	0	0.611977	7.87725	5.98307	0	0	0	0	0.20017	0.611009	0	11.9508	5.43427	1.34616	4.62755
AT1G13090	12.6735	0.836636	0	23.7465	0.291465	48.3281	15.9967	20.2268	1.47147	26.3194	19.4597	8.7466	0.146808	0	40.1617	29.086	29.6838	34.9447	23.968	43.3351	48.1601	56.9031	56.0897	27.211	26.7799	16.8991	65.8242	0	68.6428	0	19.192	31.661	35.1223	14.1722	44.7149	63.0649	66.2927	33.7379	29.9072	42.5516	29.0175	32.5015	12.3777	10.1144	48.1353	5.15898	8.62851	24.6323	31.5624
AT1G13100	1.95537	0	0	0	0	0	0	14.8429	0	0	0	12.1173	0.441189	0	0	8.59552	3.04878	0	4.90647	4.57146	0	0	3.17486	0	2.47502	14.2803	24.734	0	0	0	0	0	0.646418	11.7333	2.83476	1.07962	1.57421	0	0	1.4209	0	0	9.27404	12.4657	3.0273	12.3696	13.6366	0	0
AT1G13110	8.92032	31.778	25.4401	0	0.219385	0.117781	31.4685	18.6927	0	3.67406	2.69546	34.8023	23.7156	0	44.3923	0.824592	36.4669	1.77205	13.6902	20.8199	3.40768	4.61631	104.468	33.7421	20.3565	10.0581	65.0246	21.9916	27.9942	1.78762	35.9751	12.7614	66.582	13.9062	29.2177	94.3993	22.2331	18.9751	39.9426	69.303	29.5044	2.19775	55.6116	74.8767	66.6426	36.125	41.7336	89.157	39.1632
AT1G13120	12.2147	1.64121	0	0.205703	0	8.37961	14.9636	0.196338	0.350286	22.8106	1.12632	0.153296	27.568	0	0	4.07394	8.37282	1.69676	11.2769	0	12.4428	4.03335	15.4398	14.8612	16.8426	1.8758	13.1117	0.662906	25.222	0	22.5027	1.69831	19.6728	17.6566	29.8962	24.7637	20.0215	25.754	10.9905	15.6685	4.54428	2.62618	16.1529	8.59805	3.52855	12.8354	31.5238	19.8823	6.70776
AT1G13130	0	0	0	0	0	0	0	0	0	0	0	0	0	0	0	0	0	0	0	0	0	0	0	0	0	0	0	0	0	0	0	0	0	0	0	0	0	0	0	0	0	0	0	0	0	0	0	0	0
AT1G13140	0	0	21.6492	1.80632	0	10.9839	0	0	0	0	0	10.3142	0.470514	0	0	0	0	0	0	0	0	0	0	0	0	0	0	0	0	0	0	0	0	0	1.65046	0	0	0	0	0	0	0	8.42294	0	0	0.449536	0	0	0
AT1G13145	0	0	0	0	0	0	0	0	0	0	0	0	0	0	0	0	1.5224	0	0	0	0	0	12.295	0	0	0	0	0	0	0	0	0	0	0	0	22.6115	11.7819	0	11.3585	0	0	0	0.556226	4.96057	8.38517	0	0	0.952134	0
AT1G13150	0	0	0	0	0	0	0	0	0	0	0	0	0	0	0	15.3793	8.31376	0	0	0	0	0	0	0	0	0	8.65131	0	0	0	0	0	0	0	0	0	2.84208	10.3008	0	0.136702	2.16232	0	1.10962	0	2.24911	0	0	0	2.26653
AT1G13160	78.6259	28.7183	36.1037	56.9671	18.4285	20.3978	34.8757	40.3433	46.5642	7.5763	21.7471	34.259	23.2234	0.762116	25.07	40.908	38.6818	48.225	32.3461	36.1799	2.2612	96.0888	52.9362	51.0999	49.1969	16.9045	38.7	71	143.871	154.447	27.4584	38.1978	49.2711	1.24323	66.2665	8.95461	22.7265	60.5929	64.4589	10.1511	9.97865	30.8353	14.6069	27.8188	24.9758	23.3877	0	2.53818	36.0768
AT1G13170	3.33954	0.0314046	13.4394	0	1.19089	1.27985	31.1908	19.8827	28.2334	55.0938	6.50675	25.4967	1.5613	0	22.7081	18.4896	32.9762	1.30128	20.9945	17.5613	21.2251	0.484146	50.3531	17.2184	7.44049	16.5661	0.223841	89.9008	29.8094	0	50.5273	60.1847	59.1075	20.9431	52.7025	75.7093	13.4638	35.6298	45.4209	83.2515	9.7175	25.4811	14.922	18.5334	26.33	13.5362	3.86175	4.72207	19.4275
AT1G13180	21.7043	0	0	1.73441	0	0	0	0	0	0	0	11.6773	0	0	0	0	0	0.1648	0	0	50.2259	4.82275	25.9098	19.1411	0.484514	13.2917	0	0	4.17775	0	9.57195	2.17518	4.94492	5.964	2.94486	2.91602	2.33434	7.47223	9.45907	20.8488	4.78311	0	13.9107	19.6223	10.613	17.1662	0	10.9771	4.47126
AT1G13190	5.05567	0	20.3954	16.1361	0	0.84174	2.66891	40.1208	6.07139	31.2443	18.7691	11.2679	27.6373	1.43362	1.57303	47.5884	21.5532	28.6639	12.9155	26.2379	50.3674	0.440077	118.103	28.9602	27.1152	55.577	19.5573	28.0652	24.7807	61.1913	10.0973	81.6557	87.8094	39.5755	15.5335	19.8463	46.1179	51.4629	28.328	34.8146	13.26	14.0011	11.3167	22.2635	115.206	26.6972	35.7697	8.23184	31.5885
AT1G13195	1.08133	0.261891	1.53399	2.04288	0	7.55516	0	2.82342	0	0	11.9641	0.747506	0	0	2.39944	6.63206	8.45991	0.625194	0.451263	0	0	0	0	0	2.66321	13.8203	0	0	0	0	0	3.66848	0.107171	0	0	7.10179	0	0	1.51008	0	9.94606	0	1.8535	8.97715	0	0	0	11.7652	8.82937
AT1G13200	0	0	0	0	0	0	0	0	0	0	0	0	0	0	0	0	0	0	0	0	0	0	0	0	0	0	0	0	0	0	0	0	0	0	0	0	0	0	0	0	0	0	0	0	0	0	0	0	0
AT1G13210	0.479131	0	19.5888	0	0	0.930128	16.4468	18.6162	0	0	0.888999	0.56529	2.43033	0	5.31291	0	0	6.62217	4.77312	23.923	0	80.269	1.29406	30.1445	8.45014	0	16.3859	3.62367	27.7342	0	47.7164	14.9019	16.786	1.982	16.9345	5.13936	39.8851	30.4748	5.52817	8.41573	12.0854	33.6965	24.4711	102.943	49.89	36.1411	53.5197	77.3362	48.6445
AT1G13220	12.0907	19.4739	2.45929	0	0	0	18.6825	10.4918	0	29.8055	1.20477	13.439	0	3.20943	0	5.72844	7.61096	11.1914	11.9576	21.4588	7.83165	0.790543	12.5858	21.9461	7.96445	42.3176	5.99211	32.0073	30.7739	5.37275	5.56108	35.5566	55.0628	16.6023	22.1895	81.889	51.1405	40.0004	73.4321	34.6137	20.9561	16.6498	11.7423	10.2627	21.133	11.8613	31.8501	7.45648	11.7685
AT1G13230	0	0	0	0	0	0	0	0	0	0	0	0	0	0	0	0	18.9987	0	0	0	0	0	0	0	0	0	0	0	0	0	0	0	0	0	0	0	0	0	0	0	0	0	0	0	0	0	0	0	0
AT1G13240	0	0	0	0	0	0	0	0	0	0	0	0	0	0	0	0	0	0	0	0	0	0	0	0	0	0	0	0	0	0	0	0	0	0	0	0	0	0	0	0	0	0	0	0	0	0	0	0	0
AT1G13245	13.4984	13.2813	20.6736	5.44294	7.87395	1.30072	2.26378	16.8211	0	0	0	3.56739	11.4041	0.410877	6.67674	35.8176	42.0889	12.5834	17.2031	0	13.026	3.17813	9.46911	20.9992	19.1582	4.8959	11.0051	16.2224	29.7173	0	0	1.21738	12.8634	18.0524	16.0989	5.28558	27.3289	16.0207	12.9739	18.129	10.7196	17.1274	17.7007	15.5758	23.2411	13.3246	0	0.769756	7.01246
AT1G13250	23.8727	3.35213	0.586914	48.2078	1.17417	24.8902	0.795718	8.36422	23.4981	28.6513	0	12.2457	61.6901	74.522	2.5577	3.56825	6.83238	38.1032	10.4802	6.18447	3.90737	1.97201	4.03691	0	20.0799	2.94743	2.12716	1.74992	36.044	0	6.73125	0.318505	0	13.2936	5.97445	0	2.75937	0	3.08783	1.2714	28.1669	1.64489	21.5479	34.1122	11.01	28.6869	0	44.9011	35.1568
AT1G13260	0	0	0	0.628903	0	10.5063	0	0	0.507327	0	20.0326	0.769498	11.6597	1.35307	0.935692	34.7937	15.6488	20.7845	10.0201	12.2067	21.9515	0	16.7858	41.3043	8.52373	24.3653	13.043	28.0227	0	0	0.404087	1.3958	24.9771	6.79017	19.0029	5.65949	31.1394	17.8513	38.9541	18.8137	9.18562	0.331939	6.13957	0	0	10.8532	0	12.5373	3.00872
AT1G13270	34.4219	26.5344	0	42.1342	1.20209	28.3873	13.842	59.1486	0.85613	63.1604	15.5651	36.8971	48.7464	1.43771	21.6238	53.3624	30.2782	0.836624	41.7967	32.3338	52.9996	42.489	122.401	33.7742	28.4328	75.4312	14.1208	40.3613	125.081	0	65.139	227.421	162.209	90.3045	109.06	100.27	103.833	116.389	68.2644	69.3166	53.7747	117.011	77.0162	95.2388	98.9536	37.4464	31.7475	103.415	76.8296
AT1G13280	19.9649	1.00927	0.261007	33.7349	0	0	14.6902	12.0156	0	0	0	10.5537	0.276299	0	1.71466	0	2.27216	0	1.02252	13.5229	0.541845	30.0747	0	6.09424	24.1333	5.2823	21.6808	58.7689	24.0337	70.9362	8.38417	0	4.47017	18.7277	27.065	1.45409	1.16294	17.5849	0	0.102636	0.930972	1.5302	6.89955	9.23536	20.5093	11.8902	7.41439	12.3576	16.9189
AT1G13290	0	0	0	0	0	0	0	0	0	0	0	0	0	0	0	0	0	0	0	0	0	0	0	0	0	0	0	0	0	0	0	0	0	0	0	0	0	0	0	0	0	0	0	0	0	0	0	0	0
AT1G13300	0	0	0	0	0	0	0	0	0	0	0	0	0	0	0	0	0	0	0	0	0	0	0	0	0	0	0	0	0	0	0	0	0	0	0	0	0	2.01565	0	0	0	0	0	0	0	0	0	0	0
AT1G13310	0	0	0	0	0	0	0	0	0	0	0	0	0	0	0	0	0	0	0	0	0	0	0	0	0	0	0	0	0	0	0	0	0	0	0	0	0	0	0	0	0	0	0	0	0	0	0	0	0
AT1G13320	56.8944	17.5661	20.757	33.0932	27.0941	9.98814	35.084	44.5639	41.9569	26.3431	54.2215	40.8018	24.7542	29.3924	4.20301	51.2759	59.0165	45.0789	23.9372	70.774	59.7566	36.1783	49.5028	34.8639	36.7856	83.6309	12.3185	53.9523	0	0	48.0195	9.87471	29.9922	55.889	57.2959	74.8135	32.2794	46.0132	46.8485	48.4275	51.9825	29.7876	70.0595	48.3585	54.9741	84.6748	37.853	22.0546	51.7638
AT1G13330	0	0	21.4744	0	0	0	0.634914	0	0	0	0	0	0	0	0	0	0.950756	0	0	0	0	0	0	5.43592	0	0	0	0	0	0	0	0	1.02596	0	0.746082	3.75735	0	1.64216	0	0	0	0	0	0	0	0	0	0	0
AT1G13340	0	0	0	0	0	0	0	0	0	0	0	0	0	0	0	9.03506	0	1.43594	0	0	0	0	0	0	1.15244	24.3387	0	0	0	50.1197	0	0	0	0	0	0	10.5888	0	0	0	0	0	0	0	1.83574	0	0.410723	0.850021	0
AT1G13350	2.9932	30.3822	21.6737	26.3534	0.0892392	6.61236	33.4502	45.646	27.6861	0	2.37303	0	16.6596	29.7722	0	19.1874	43.765	28.8155	1.08606	29.9735	32.7329	29.1329	2.91147	18.8102	20.7882	11.3882	0.379317	27.5581	6.93393	5.73983	29.1608	39.4904	5.97821	8.30957	2.82023	8.9938	50.9143	24.3775	31.6413	21.4029	41.8188	33.3032	1.54444	22.3751	45.3809	1.40643	4.99349	17.9279	4.40637
AT1G13360	30.4167	46.8669	10.8886	39.5964	65.4516	2.33031	47.4587	61.676	125.762	39.293	36.5673	16.7825	93.5341	120.083	24.0081	59.3078	65.5547	79.6451	41.5237	46.0408	43.321	36.3292	36.3703	49.5672	28.6095	74.4715	12.0595	4.71645	0	108.544	24.4848	64.9667	102.735	24.695	54.0551	69.4723	77.2935	20.4903	59.5629	13.0091	3.18341	28.629	34.6186	9.09903	15.8329	27.7034	134.943	1.17911	11.4108
AT1G13370	0	0	0	0	0	0	0	0	0	0	0	0	0	0	0	0	0	0	0	0	0	0	0	0	0	0	0	0	0	0	0	0	0	0	0	0	0	0	0	0	0	0	0	0.158166	0	0	0	0	0
AT1G13380	1.83005	14.1535	0	0	20.8382	12.1188	0.764591	1.45219	0	0	22.2417	15.6022	46.1901	0	5.05641	0.682954	13.4166	12.7269	8.09075	7.31118	0	0	3.68159	3.28656	6.1975	0	4.98412	0	68.2836	43.8447	7.82652	0	8.9744	14.0345	1.01898	0	2.15098	16.0576	2.17879	9.59473	1.75104	12.4152	3.16704	12.9343	0	4.4016	8.2332	13.2704	7.83571
AT1G13390	6.26266	6.99771	0	0	0	0.963498	0.973667	9.6137	0	0	1.46494	1.06418	1.08423	0	0	0	1.65284	10.3158	16.7688	16.1492	0	0	11.6649	19.4784	14.1022	14.0388	12.4447	0	0	0	0	0	28.1793	6.55927	14.7808	10.5915	0.514266	0	6.28121	0.0762461	22.6036	2.76972	1.83521	15.9869	0	37.1105	0	9.651	8.37488
AT1G13400	0	0	0	0	0	0	0.157656	0	0	0	0	0	0	0	0	0	0	0	0	0.466671	3.79928	0	0	4.46086	4.08795	0	0	0	0	0	0	0	8.33381	0	0	0	0	0	0	0	0.634551	0	9.47692	3.26854	0	0	0	0	1.81623
AT1G13410	0	0	0	0	0	0	0	1.83527	0	0	0	0	0	0	0	0	2.67686	1.64755	0.231613	0	0	0	22.3015	0.275759	0	3.97278	0	0	0	0	3.59187	0	7.06844	0	2.9987	0.906402	1.38708	0	17.4509	0.0966417	6.34934	0	1.73791	3.73421	0.98747	0	0	20.2047	2.85902
AT1G13420	0	0	0	0	0	0	0	0	0	0	0	0	0	0	0	13.0725	0	0	0	0	0	0	0	0	0	0	0	0	0	0	0	30.7955	0	0	0	2.62962	0	2.93625	0	0	0	0	0	0	0	0	0	0	0
AT1G13430	0	0	0	0	0	0	0	0	0	0	0	0	0	0	0	0	0	0	0	0	0	0	0	0	0	5.40756	0	0	0	0	0	0	0	0	0	0	0	0	0	0	0	0	0	0	0	0	0	0	0
AT1G13440	610.377	1247.72	919.151	855.056	792.707	1105.31	1010.64	1006.97	762.811	1001.77	727.43	738.11	877.789	1075.29	778.841	1033.53	989.331	768.748	782.268	880.124	1120.07	758.236	949.627	1201.04	790.256	1118.9	705.301	886.461	582.131	650.433	981.823	725.171	901.971	570.065	665.071	1048.36	977.347	995.137	797.566	865.392	1261.93	995.791	638.91	685.721	625.544	587.802	1078.52	687.673	971.773
AT1G13448	0	0	0	0	0	0	0	0	0	0	0	0.263475	0	0	0	0	0	0	0	0	0	0	0	0	0	4.05431	0	0	0	0	0	0	0	0	0	0	0	0	0	0	0	0	0	0	0	0	0	9.76436	0
AT1G13450	1.03804	0	15.5005	19.5122	0	0	33.2947	30.4522	0	0	0	19.3261	14.0222	0	42.9703	10.8744	6.2978	0.693652	18.1998	6.55775	0	28.4004	51.9182	4.63708	38.8444	0	0	32.1182	0	0	8.25924	79.2729	17.5957	35.3627	3.66966	28.1717	8.25383	72.3536	20.1341	27.08	0.412171	26.1652	5.73214	23.1545	13.729	19.1648	37.3865	55.3662	21.0616
AT1G13460	0	21.9206	0	14.1434	0	1.6211	12.1343	11.8101	2.43904	0	10.6006	10.8533	0	0	3.75989	0	4.70046	6.65756	0	25.6322	0.0118695	3.48585	1.47539	19.4529	10.024	9.13366	10.996	0	24.4237	0	15.8231	0	4.73431	2.96803	20.4334	0.0441779	18.0508	12.9658	6.44382	15.6836	13.7508	16.0062	0	1.21711	18.3613	34.0412	4.98702	12.8912	0.857684
AT1G13470	0	0	0	0	0	0	0	0	0	0	0	0	0	0	0	0	0	0	0	0	0	0	0	0	0	0	0	0	0	0	0	0	0	0	0	0	2.85391	0	0	0	0	0	0	0	0	0	0	0	0
AT1G13480	0	0	0	0	0	0	0	0	0	0	0	0	0	0	0	0	0	0	0	0	0	0	0	0	0	7.21881	0	0	0	0	0	0	0	0	0	0	0	0	0	0	0	0	0	0	0	0	0	0	0
AT1G13485	0	0	0	0	0	0	0	0	0	0	0	0	0	0	0	0	0	0	0	0	0	0	0	0	0	0	0	0	0	0	0	0	0	0	0	0	0	0	0	0	0	0	0	0	0	0	0	0	0
AT1G13490	0	0	0	0	0	0	0	0	0	0	0	0	0	0	0	0	0	0	0	0	0	0	0	0	0	67.2252	0	0	0	0	0	0	0	0	0	0	0	0	0	0	0	0	0	0	0	0	0	0	0
AT1G13500	0	0	0	0	0	0	0	0	0	0	0	0	0	0	0	0	0	0	0	0	0	0	0	0	0	0	0	0	0	0	0	0	0	0	0	0	0	0	0	0	0	0	0	0	0	0	0	0	0
AT1G13510	0	0	0	0	0	0	0	0	0	0	0	0	0	0	0	0	0	0	0	0	0	0	0	0	0	0	0	0	0	0	0	0	0	0	0	0	0	0	0	0	0	0	0	0	25.6972	0	0	0	0
AT1G13520	0	0	0	0	0	0	0	0	0	0	0	0	0	0	0	0	0	0	0	0	0	0	0	0	0	0	0	0	0	0	0	0	0	0	0	0	0	0	0	0	0	0	0	0	0	0	0	0	0
AT1G13530	0	0	0	0	0	0	0	0	0	0	0	0	0	0	0	0	0	0	0	0	0	0	0	0	0	10.8282	0	0	0	0	0	0	0	0	0	0	0	0	0	0	0	0	0	0	0	0	0	0	0
AT1G13540	0	0	0	0	0	0	0	0	0	0	0	0	0	0	0	0	0	0	0	0	0	0	0	0	0	0	0	0	0	0	0	0	0	0	0	0	0	0	0	0	0	0	0	0	0	0	39.933	0	0
AT1G13550	0	0	0	0	0	0	0	0	0	0	0	0	0	0	0	0	0	0	0	0	0	0	0	0	0	0	0	0	0	0	0	0	0	0	0	0	0	0	0	0	0	0	0	0	0	0	0	0	0
AT1G13560	81.8701	15.7161	91.7784	52.5876	90.9288	42.7961	109.3	115.533	61.3691	76.0326	90.3574	26.412	43.0356	59.4903	145.411	46.7836	70.3966	67.9871	49.7557	61.751	56.6349	98.5209	46.5772	81.2272	44.5996	69.4895	82.9781	21.0091	60.1492	84.0498	110.594	70.5815	77.2627	66.7553	56.6031	50.9635	50.7722	112.981	91.2784	85.4163	21.9492	18.6386	73.7997	68.0881	88.8418	59.948	43.0345	90.9295	51.314
AT1G13570	10.5788	0	1.67424	0	0	5.4806	0.215463	1.24591	0	0	19.5667	0.702533	0	0	0	1.21946	3.5558	10.2168	6.50662	3.72858	0.487763	5.79337	0	0	6.20951	0	0	0	23.8877	0	0	0	9.25192	16.5188	33.3003	0	7.61405	28.9275	0.431104	0.633435	0	0	32.8498	6.51849	11.5636	18.7254	0.147604	20.237	5.27654
AT1G13580	0	0	0	0	0	0	4.49578	3.32824	0	0	0	0	0	0	0	0	0	9.87681	15.3522	0	0	0	14.2169	0	0.511372	17.1219	0	2.89737	0	0	0	36.0112	0	0	29.2177	3.13163	11.4072	4.12922	15.1414	7.73872	0.867772	5.48163	0	0	1.5606	12.577	0	0.947239	2.70023
AT1G13590	0	0	0	0	0	0	0	0	0	0	0	0	0	0	0	0.256079	0	0	0	0	0	0	0	0	0	0	0	0	0	0	0	0	0	0	0	0	0	0	0	0	0	0	0	0	0	0	0	0	0
AT1G13600	10.9018	0	0	0	0	0	0	0	0	0	0	0	0	0	0	0	0	0	0	0	0	0	0	0	0	0	0	0	0	0	0	0	0	0	0	0	0	0	0	0	0	0	0	0	0	0	0	0	0
AT1G13605	0	0	0	0	0	0	0	0	0	0	0	0	0	0	0	0	0	0	0	0	0	0	0	0	0	0	0	0	0	0	0	0	0	10.8037	0	0	0	0	0	0	0	0	0	0	0	0	0	0	0
AT1G13607	0	0	0	0	0	0	0	0	0	0	0	0	0	0	0	2.49587	0	0	11.1013	0	0	0	0	0	0	0	0	0	0	0	0	0	0	0	0	0	0	0	0	0	0	0	0	0	0	0	0	0	3.91913
AT1G13608	0	0	22.4486	0	0	0.0927438	0	0	0	0	0	0.64164	0.581262	36.5745	0	11.3183	0	0	3.87517	0	19.1295	0	0	1.35039	1.33537	0	0.993429	0	0	0	0	0	0	0	0	0	0	0	0	0	0.106694	0	0	3.15456	0	0	0	0	3.31125
AT1G13609	1.606	49.7396	0	14.1283	1.64871	11.6791	83.9474	55.097	35.3309	50.4174	0	40.6333	30.2106	22.9082	43.3164	49.5639	87.3309	26.4193	23.744	48.3751	6.57325	0	101.788	136.251	19.5526	97.1639	19.8284	35.8882	0	62.1074	25.778	45.865	67.3188	34.3009	116.799	40.2603	104.499	13.7552	48.6697	57.349	29.493	16.1064	28.1626	3.44815	63.6065	1.02306	36.1084	0	28.6806
AT1G13610	0	0	0	0	0.225839	0	0	0	0	0	0	0	0	0	0	0	0	0	6.26233	0.443457	0	0	0	3.77921	1.16045	0	0	0	0	0	0	0	0.517604	0	0	0	0	0	0	0	0	0	0	0	0	0	0	0	0
AT1G13620	0	0	0	0	0	1.40839	0	0	0	0	0	0	0	0	0	0	0	0	0	0	0	0	0	0	0	0	0	0	0	0	0	0	0	0	0	0	0	0	0	0	0	0	0	0	0	0	0	0	0
AT1G13630	13.7755	0	0	1.45904	0	0	0	0.983051	0	0	0	0	0	0	0	22.9976	9.24002	0	0	0	0	0	3.90359	0	6.35621	0	0	23.7938	0	0	0	0	3.43948	0	1.33519	0	1.79182	2.27368	5.20032	16.907	0	8.02224	7.77308	4.08422	11.6494	0	47.7831	11.0297	0
AT1G13635	0	0	0	0	0	0	0	0	0	0	0	0	0	0	0	0	0	0	0	0	0	0	0	0	0	0.398813	0	0	0	0	0	48.2877	0	0	0	0	0	0	0	0	0	0	0	0	0	0	0	0	0
AT1G13640	11.2993	16.1008	41.8594	0	44.7617	52.4205	15.2349	49.9928	0	0	17.6502	1.4446	23.868	3.87698	0.981812	33.5498	42.7142	22.287	5.82141	7.12642	33.989	25.4977	16.5243	0	11.9504	2.58698	1.22418	18.5005	4.83398	0	32.4828	59.811	16.7267	73.9027	15.0866	3.9139	8.91904	28.9272	28.3506	52.5199	29.7808	28.8741	58.8486	44.3794	154.717	50.892	245.143	56.4048	19.2893
AT1G13650	2.041	0	2.16843	0	0.154974	11.3559	0	7.85931	0	0	19.33	0.50307	7.40918	0	0	0	32.8287	0	6.17337	14.0523	18.134	1.36539	55.5923	9.07457	27.4205	19.5723	23.9958	0	0	0	0.722203	8.61264	49.5881	8.5029	43.4707	56.8751	27.5854	27.2479	13.091	50.6242	0	0	0	0	0	0	3.71074	0	19.0163
AT1G13660	0	0	0	0	0	0	0	0	0	0	0	0	0	0	0	0	0	0	0	0	0	0	0	0	0	0	0	0	0	0	0	0	0	0	0	0	0	2.52844	0	0	0	0	0	0	0	0	0	0	0
AT1G13670	0	0	0	0	0	0	0	0	0	0	0	0	0	0	0	0	0	0	4.89012	0	0	0	0	0	0	0	0	0	0	0	0	0	0	0	0	0	0	0	0	0	2.14312	0	0.781427	0	0	9.26991	8.37481	0	3.30675
AT1G13680	0	0	0	0	0	0	0	0	0	0	0	0	0	0	0	0	0	0	0	0	0	0	0	0	0	0	0	0	0	0	0	0	0	0	0	0	0	0	0	0	0	0	0	0	0	0	0	0	0
AT1G13690	0	0	0	0	0	0	0	6.45606	0	0.239673	0	0	7.97698	0	0	4.08521	11.0964	0	11.8796	4.59611	0	27.46	15.9848	4.47394	0.704259	16.7985	0	0	0	0	5.52705	4.83411	31.1535	5.62408	57.336	7.21459	21.6617	0	24.6966	23.7159	7.39517	14.8197	12.5139	3.81318	17.5259	2.84987	0	0.495542	1.60852
AT1G13700	0	0	16.483	0	0	0.482324	0	0	0	0	1.20284	0	12.8354	58.044	0	0.866199	0	8.99407	0	3.57032	0	0	0	0	1.51678	23.4537	0	0	0	0	0	0	1.47056	5.38924	0	0	0	0	0	2.26024	0	0	13.9345	7.59532	1.73992	0.432339	0	11.1686	8.75372
AT1G13710	17.64	13.1187	2.49363	28.3884	2.75397	28.8162	7.26875	0	1.78482	5.49228	23.9672	43.7633	1.12172	44.8175	0	13.021	5.12261	13.5664	28.7193	24.153	7.70124	2.68135	11.0406	21.486	5.68965	26.911	11.6405	58.7766	0	0	66.4439	0	29.8335	30.325	15.2375	48.6366	2.7351	23.1081	24.5612	0	12.6964	12.0849	21.8326	38.4145	4.60939	24.3284	2.40184	10.8181	1.89009
AT1G13720	0	0	0	0	0	0	0	0	0	0	0	0	0	0	0	0	0	0	0	0	0	0	0	0	0	0	0	0	0	0	0	0	0	0	0	0	0	0	0	0	0	0	0	0	0	0	0	0	0
AT1G13730	12.6586	33.9773	20.2085	64.4706	47.6196	28.3171	83.4454	60.6442	63.7042	12.4984	7.53469	82.064	40.2101	53.9678	110.736	23.283	47.5023	68.4642	35.5866	48.4006	11.6955	34.4927	53.0214	74.6739	40.7537	9.69633	35.4781	31.4978	134.06	0	39.0848	13.011	106.025	15.1421	50.736	44.5377	57.6993	101.7	52.243	36.83	55.0466	33.8483	29.7803	7.3976	1.12723	16.5411	122.037	0.87305	29.6726
AT1G13740	0	30.2693	1.38922	0	1.73931	2.00149	2.72842	10.6832	25.726	4.20545	0	0	8.08701	0	4.09227	10.74	7.71413	0	6.93279	3.17073	0	0	3.74018	6.15328	0	3.55411	0.295055	26.389	2.67282	0	9.81327	0	17.3441	2.41761	1.49526	21.3145	35.4411	37.7133	24.5966	12.9789	19.3763	12.9602	0	0	25.8687	19.3808	0	0.497587	5.41562
AT1G13750	0	15.8147	0	18.1333	0	0.496064	0	0	0	0	0	0	0	0	0	0	7.90538	0	0	0	0	0	1.74686	0.602125	0	0	0	0	0	0	0	0	7.60673	0	0.569042	2.40694	1.98833	0	1.76855	3.03486	0.0955334	0	6.50284	4.62556	1.18246	0	0	9.40949	0
AT1G13755	0	0	0	0	0	0	0	0	0	0	0	0	0	0	0	0	0	0	0	0	0	0	0	0	0	0	0	0	0	0	0	0	0	0	0	0	0	0	0	0	0	0	0	0	0	0	0	0	0
AT1G13760	0	0	0	0	0	0	0	0	0	0	0	0	0	0	0	0	0	0	0	0	0	0	0	0	0	0	0	0	0	0	0	0	0	0	0	0	0	0	0	0	0	0	0	0	0	0	0	0	0
AT1G13770	2.27019	12.0081	19.1892	0.754383	14.1523	0	0	0	0	0	0.951068	0	1.38913	0	0	17.344	3.2421	9.05125	3.09214	1.70323	0.0635958	0	0	0	2.75658	39.7528	10.8278	31.1247	0	52.8506	13.3247	0	11.8323	4.16476	15.4569	0	11.8425	0	4.70852	12.1446	0.964071	13.149	0.104669	4.16591	18.936	13.4196	0.723893	9.3947	9.57216
AT1G13780	0	0	0	0	0	17.7157	3.76216	1.2347	22.6281	0	2.23272	5.87664	20.1061	0	6.37554	1.78446	9.04965	15.6134	0.650074	6.55804	5.01543	30.2022	25.0242	4.9115	7.10471	0.5717	15.6602	0	0	0	5.56076	6.38405	9.32764	0	0.863445	57.8448	10.2773	5.32641	42.3723	9.01458	0	14.8054	0	3.39607	0	7.15313	0	8.82282	3.89355
AT1G13790	0.752374	0.911856	0	0	0	1.11331	1.69411	0	1.04015	0.088665	2.43917	0.593946	11.0837	0	0	3.75071	3.58382	0.967428	11.362	6.30269	0	3.46705	21.0884	17.1074	4.43221	0	1.26184	0	29.201	7.77087	0	28.9903	33.1496	0	18.3824	3.86594	6.87156	27.9727	34.8488	17.2072	0.470779	15.8413	6.79381	16.6498	0	0.937882	0.0954432	2.22631	11.4648
AT1G13800	0	0	0	0	0	0	1.76316	1.66408	0	0	0	0	0	0	0	8.43338	9.04268	0	0	5.69769	0	3.65497	0	0	4.27205	0	0	0	0	0	0	8.71021	1.88224	0	8.90379	4.08193	0	1.65011	6.11369	19.0975	0	0	8.36037	0	12.6742	0	0	0	2.86213
AT1G13810	0	0	0	0	0	12.6458	0	3.01032	0	0	0	5.80003	0	0	0	0	8.80167	1.30421	5.48047	3.23056	15.675	0	37.6455	15.7387	0	2.12904	8.17531	0	0	0	0.0796954	0	2.38445	0	18.7552	0	12.8684	23.4198	31.582	26.0384	0.605789	0	0	0.24912	0	0.541567	3.42552	0	5.36344
AT1G13820	32.8728	44.3363	31.4872	24.2786	0	12.3415	29.668	24.8372	0.807694	123.687	30.1153	50.5914	15.8013	17.9723	56.5708	7.38786	17.6841	19.4474	25.0405	33.4521	18.9065	71.1497	28.7003	34.6517	30.0593	98.9351	15.5531	2.32479	62.7084	11.552	55.5557	1.53354	24.1936	61.287	56.1908	54.9719	67.1357	48.3118	14.2333	50.4662	43.4101	1.9072	20.6741	9.3671	35.6183	10.6605	0	28.7656	27.8351
AT1G13830	1.00684	0	0	0	0	0	0	0	0	0	0	0	0	0	0	0	0	0	0	0	0	0	0	0	0	0	0	0	0.123761	0	0	0	0	0	0	0	0	0	0	0	0	0	0	0	0	0	0	0	0
AT1G13840	0	0	0	0	0	0	0	0	0	0	0	0	0	0	0	0	0	0	0	0	0	0	0	0	0	0	0	0	0	0	0	0	0	0	0	0	0	0	0	0	0	0	0	0	0	0	0	0	0
AT1G13850	0	0	0	0	0	0	0	0	0	0	0	0	0	0	0	0	0	0	0	0	0	0	0	0	0	0	0	0	0	0	0	0	0	0	0	0	0	0	0	0	0	0	0	0	0	0	0	0	0
AT1G13860	38.942	2.28789	15.7364	30.7143	0	11.954	0.941103	3.53768	2.05127	0	45.1899	12.5498	0	0	0	2.27621	18.5325	22.0755	0.193815	11.3135	18.9876	0	29.1258	11.2051	20.2433	21.5861	13.1082	35.2638	0	54.8614	5.48637	4.12736	55.5496	18.5053	24.2044	35.9781	15.6121	27.099	43.4885	15.5778	12.1932	3.61926	8.25844	32.6625	37.8138	14.5157	0	11.743	25.5754
AT1G13870	0	18.0179	0	0.999059	19.4259	17.4793	1.46127	19.0765	20.4173	32.6218	0	34.1759	11.712	27.2202	2.09824	14.1097	9.94439	11.7557	9.3067	4.32544	10.7242	14.3124	8.64917	4.19801	12.344	28.924	41.6474	0	4.0403	4.92116	6.00256	31.6685	18.6476	11.9525	37.9069	26.2934	4.11861	4.25708	10.7884	8.22698	13.9603	14.2808	27.376	6.63646	29.8792	11.7639	45.3138	0	4.859
AT1G13880	0.0405367	17.9828	0.072435	3.53493	0	10.662	35.9974	21.1425	0	0	20.9121	0	2.20661	1.55254	5.0668	16.6437	15.4062	15.8044	14.4804	13.4045	25.1281	5.66214	16.9201	1.63476	17.9714	3.94909	13.6294	2.17536	24.5549	0	23.6303	103.585	18.8491	7.08124	23.6311	4.106	45.9768	20.3281	18.5845	11.1743	28.7279	0.0664703	17.7157	16.6919	46.3663	13.0463	1.66404	5.6201	3.79254
AT1G13890	0	0	0	0	0	0	0	0	0	0	0	0	0	0	0	0	0	0	0	0	0	0	0	0	0	0	0	0	0	8.5681	0	0	0	0	0	0	0	0	0	0	0	0	0	0	0	0	0	0	0
AT1G13900	3.91615	19.0097	11.2859	0.631315	38.3298	0	16.4353	17.8543	4.45673	0	16.8248	8.46768	0.578658	27.71	0	5.87853	10.6828	1.59639	5.8415	10.6934	2.56527	0.802036	19.5447	34.4533	1.72179	21.9049	1.32826	29.4486	59.7017	49.4915	7.08612	4.89918	29.9135	16.7129	22.5764	42.8708	15.5895	1.58665	19.417	26.6206	22.5303	16.8973	2.1376	19.6825	17.7968	5.20627	6.89256	13.196	18.906
AT1G13910	0	0	0	0	0	0	0	0	0	0	9.37694	0	1.66777	0	0	20.1233	6.93644	0	1.76267	0	0	13.593	2.28674	0.941918	4.26716	2.14957	0	0	0	0	0	0	8.95233	0	0	0	12.9506	7.90492	0	2.30449	0	1.45239	0.0752529	0	0	0	0	2.22071	4.9817
AT1G13920	0	0	0	0	0	0	0	12.8649	0	0	16.2156	0	0.469286	0	0	3.04861	0	0	0	0	0	20.4359	14.8208	4.77569	6.01825	0.398138	13.0925	0	0	0	0.0767803	0	1.66764	0	1.04567	23.945	1.60755	7.77506	0	0.421365	1.26333	1.6419	0	0.575979	0	11.106	0	0	7.25138
AT1G13930	40.2333	96.9061	114.088	41.8361	26.0988	81.3918	68.0431	80.2138	51.9598	33.0043	91.6707	32.3443	41.9029	61.3755	58.6293	139.629	144.128	36.155	60.5495	259.038	138.034	485.752	722.122	885.485	294.513	870.337	540.799	410.033	263.542	648.673	360.397	695.958	582.893	74.1646	414.121	808.244	340.616	648.465	736.285	750.63	454.119	425.443	95.4853	101.032	236.137	110.208	451.947	54.3157	279.036
AT1G13940	5.94624	13.5767	22.8524	54.9228	25.9795	15.635	2.15386	27.7989	0	3.62083	18.3352	1.74423	28.1084	13.0788	52.9529	16.9739	6.62819	11.2294	13.2435	39.9202	23.9459	27.6117	32.7195	63.5532	45.3953	25.0995	18.8737	50.7549	0	55.6477	16.5793	42.8151	36.0895	33.3171	43.2746	157.568	12.9721	32.5918	35.285	74.2144	43.6062	21.7353	13.6221	51.0168	61.8282	37.1893	41.0321	18.6016	6.73468
AT1G13950	0.995532	0	0.959437	0	0	0.621723	0	18.1013	0	0	0	9.26394	0	0	0	0	5.92173	0	0	4.67867	0	10.7787	0	11.621	0	3.05825	0	3.50322	0	0	0	0	4.13301	0	0.886456	20.91	0	0	2.22649	8.00555	0	0	8.58413	0	0	1.13141	0	0.952613	0
AT1G13960	2.62386	1.65587	26.5931	14.2347	10.105	21.9499	41.4051	21.6372	0	10.4239	51.4766	18.6198	12.0604	0	47.3058	20.8633	21.5958	55.9185	10.1282	7.33965	14.1009	0	8.89241	17.3307	14.7046	2.12746	17.465	27.7859	95.1474	60.0165	20.9845	0	4.12223	29.0746	8.33649	2.40015	33.1097	13.0097	3.58617	12.9129	12.1618	33.192	23.7836	31.2873	23.7233	28.0243	41.1194	21.096	23.8545
AT1G13970	18.5316	0	0	0	0	0	0	0	0	0	0	0	0	0	0	0	0	0	0	0	0	0	0	0	10.1386	0	0	29.4968	0	0	6.35915	61.8087	0.849722	0	0	0	0	0	0	0	0	0	5.16606	0	3.88489	0	0	0	0
AT1G13980	29.1936	52.6547	22.8078	48.5916	87.4513	44.5159	29.2066	81.7559	31.2655	110.638	41.4167	44.6437	38.0526	29.5328	38.7275	61.0747	44.8348	17.991	29.7026	38.0882	77.3034	103.323	52.7073	35.1682	38.3752	32.5517	13.0986	84.3814	30.3546	5.24447	119.146	34.3917	50.266	72.8171	9.64343	169.755	108.738	67.0696	70.7861	49.8785	12.82	5.62583	72.432	96.85	152.646	56.1057	5.82093	69.2526	45.1158
AT1G13990	3.76052	0	0	9.83718	0	11.3295	3.20373	12.4264	23.5148	0	0	20.8873	0	0	50.6462	21.786	0	0.953347	0	0	5.98398	6.62424	30.664	6.28238	12.0865	14.557	17.363	0	0	15.5791	29.0293	79.7321	18.4499	0	18.8843	2.73418	32.6594	6.77378	5.53422	26.3363	27.8064	14.0145	0.523303	9.29652	4.98744	20.0951	37.2379	12.771	7.41317
AT1G14000	17.5067	37.7193	51.1185	54.8402	20.4682	14.1912	48.985	84.1887	12.5152	39.8925	27.912	38.3369	43.1614	7.43239	122.355	64.9873	31.5383	26.6319	28.0045	47.1627	38.8558	101.553	17.3182	32.3272	24.7731	16.308	40.3513	28.6308	59.1256	48.2398	37.1387	31.3343	60.7549	29.8891	68.5091	86.5473	28.2415	21.391	77.338	100.804	28.0329	2.86451	33.1153	85.2714	24.7785	51.4883	66.075	55.7888	38.6962
AT1G14010	3.20644	0.332846	28.8772	2.8561	0	0	20.3107	15.4917	0	3.42662	0.971598	12.1427	15.5478	0	3.45994	2.71089	9.31843	18.8071	0.629912	11.439	55.1937	28.1279	6.06666	2.09223	12.9984	15.6083	11.9819	11.7385	38.3415	1.62686	27.5641	0	2.63412	15.0994	16.7842	6.08347	0	2.3352	23.0016	6.7507	7.92564	0	3.88366	20.7998	25.1285	36.252	9.39904	16.7862	19.601
AT1G14020	17.7226	27.9974	38.4825	52.8524	0.187912	1.50998	13.7015	48.404	48.7506	34.2827	1.62476	53.6781	32.8831	10.9744	41.332	2.29394	11.8102	17.6792	11.3206	11.8283	22.6705	3.07371	25.6464	37.4872	10.2963	0	0	3.77929	3.65308	0	11.017	17.6775	17.4272	19.0773	21.9234	13.9499	27.099	25.0883	22.113	7.53574	35.1535	75.3411	22.8477	35.0538	28.1081	10.509	17.7468	12.968	19.467
AT1G14030	13.0076	14.2088	36.1027	21.7819	58.5491	28.1026	12.4869	11.2684	1.7353	0	19.2741	14.3785	13.2659	24.0967	8.5525	61.201	40.6134	23.5627	8.23861	48.276	12.7059	45.2126	15.5118	64.6568	34.8788	41.8943	36.5805	0.0466207	47.5345	14.7921	29.6007	49.1052	40.2348	21.1603	81.7735	14.5933	66.6576	62.1232	76.4133	54.4424	44.1802	50.9602	24.2881	26.3741	13.1716	6.27841	77.1578	35.5803	34.2655
AT1G14040	0	0.0676714	0	0	0	0	0	10.1494	0	0.958827	0	9.07732	0.302439	0	0	0	1.27316	0	0	4.07631	11.5236	0	1.17616	6.73527	6.85947	0	10.4833	0	0	0	0	0	4.27016	0	0.683986	2.7496	0	0	2.86747	0.228665	9.94094	2.20133	0	13.3071	0	10.8419	0	0.706273	2.20169
AT1G14048	0	0	0	0	0	0	0	0	0	0	0	0	0	0	0	0	0	0	0	0	0	0	0	0	0	0	0	0	0	0	0	0	0	0	0	0	0	0	0	0	0	0	0	0	0	0	0	0	0
AT1G14060	0	12.5144	2.30888	0	0	0.525719	0	0.261926	0	0.194352	0	7.97376	0.0590101	0	0	21.6227	1.2688	2.8375	0.829439	4.56691	2.4211	39.3502	4.39742	4.31764	11.2961	7.01546	11.1416	0	0	0	0	0.737486	0.789487	0	1.74022	0	8.88039	0.957389	18.0949	0	23.0994	2.11875	10.0918	1.98573	0	0	39.3948	5.76671	10.2133
AT1G14070	0.0956351	0	0.572749	0	0	0	0	0	0	0	0	0.245499	10.6706	0	0	0	0	0	0	3.25377	0	1.95192	7.84786	0	11.6634	6.67984	0	0	0	0	9.22818	0	0	0	0	27.3049	0	0	0	0	0.873767	0	7.31699	0.562442	0	0	0	0	0
AT1G14071	0	0	0	0	0	0	0	0	0	0	0	0	0	0	0	0	0	0	0	0	0	0	0	0	0	0	0	0	0	0	0	0	0	0	0	0	0	0	0	0	0	0	0	0	0	0	0	0	0
AT1G14080	0	0	0	0	0	0	0	0	0	0	0	0	0	0	0	0	0	0	0	0	0	0	0	0	0	0	0	0	0	0	0	0	0	0	0	0	0	0	0	0	0	0	0	0	0	0	0	0	0
AT1G14090	1.52167	0	0	0	0	14.5291	0	10.5391	3.24993	0	0	0.126494	1.77527	0	0	20.61	12.7031	0	7.72694	6.41421	0	30.8926	0	3.626	0	0	10.5894	4.36564	0	0	0	0.10266	6.17691	7.07565	5.07821	7.08592	12.4463	10.4419	42.922	9.06846	0	0	13.8246	4.55259	17.2824	2.21656	45.055	1.05139	1.93703
AT1G14100	0	0	0	0	0	0	0	0	0	0	0	0	0	0	0	0	0	0	0	0	0	0	0	0	2.33858	0	0	0	0	0	0	0	0	0	0	0	0	0	0	0	0	0	0	0	0	0	0	0	0
AT1G14110	0	0	0	0	0	0	0	0	0	0	0	0	0	0	0	0	0	0	0	0	0	0	0	0	0	0	0	0	0	0	0	0	0	0	0	0	0	0	0	0	0	0	0	0	0	0	0	0	0
AT1G14120	0	0	0	0	0	0	0	2.02209	0	0	0	0	0	0	0	1.32884	0	0	0	5.21738	0	0	0	0	0	0	8.19915	0	0	0	0	0	1.19957	0	11.4979	0	2.42714	0	0	0	0	0	0	0	0	0	0	0	3.63443
AT1G14130	0	0	0	11.3891	0	0	0.783105	2.69199	0	0	0	0	0	0	0	1.51034	8.31919	0	0.33609	0	5.39254	0	4.09308	2.7001	2.31768	0	0	0	28.766	0	0.0872449	1.00851	0	8.94915	2.99196	0	0	1.65337	11.8072	0	0	0	0	0.468266	1.61315	0.558676	4.81345	0	0
AT1G14140	0	0	0.100565	0	16.4801	0	1.53242	10.072	0	0	0.938967	14.2708	0	0	3.37865	0	18.3785	1.6672	2.92995	4.0574	0	0	0.981386	0	5.66533	3.37513	0	1.03455	0	0	18.9343	1.34878	9.69208	2.70471	38.4324	0	9.23423	14.4938	16.3762	12.1755	0	1.19859	13.0392	12.8122	16.198	23.9487	0	8.66907	8.41812
AT1G14150	43.6184	74.8113	75.1286	42.7546	11.5371	51.3557	53.1836	92.1473	6.3119	63.1374	58.4917	62.7386	36.8182	0	112.737	42.6179	72.9895	50.7486	59.3392	44.4239	73.6671	4.95722	145.911	145.054	82.675	38.9602	61.9849	131.03	52.794	59.6103	69.4708	90.6493	39.1674	105.964	129.657	72.1779	80.8282	55.7188	61.9207	105.752	35.1206	92.2568	83.731	42.9421	111.542	156.546	6.90451	16.2372	64.6501
AT1G14160	0	0	0	0	0	0	0	0	0	0	0	0	0	0	0	0	0	0	0	0	0	0	0	0	0	0	0	0	0	0	0	0	0	0	0	0	0	0	0	0	0	0	0	0	0	0	0	0	1.51448
AT1G14170	0	0	0	17.077	0	0	0	0	0	0	0	0	0	0	0	0	0	0	0	0	16.7717	0	0	0	3.58859	0	4.88575	0	0	0	0	0	21.8319	0	0	0	0	3.41057	26.9718	0	0.348525	30.3235	15.4219	8.73934	1.35564	13.1119	82.8303	3.85007	0
AT1G14180	21.1717	1.23239	3.14695	14.8315	0	1.11337	17.6139	7.37471	0	0	0.978816	0.357071	0	57.6547	0	3.59377	1.87405	10.0105	11.9949	28.8534	29.4783	32.4624	8.13527	3.32632	15.2909	0.298828	2.32621	21.8498	0	0	27.3933	0	7.31234	0	2.83067	22.92	1.56268	3.72331	0	24.8643	6.36853	23.0351	3.876	9.134	0.958881	1.57211	0	9.13835	10.3563
AT1G14182	0	0	0	0	0	0	0	0	0	0	0	0	0	0	0	0	0	0	0	0	0	0	0	0	0	0	0	0	0	0	0	0	0	0	0	0	0	0	0	0	0	0	0	0	0	0	0	0	0
AT1G14185	0	0	0	0	0	0	0	0	0	0	0	0	0	0	0	0	0	0	0	0	12.4258	0	0	0	0	0	0.897532	0	0	0	0	0	0	0	0	0	0	0	0	0	0	0	0	0	0	0	0	0	0
AT1G14190	0	0	0	0	0	0	15.9821	0	0	0	0	0	0	0	0	0	0	0	2.05928	0	0	2.24903	0	0	5.06303	3.11161	0	0	0	0	0	0	0	0	2.40664	0	0	0	0	0	11.3312	0	0	5.22057	0	0	0	0	4.68966
AT1G14200	7.13797	38.1377	3.30674	8.94006	0	62.5026	31.5928	11.3528	0.254049	6.87103	0	33.5544	0.228527	40.918	3.58707	16.9105	38.5623	28.2048	28.9586	16.4453	38.7597	1.55494	25.6872	3.25582	2.9107	5.62321	9.09769	0	1.51903	47.7739	8.82784	18.3996	8.48578	0	0	10.6399	11.4941	12.8202	0.104352	6.11346	12.6175	17.318	20.489	0.470167	3.17924	12.507	4.19827	1.17298	5.67061
AT1G14205	0	0	0	0	0	0	0	0	0	0	21.6402	0	0	0	0	2.04549	2.43819	0	0	0	0	0	12.1075	1.93548	0	2.53778	0	0	27.4959	0	0	0	27.3261	1.01199	2.64083	21.6303	4.61381	13.3215	0	21.2279	1.252	20.5997	0	0	2.39041	0	0	1.2505	0
AT1G14210	13.7375	0.0869236	18.1177	0	0.129443	10.2365	0.411118	0.723706	4.09818	0	18.7586	11.9281	0	5.1778	0	20.84	14.0078	10.8163	4.4599	0	0	1.57923	2.01746	1.1976	3.42656	5.08242	0	45.0567	21.9759	0	14.8282	1.51166	24.3755	0	3.06809	0.992906	5.15167	13.8035	4.38645	0.476511	11.5371	0	1.07957	6.87542	3.75555	22.902	3.66644	0.243084	3.35467
AT1G14220	0	0	0	0	0	0	0	0	0	0	0	0	0	0	0	0	0	0	0	0	0	0	0	0	0	0	0	0	0	0	0	0	0	0	0	0	0	0	0	0	0	0	0	0	0	0	0	0	0
AT1G14225	0	0	0	0	0	0	0	0	0	0	0	0	0	0	0	0	0	0	0	0	0	0	0	0	0	0	0	0	0	0	0	0	0	0	0	0	0	0	0	0	0	0	0	0	0	0	0	0	0
AT1G14230	12.6934	0.444312	14.8456	25.5942	19.4839	14.1752	11.8768	14.7257	0	2.2851	3.49945	17.364	8.37166	2.05545	4.05018	16.4566	8.04106	9.08965	7.54565	0	12.2152	27.0357	27.1385	22.5348	1.32297	16.6082	0	57.2346	32.8148	64.2225	0	36.7456	16.7679	11.7791	53.0708	1.0936	24.1596	5.01568	11.9722	4.06342	0.991431	0	23.447	19.8418	45.5493	30.0446	89.0794	23.6124	18.4517
AT1G14240	0	0	0	0	0	0	0	0	0	0	0	0	0	0	0	0	0	0	0	0	0	0	0	0	0	0.4347	0	0	0	0	0	0	0	0	0	0	0	0	0	0	0	0	0	0	0	0	0	0	0
AT1G14250	0	0.612022	0	0	0	0	0	0.811092	0	0	0	0	0	0	0	0	0	0	0	19.0093	0	0	9.25113	11.9714	10.2617	0	0	34.1512	0	0	11.33	0	10.7136	0	3.14597	0	10.7801	1.63872	0	0	4.61044	0	1.02861	5.67134	0	0	0	11.2497	5.56858
AT1G14260	0.108904	0	0	0	0	5.11513	0	0	0	0	0	0	0	0	0	12.5109	0	0	0	0	0	0	0	0	0	0	0	0	0	0	0	2.90173	0	0	0	0	0	0	0	0	0	0	0	0	0	1.0298	0	0	0
AT1G14270	65.6017	48.93	51.4394	29.8507	37.2596	13.4514	66.2976	31.9611	7.00325	0	131.102	63.6807	79.1254	34.5392	5.00495	15.4248	19.4153	85.2672	37.4752	74.4226	48.6078	76.8057	41.9466	84.0355	44.8982	32.997	88.1824	44.4434	30.4197	163.719	50.2286	31.0485	32.6988	70.386	45.7839	31.3586	67.9363	33.9611	43.838	59.9587	37.5869	62.0226	81.7433	81.3083	42.1848	34.7925	5.37098	66.604	52.0009
AT1G14280	12.6957	14.6707	18.7992	20.8633	45.0736	26.3763	44.2612	13.2712	2.15766	8.64266	15.2451	44.7178	35.943	1.80532	0	26.9801	34.3514	19.2085	16.8994	17.2252	31.7766	7.59528	20.0872	2.98016	12.9565	37.9649	20.7876	0	67.531	93.7271	21.2562	4.30153	9.40544	23.8457	5.22337	5.97657	38.5683	14.5678	4.13198	6.59452	14.0182	0.707019	4.86836	0.364713	15.8589	1.47371	36.448	0.608628	6.74878
AT1G14290	0	14.6451	4.08127	25.0553	0	11.8366	8.62047	10.6691	0	3.16878	21.9894	0.796726	0	0	43.3453	8.9173	7.13593	14.8835	4.39775	24.5854	1.80125	58.5238	4.5345	4.58101	18.1771	0	0.225465	0.592715	26.7767	33.3074	21.2026	59.6577	16.6521	26.0829	8.2251	7.60964	41.9715	10.1834	33.5019	14.8823	0	58.708	9.11975	9.7927	1.29712	15.088	29.5137	20.271	4.25566
AT1G14300	0	1.11112	0	14.9648	0	13.249	0.19787	11.2699	0	0	6.13966	0	0	28.6592	0	0	10.1493	10.5184	0	2.84052	0	21.7766	34.1032	3.17543	6.76893	10.4832	21.2961	89.1046	0	40.6745	0.631034	5.46085	20.0481	4.0457	27.299	4.40386	8.83648	17.7767	26.0926	14.8144	11.1512	0	12.3105	15.3929	6.83345	10.8426	0	0.746149	13.2943
AT1G14310	0	3.10185	14.539	0	0.085659	0	0	12.7691	1.5102	0	0.56603	0.331201	5.0908	0	0	8.6945	1.77465	0	5.2649	0	0	0.672154	2.95589	0	1.90534	1.12692	0.0801579	3.46171	24.2843	0	6.49387	10.5154	0	0	33.7179	1.60409	18.2835	8.14692	13.4996	2.11947	0	0	0	0.882762	2.3646	13.213	0	19.5906	9.01933
AT1G14315	0	0	0	0	0	0	0	0	0	0	0	0	0	0	0	0	0	0	0.531709	0	0	0	0	0	0	0	0	0	0	0	0	0	0	0	0	0	0	0	0	0	0	0	0	0	0	0	0	0	0
[truncated: 32,068 more rows]
[truncated: 139 more columns]
