# Supplementary material for: Broad distribution spectrum from Gaussian to power law appears in stochastic variations in RNA-seq data
Source: Sci Rep. 2018 May 29;8:8339. doi: 10.1038/s41598-018-26735-4 (PMC5974282; doi:10.1038/s41598-018-26735-4)
Supplement: Supplementary file 3 — Table S2 [file 41598_2018_26735_MOESM3_ESM.xlsx]

## Sheet: Sheet1
Table S2. Names of gene clusters and types of ePDF profile for each condition. 7_1–22_19 correspond to conditions (Day_hour) of harvested plants. Gene name (left box), index of the cluster involving each gene (middle box), and classified type of ePDF profile (right box) under each condition of harvested plant are shown. A blank indicates that the expression level of the gene was biased under a gi…
		7_1	7_7	7_13	7_19	22_1	22_7	22_13	22_19	7_1	7_7	7_13	7_19	22_1	22_7	22_13	22_19
	AT1G01010	8				6	8	8	5	Power				Intermediate	Intermediate	Intermediate	Gaussian
	AT1G01020	9			6	7		8		Power			Intermediate	Intermediate		Intermediate
	AT1G01030	5		8	4	4	11		10	Intermediate		Power	Intermediate	Gaussian	Power		Power
	AT1G01040			2			5		2			Gaussian			Intermediate		Gaussian
	AT1G01046
	AT1G01050	3	1	1			4	4	3	Gaussian	Gaussian	Gaussian			Gaussian	Gaussian	Gaussian
	AT1G01060			11	2		14	15	2			Power	Gaussian		Power	Power	Gaussian
	AT1G01070	9		8	7	7	5		5	Power		Power	Intermediate	Intermediate	Intermediate		Gaussian
	AT1G01073
	AT1G01080	1	3	1	2	3	2		10	Gaussian	Gaussian	Gaussian	Gaussian	Gaussian	Gaussian		Power
	AT1G01090					3	11	2						Gaussian	Power	Gaussian
	AT1G01100		2	2		1	2	1	1		Gaussian	Gaussian		Gaussian	Gaussian	Gaussian	Gaussian
	AT1G01110			10	7	6		5				Power	Intermediate	Intermediate		Gaussian
	AT1G01115
	AT1G01120	3	2				4	15		Gaussian	Gaussian				Gaussian	Power
	AT1G01130		12			12	14	14			Power			Power	Power	Power
	AT1G01140	6	5			5	6			Intermediate	Intermediate			Intermediate	Gaussian
	AT1G01150								12								Power
	AT1G01160	2	3	6		2	8	2		Gaussian	Gaussian	Intermediate		Gaussian	Intermediate	Gaussian
	AT1G01170	7	2	6	3	4	4	5		Intermediate	Gaussian	Intermediate	Gaussian	Gaussian	Gaussian	Gaussian
	AT1G01180	10	8	7	5		7	6		Power	Power	Power	Intermediate		Intermediate	Intermediate
	AT1G01183		11								Power
	AT1G01190					12	9							Power	Power
	AT1G01200	11			12	11		12		Power			Power	Power		Power
	AT1G01210		9	8		11	8	14	10		Power	Power		Power	Intermediate	Power	Power
	AT1G01220	3			3		2		3	Gaussian			Gaussian		Gaussian		Gaussian
	AT1G01225		12	12		8	10	13			Power	Power		Power	Power	Power
	AT1G01230			6	3	3						Intermediate	Gaussian	Gaussian
	AT1G01240		7	5			5	4			Power	Intermediate			Intermediate	Gaussian
	AT1G01250				13								Power
	AT1G01260				3	3	3	4	4				Gaussian	Gaussian	Gaussian	Gaussian	Gaussian
	AT1G01270
	AT1G01280
	AT1G01290						8								Intermediate
	AT1G01300	4		1			11	9	5	Intermediate		Gaussian			Power	Intermediate	Gaussian
	AT1G01305
	AT1G01310							15	13							Power	Power
	AT1G01320	1	5	1	1			9	1	Gaussian	Intermediate	Gaussian	Gaussian			Intermediate	Gaussian
	AT1G01340		8	7	7		11				Power	Power	Intermediate		Power
	AT1G01350		3	6			1	5	3		Gaussian	Intermediate			Gaussian	Gaussian	Gaussian
	AT1G01355
	AT1G01360	6	10	5	2			5	6	Intermediate	Power	Intermediate	Gaussian			Gaussian	Intermediate
	AT1G01370	9	10	11	10				13	Power	Power	Power	Power				Power
	AT1G01380				13	11		12					Power	Power		Power
	AT1G01390				8	7	7						Power	Intermediate	Intermediate
	AT1G01400
	AT1G01410
	AT1G01420	9	7		6		5			Power	Power		Intermediate		Intermediate
	AT1G01430	1	4	1	1		2	2	4	Gaussian	Intermediate	Gaussian	Gaussian		Gaussian	Gaussian	Gaussian
	AT1G01440		5				1	3			Intermediate				Gaussian	Gaussian
	AT1G01448	12	6				11			Power	Power				Power
	AT1G01450	10	8			8		14	8	Power	Power			Power		Power	Intermediate
	AT1G01453
	AT1G01460
	AT1G01470	3				5		7	7	Gaussian				Intermediate		Intermediate	Intermediate
	AT1G01471
	AT1G01480					10	12		13					Power	Power		Power
	AT1G01490	5	5	4		4				Intermediate	Intermediate	Intermediate		Gaussian
	AT1G01500			7		3	8					Power		Gaussian	Intermediate
	AT1G01510	1		2	1	1		3	1	Gaussian		Gaussian	Gaussian	Gaussian		Gaussian	Gaussian
	AT1G01520	1		9			14	15	14	Gaussian		Power			Power	Power	Power
	AT1G01530
	AT1G01540			2	1			4	2			Gaussian	Gaussian			Gaussian	Gaussian
	AT1G01550			3	1			7	3			Gaussian	Gaussian			Intermediate	Gaussian
	AT1G01560						10	10	14						Power	Intermediate	Power
	AT1G01570	10	10					10		Power	Power					Intermediate
	AT1G01580	9	11	8	8			8	7	Power	Power	Power	Power			Intermediate	Intermediate
	AT1G01590					10		13	6					Power		Power	Intermediate
	AT1G01600	5		5	6		11			Intermediate		Intermediate	Intermediate		Power
	AT1G01610	3	1	1			2	1		Gaussian	Gaussian	Gaussian			Gaussian	Gaussian
	AT1G01620	2			1		14		1	Gaussian			Gaussian		Power		Gaussian
	AT1G01630					1	6		3					Gaussian	Gaussian		Gaussian
	AT1G01640					10	9	10	14					Power	Power	Intermediate	Power
	AT1G01650	1	1	1	2			3	2	Gaussian	Gaussian	Gaussian	Gaussian			Gaussian	Gaussian
	AT1G01660			9	9							Power	Power
	AT1G01670				13	8	5	8	11				Power	Power	Intermediate	Intermediate	Power
	AT1G01680								12								Power
	AT1G01690					7		10	8					Intermediate		Intermediate	Intermediate
	AT1G01695				11	12	13						Power	Power	Power
	AT1G01700		12				7		9		Power				Intermediate		Power
	AT1G01710				3	1	2	2	1				Gaussian	Gaussian	Gaussian	Gaussian	Gaussian
	AT1G01720				7			7	2				Intermediate			Intermediate	Gaussian
	AT1G01725		8	8	3	6	11	14			Power	Power	Gaussian	Intermediate	Power	Power
	AT1G01730				4	2	6	2					Intermediate	Gaussian	Gaussian	Gaussian
	AT1G01740	8	9	10	8				9	Power	Power	Power	Power				Power
	AT1G01750			8		8	11	15				Power		Power	Power	Power
	AT1G01760	8	7	11	8	7	7			Power	Power	Power	Power	Intermediate	Intermediate
	AT1G01770	3		2	3		2	9	3	Gaussian		Gaussian	Gaussian		Gaussian	Intermediate	Gaussian
	AT1G01780		7	5			8	4	11		Power	Intermediate			Intermediate	Gaussian	Power
	AT1G01790		1	1	1			3	5		Gaussian	Gaussian	Gaussian			Gaussian	Gaussian
	AT1G01800			7								Power
	AT1G01810			9	11			11				Power	Power			Power
	AT1G01820				3			10					Gaussian			Intermediate
	AT1G01830	6				7	4	3	2	Intermediate				Intermediate	Gaussian	Gaussian	Gaussian
	AT1G01840	8	8	11				8	8	Power	Power	Power				Intermediate	Intermediate
	AT1G01860	5	9			3	4	9	4	Intermediate	Power			Gaussian	Gaussian	Intermediate	Gaussian
	AT1G01870
	AT1G01880				12	6	13	6					Power	Intermediate	Power	Intermediate
	AT1G01890
	AT1G01900	2	6		5	2			11	Gaussian	Power		Intermediate	Gaussian			Power
	AT1G01910	3	4	3	1		3			Gaussian	Intermediate	Gaussian	Gaussian		Gaussian
	AT1G01920		5	6	4			1	2		Intermediate	Intermediate	Intermediate			Gaussian	Gaussian
	AT1G01930	5		3	1		2		3	Intermediate		Gaussian	Gaussian		Gaussian		Gaussian
	AT1G01940	9			5					Power			Intermediate
	AT1G01950	6	2	3	1		8		1	Intermediate	Gaussian	Gaussian	Gaussian		Intermediate		Gaussian
	AT1G01960	1			1			1	3	Gaussian			Gaussian			Gaussian	Gaussian
	AT1G01970	3	1	2		2	2		7	Gaussian	Gaussian	Gaussian		Gaussian	Gaussian		Intermediate
	AT1G01980
	AT1G01990	3		4			1	3	2	Gaussian		Intermediate			Gaussian	Gaussian	Gaussian
	AT1G02000		5	6	7			2			Intermediate	Intermediate	Intermediate			Gaussian
	AT1G02010				5								Intermediate
	AT1G02020		5				8				Intermediate				Intermediate
	AT1G02030
	AT1G02040
	AT1G02050			11		9	3	9	7			Power		Power	Gaussian	Intermediate	Intermediate
	AT1G02060	7	6		7		4	3	1	Intermediate	Power		Intermediate		Gaussian	Gaussian	Gaussian
	AT1G02065		9	10			7	9			Power	Power			Intermediate	Intermediate
	AT1G02070						13								Power
	AT1G02074
	AT1G02080						8	2	2						Intermediate	Gaussian	Gaussian
	AT1G02090	6	5		2	1		2		Intermediate	Intermediate		Gaussian	Gaussian		Gaussian
	AT1G02100	5	3				4	5	1	Intermediate	Gaussian				Gaussian	Gaussian	Gaussian
	AT1G02110			6	2	1	4	2	5			Intermediate	Gaussian	Gaussian	Gaussian	Gaussian	Gaussian
	AT1G02120	2			5	3	4	4		Gaussian			Intermediate	Gaussian	Gaussian	Gaussian
	AT1G02130			3		1		5				Gaussian		Gaussian		Gaussian
	AT1G02136
	AT1G02140						6	9							Gaussian	Intermediate
	AT1G02145	5	5		1		5	2	5	Intermediate	Intermediate		Gaussian		Intermediate	Gaussian	Gaussian
	AT1G02150			3				1				Gaussian				Gaussian
	AT1G02160				7	7	3	4					Intermediate	Intermediate	Gaussian	Gaussian
	AT1G02170	2	7				8			Gaussian	Power				Intermediate
	AT1G02180		7	8		10	8	6			Power	Power		Power	Intermediate	Intermediate
	AT1G02190				9								Power
	AT1G02205	3		6	4	3		8	8	Gaussian		Intermediate	Intermediate	Gaussian		Intermediate	Intermediate
	AT1G02210
	AT1G02220	9		11	13		5		14	Power		Power	Power		Intermediate		Power
	AT1G02228
	AT1G02230					9	10							Power	Power
	AT1G02250
	AT1G02260	8	4	6		7	8	5	3	Power	Intermediate	Intermediate		Intermediate	Intermediate	Gaussian	Gaussian
	AT1G02270	7	3	3	6	4			5	Intermediate	Gaussian	Gaussian	Intermediate	Gaussian			Gaussian
	AT1G02280	3	2		5		2	1		Gaussian	Gaussian		Intermediate		Gaussian	Gaussian
	AT1G02290	8	5		5	3		9	7	Power	Intermediate		Intermediate	Gaussian		Intermediate	Intermediate
	AT1G02300		4		1	6	8	7			Intermediate		Gaussian	Intermediate	Intermediate	Intermediate
	AT1G02305		4	4			6		3		Intermediate	Intermediate			Gaussian		Gaussian
	AT1G02310				11	8	10	11	12				Power	Power	Power	Power	Power
	AT1G02320
	AT1G02330			10	4		2	9				Power	Intermediate		Gaussian	Intermediate
	AT1G02335	13		8	10		14		14	Power		Power	Power		Power		Power
	AT1G02340	11				9	11		14	Power				Power	Power		Power
	AT1G02350	13	8		13	12		12		Power	Power		Power	Power		Power
	AT1G02360			9				10				Power				Intermediate
	AT1G02370			8	4	2		7				Power	Intermediate	Gaussian		Intermediate
	AT1G02380		11		5			4			Power		Intermediate			Gaussian
	AT1G02390	8	10	11			11		13	Power	Power	Power			Power		Power
	AT1G02391
	AT1G02400		11		13	8	13		12		Power		Power	Power	Power		Power
	AT1G02405					10								Power
	AT1G02410	7		6		6	8	4	5	Intermediate		Intermediate		Intermediate	Intermediate	Gaussian	Gaussian
	AT1G02420			10		7	9		7			Power		Intermediate	Power		Intermediate
	AT1G02430					10								Power
	AT1G02440		12			11		11			Power			Power		Power
	AT1G02450
	AT1G02460				13		7						Power		Intermediate
	AT1G02470					10		14	14					Power		Power	Power
	AT1G02475			3	3		6	6				Gaussian	Gaussian		Gaussian	Intermediate
	AT1G02480
	AT1G02490					9								Power
	AT1G02500		2				11	2			Gaussian				Power	Gaussian
	AT1G02510		12								Power
	AT1G02520	13					14		11	Power					Power		Power
	AT1G02530						12								Power
	AT1G02540
	AT1G02550
	AT1G02560	1	1	1			2	2		Gaussian	Gaussian	Gaussian			Gaussian	Gaussian
	AT1G02570
	AT1G02575
	AT1G02580
	AT1G02590
	AT1G02600					9								Power
	AT1G02610							3	1							Gaussian	Gaussian
	AT1G02620						14		8						Power		Intermediate
	AT1G02630
	AT1G02640				5								Intermediate
	AT1G02650			11	12				13			Power	Power				Power
	AT1G02660			6	2							Intermediate	Gaussian
	AT1G02670	9			8		12	14	13	Power			Power		Power	Power	Power
	AT1G02680		7		7		4	2			Power		Intermediate		Gaussian	Gaussian
	AT1G02681
	AT1G02690	3			4					Gaussian			Intermediate
	AT1G02700			11		10	12	11				Power		Power	Power	Power
	AT1G02710	9		7			9	8		Power		Power			Power	Intermediate
	AT1G02720	4				5	8			Intermediate				Intermediate	Intermediate
	AT1G02730	3		2			2	1		Gaussian		Gaussian			Gaussian	Gaussian
	AT1G02740			10			9	14	11			Power			Power	Power	Power
	AT1G02750	10			4	7	11	9	5	Power			Intermediate	Intermediate	Power	Intermediate	Gaussian
	AT1G02760
	AT1G02770							13								Power
	AT1G02780				1			9					Gaussian			Intermediate
	AT1G02790
	AT1G02800				4								Intermediate
	AT1G02810	11	11			8	13			Power	Power			Power	Power
	AT1G02813
	AT1G02816	7	9	7		2			4	Intermediate	Power	Power		Gaussian			Gaussian
	AT1G02820	2	8	11			6	8	9	Gaussian	Power	Power			Gaussian	Intermediate	Power
	AT1G02830
	AT1G02840	7				4	4	5		Intermediate				Gaussian	Gaussian	Gaussian
	AT1G02850	3		4			3		3	Gaussian		Intermediate			Gaussian		Gaussian
	AT1G02860	10	8	10	7				2	Power	Power	Power	Intermediate				Gaussian
	AT1G02870	7		3		4		3	5	Intermediate		Gaussian		Gaussian		Gaussian	Gaussian
	AT1G02880	5				4				Intermediate				Gaussian
	AT1G02890	1		2	2	5		9		Gaussian		Gaussian	Gaussian	Intermediate		Intermediate
	AT1G02900								14								Power
	AT1G02910			1								Gaussian
	AT1G02920	13	9	8	13		7	10	14	Power	Power	Power	Power		Intermediate	Intermediate	Power
	AT1G02930	9		1	9		5	8	10	Power		Gaussian	Power		Intermediate	Intermediate	Power
	AT1G02940		8				9				Power				Power
	AT1G02950	13				9		14		Power				Power		Power
	AT1G02952
	AT1G02960			6	5		5					Intermediate	Intermediate		Intermediate
	AT1G02965
	AT1G02970	9	8			7		11		Power	Power			Intermediate		Power
	AT1G02980							13								Power
	AT1G02990	3			2			10	3	Gaussian			Gaussian			Intermediate	Gaussian
	AT1G03000		2			5					Gaussian			Intermediate
	AT1G03010			9	9		14		9			Power	Power		Power		Power
	AT1G03020					8	12							Power	Power
	AT1G03022
	AT1G03030	5	6	6	5	3	8	9		Intermediate	Power	Intermediate	Intermediate	Gaussian	Intermediate	Intermediate
	AT1G03040		4						1		Intermediate						Gaussian
	AT1G03050		11			11		11	13		Power			Power		Power	Power
	AT1G03055	6		10						Intermediate		Power
	AT1G03060	2	1	4			3			Gaussian	Gaussian	Intermediate			Gaussian
	AT1G03070	13			11		10	11		Power			Power		Power	Power
	AT1G03080			2			2	10				Gaussian			Gaussian	Intermediate
	AT1G03090	5	5		4		10		2	Intermediate	Intermediate		Intermediate		Power		Gaussian
	AT1G03100		8	5							Power	Intermediate
	AT1G03103
	AT1G03106
	AT1G03110		3			3	6		11		Gaussian			Gaussian	Gaussian		Power
	AT1G03120		12			8	10	11			Power			Power	Power	Power
	AT1G03130		1		3			15	5		Gaussian		Gaussian			Power	Gaussian
	AT1G03140	2	5					7		Gaussian	Intermediate					Intermediate
	AT1G03150	7		10				4		Intermediate		Power				Gaussian
	AT1G03160	1			2	1	1	2	4	Gaussian			Gaussian	Gaussian	Gaussian	Gaussian	Gaussian
	AT1G03170
	AT1G03180		10	12	12	6	5	15			Power	Power	Power	Intermediate	Intermediate	Power
	AT1G03190		5	2		3	5		3		Intermediate	Gaussian		Gaussian	Intermediate		Gaussian
	AT1G03200	11	11	10			12		14	Power	Power	Power			Power		Power
	AT1G03210	10		10	8	10				Power		Power	Power	Power
	AT1G03220		5	6			3		14		Intermediate	Intermediate			Gaussian		Power
	AT1G03230	5	5	2			8			Intermediate	Intermediate	Gaussian			Intermediate
	AT1G03240	13								Power
	AT1G03250	3	8				4		4	Gaussian	Power				Gaussian		Gaussian
	AT1G03260	7	7		2	4	3	3		Intermediate	Power		Gaussian	Gaussian	Gaussian	Gaussian
	AT1G03270				7	8	9	8					Intermediate	Power	Power	Intermediate
	AT1G03280	6		6	1	4		7		Intermediate		Intermediate	Gaussian	Gaussian		Intermediate
	AT1G03290	8		10	7		4		4	Power		Power	Intermediate		Gaussian		Gaussian
	AT1G03300	9	2			5	3	7	7	Power	Gaussian			Intermediate	Gaussian	Intermediate	Intermediate
	AT1G03310							6	5							Intermediate	Gaussian
	AT1G03320		11								Power
	AT1G03330	6		5	2	7	5	5	5	Intermediate		Intermediate	Gaussian	Intermediate	Intermediate	Gaussian	Gaussian
	AT1G03340			11		10			14			Power		Power			Power
	AT1G03350			3			6	7				Gaussian			Gaussian	Intermediate
	AT1G03360			7	10		7		5			Power	Power		Intermediate		Gaussian
	AT1G03365	6	7	4	5			6		Intermediate	Power	Intermediate	Intermediate			Intermediate
	AT1G03370	2	3		1		1	2	4	Gaussian	Gaussian		Gaussian		Gaussian	Gaussian	Gaussian
	AT1G03380			2	1	1	3					Gaussian	Gaussian	Gaussian	Gaussian
	AT1G03390	12		8			11	10		Power		Power			Power	Intermediate
	AT1G03400	2	8	3	4		6	3	2	Gaussian	Power	Gaussian	Intermediate		Gaussian	Gaussian	Gaussian
	AT1G03410	9	6		7	3		4	2	Power	Power		Intermediate	Gaussian		Gaussian	Gaussian
	AT1G03420	2	5	2					2	Gaussian	Intermediate	Gaussian					Gaussian
	AT1G03430	10			6		8			Power			Intermediate		Intermediate
	AT1G03440	2		2			8	9		Gaussian		Gaussian			Intermediate	Intermediate
	AT1G03445	11	10	12	9			11		Power	Power	Power	Power			Power
	AT1G03457	9	7	5	5	3	7	5	7	Power	Power	Intermediate	Intermediate	Gaussian	Intermediate	Gaussian	Intermediate
	AT1G03470		9	11	6	6			4		Power	Power	Intermediate	Intermediate			Gaussian
	AT1G03475		2	1	1		1	2	2		Gaussian	Gaussian	Gaussian		Gaussian	Gaussian	Gaussian
	AT1G03490
	AT1G03495	8		4	4		7	5		Power		Intermediate	Intermediate		Intermediate	Gaussian
	AT1G03502				13	10	14						Power	Power	Power
	AT1G03506					11								Power
	AT1G03510		9	10		4					Power	Power		Gaussian
	AT1G03515
	AT1G03520				7		8	6	7				Intermediate		Intermediate	Intermediate	Intermediate
	AT1G03530	3	5		2			2	3	Gaussian	Intermediate		Gaussian			Gaussian	Gaussian
	AT1G03540	9	4			6		9	7	Power	Intermediate			Intermediate		Intermediate	Intermediate
	AT1G03545	11			8	9		15		Power			Power	Power		Power
	AT1G03550		10	10	10				7		Power	Power	Power				Intermediate
	AT1G03560		4				3	4			Intermediate				Gaussian	Gaussian
	AT1G03570
	AT1G03580		8					9	8		Power					Intermediate	Intermediate
	AT1G03590	7		6	4		3	3	2	Intermediate		Intermediate	Intermediate		Gaussian	Gaussian	Gaussian
	AT1G03600	1	1	1				2	3	Gaussian	Gaussian	Gaussian				Gaussian	Gaussian
	AT1G03610		3		1			1	6		Gaussian		Gaussian			Gaussian	Intermediate
	AT1G03620			9			14	14	11			Power			Power	Power	Power
	AT1G03630		1	6				3	7		Gaussian	Intermediate				Gaussian	Intermediate
	AT1G03640
	AT1G03650		9	10			7				Power	Power			Intermediate
	AT1G03660						10								Power
	AT1G03670
	AT1G03680		5		6		4				Intermediate		Intermediate		Gaussian
	AT1G03687	8	3			5	8	6		Power	Gaussian			Intermediate	Intermediate	Intermediate
	AT1G03700
	AT1G03710						10								Power
	AT1G03720
	AT1G03730	12		8	4		5	10	8	Power		Power	Intermediate		Intermediate	Intermediate	Intermediate
	AT1G03740	5			5			2	5	Intermediate			Intermediate			Gaussian	Gaussian
	AT1G03743				11				13				Power				Power
	AT1G03746
	AT1G03750						7								Intermediate
	AT1G03760	8			3		3	7	2	Power			Gaussian		Gaussian	Intermediate	Gaussian
	AT1G03770			10	6	6		7	4			Power	Intermediate	Intermediate		Intermediate	Gaussian
	AT1G03780	3		3		3			8	Gaussian		Gaussian		Gaussian			Intermediate
	AT1G03790					9	13		10					Power	Power		Power
	AT1G03800			12								Power
	AT1G03810
	AT1G03820		8	8	12			14			Power	Power	Power			Power
	AT1G03830	8	5	4		5		9		Power	Intermediate	Intermediate		Intermediate		Intermediate
	AT1G03840	9					14	11		Power					Power	Power
	AT1G03850			9	13	12						Power	Power	Power
	AT1G03860				2	5		1					Gaussian	Intermediate		Gaussian
	AT1G03870	2	8					9		Gaussian	Power					Intermediate
	AT1G03880
	AT1G03890
	AT1G03900	3							6	Gaussian							Intermediate
	AT1G03905	11		10	4		10	9		Power		Power	Intermediate		Power	Intermediate
	AT1G03910					5	2							Intermediate	Gaussian
	AT1G03920			11	13			13				Power	Power			Power
	AT1G03930	6	5				2	1		Intermediate	Intermediate				Gaussian	Gaussian
	AT1G03935	13	12						12	Power	Power						Power
	AT1G03940	4				5		9		Intermediate				Intermediate		Intermediate
	AT1G03950			5	6	6		8				Intermediate	Intermediate	Intermediate		Intermediate
	AT1G03960	7	4				6	5	7	Intermediate	Intermediate				Gaussian	Gaussian	Intermediate
	AT1G03970				3	1	5	6					Gaussian	Gaussian	Intermediate	Intermediate
	AT1G03980
	AT1G03982
	AT1G03990			10	8	3		6				Power	Power	Gaussian		Intermediate
	AT1G04000	2		6			14	4		Gaussian		Intermediate			Power	Gaussian
	AT1G04010		9					10	7		Power					Intermediate	Intermediate
	AT1G04020	7		7	3	5	5			Intermediate		Power	Gaussian	Intermediate	Intermediate
	AT1G04030		9		12		9	10	11		Power		Power		Power	Intermediate	Power
	AT1G04040				2	6		2	2				Gaussian	Intermediate		Gaussian	Gaussian
	AT1G04050		12		10	7	5	14			Power		Power	Intermediate	Intermediate	Power
	AT1G04070		12			6		5	14		Power			Intermediate		Gaussian	Power
	AT1G04080	1	2	1				1		Gaussian	Gaussian	Gaussian				Gaussian
	AT1G04090				11	12		11					Power	Power		Power
	AT1G04100		8	10			11	14			Power	Power			Power	Power
	AT1G04110	4	3		4	6		4	8	Intermediate	Gaussian		Intermediate	Intermediate		Gaussian	Intermediate
	AT1G04120	2				4		3	4	Gaussian				Gaussian		Gaussian	Gaussian
	AT1G04130		10		7	3					Power		Intermediate	Gaussian
	AT1G04140	6	3	1	2			1		Intermediate	Gaussian	Gaussian	Gaussian			Gaussian
	AT1G04150
	AT1G04160	5	3			4	3			Intermediate	Gaussian			Gaussian	Gaussian
	AT1G04170	4	3	2				2	2	Intermediate	Gaussian	Gaussian				Gaussian	Gaussian
	AT1G04171
	AT1G04180					9								Power
	AT1G04190	2	5	6	4			3		Gaussian	Intermediate	Intermediate	Intermediate			Gaussian
	AT1G04200		5	2				2			Intermediate	Gaussian				Gaussian
	AT1G04210					6	1							Intermediate	Gaussian
	AT1G04220		9	7				15	14		Power	Power				Power	Power
	AT1G04230	8						7	5	Power						Intermediate	Gaussian
	AT1G04240	7				6		5	3	Intermediate				Intermediate		Gaussian	Gaussian
	AT1G04250			7	2			8	5			Power	Gaussian			Intermediate	Gaussian
	AT1G04260	10	5				3		7	Power	Intermediate				Gaussian		Intermediate
	AT1G04270				1		1	10					Gaussian		Gaussian	Intermediate
	AT1G04280	12	9		4	7		4		Power	Power		Intermediate	Intermediate		Gaussian
	AT1G04290		6			6	6	7			Power			Intermediate	Gaussian	Intermediate
	AT1G04295			8			9		14			Power			Power		Power
	AT1G04300	4	5	3		5		2	2	Intermediate	Intermediate	Gaussian		Intermediate		Gaussian	Gaussian
	AT1G04310	6	4	10				2		Intermediate	Intermediate	Power				Gaussian
	AT1G04320
	AT1G04330						10								Power
	AT1G04340		4					6	4		Intermediate					Intermediate	Gaussian
	AT1G04350	4		1	2			9		Intermediate		Gaussian	Gaussian			Intermediate
	AT1G04360	9	12			7	9		6	Power	Power			Intermediate	Power		Intermediate
	AT1G04370
	AT1G04380						13								Power
	AT1G04390	6	5	7	5		2		5	Intermediate	Intermediate	Power	Intermediate		Gaussian		Gaussian
	AT1G04400	5					1	2	1	Intermediate					Gaussian	Gaussian	Gaussian
	AT1G04410							4								Gaussian
	AT1G04420	1				3	6	1	2	Gaussian				Gaussian	Gaussian	Gaussian	Gaussian
	AT1G04425	12	11				14	13	13	Power	Power				Power	Power	Power
	AT1G04430	3			1			4		Gaussian			Gaussian			Gaussian
	AT1G04440	1		3	2		8	3	5	Gaussian		Gaussian	Gaussian		Intermediate	Gaussian	Gaussian
	AT1G04445
	AT1G04450
	AT1G04457
	AT1G04470				9			11	13				Power			Power	Power
	AT1G04480	5		6			6		1	Intermediate		Intermediate			Gaussian		Gaussian
	AT1G04490	13			11					Power			Power
	AT1G04500			9		9						Power		Power
	AT1G04501
	AT1G04510	2		3			2			Gaussian		Gaussian			Gaussian
	AT1G04520		7			6					Power			Intermediate
	AT1G04530			1			6	9				Gaussian			Gaussian	Intermediate
	AT1G04540		11			12		11			Power			Power		Power
	AT1G04550				3	7	3						Gaussian	Intermediate	Gaussian
	AT1G04555		11						7		Power						Intermediate
	AT1G04560
	AT1G04570	9		9	9		3			Power		Power	Power		Gaussian
	AT1G04580		12				12				Power				Power
	AT1G04590	4	5			4		2		Intermediate	Intermediate			Gaussian		Gaussian
	AT1G04600			12	13		14		12			Power	Power		Power		Power
	AT1G04610								12								Power
	AT1G04620	4	5	5	3		4	9		Intermediate	Intermediate	Intermediate	Gaussian		Gaussian	Intermediate
	AT1G04625					12								Power
	AT1G04630	3		2	6		6			Gaussian		Gaussian	Intermediate		Gaussian
	AT1G04635		8	12	12	8		14	14		Power	Power	Power	Power		Power	Power
	AT1G04640	2		5		3	5			Gaussian		Intermediate		Gaussian	Intermediate
	AT1G04645
	AT1G04650	7	6	10				7	10	Intermediate	Power	Power				Intermediate	Power
	AT1G04660
	AT1G04670
	AT1G04680					1	3	9						Gaussian	Gaussian	Intermediate
	AT1G04684
	AT1G04690		1		3	1		3			Gaussian		Gaussian	Gaussian		Gaussian
	AT1G04700	9		10				8		Power		Power				Intermediate
	AT1G04710	7			3					Intermediate			Gaussian
	AT1G04720
	AT1G04730			8	5			9				Power	Intermediate			Intermediate
	AT1G04750	7			1	2		3		Intermediate			Gaussian	Gaussian		Gaussian
	AT1G04760	13			12	11	9	11	10	Power			Power	Power	Power	Power	Power
	AT1G04770			11		8		15	5			Power		Power		Power	Gaussian
	AT1G04778				9								Power
	AT1G04780				2			3	3				Gaussian			Gaussian	Gaussian
	AT1G04790	1	2		2		4	8		Gaussian	Gaussian		Gaussian		Gaussian	Intermediate
	AT1G04800				4		8	8					Intermediate		Intermediate	Intermediate
	AT1G04810		3	2	1		2		1		Gaussian	Gaussian	Gaussian		Gaussian		Gaussian
	AT1G04820	1		1					4	Gaussian		Gaussian					Gaussian
	AT1G04830	10	5		8				5	Power	Intermediate		Power				Gaussian
	AT1G04840	13			8		5	14	8	Power			Power		Intermediate	Power	Intermediate
	AT1G04850		1			8		5			Gaussian			Power		Gaussian
	AT1G04860	3		2	5	1	3	3		Gaussian		Gaussian	Intermediate	Gaussian	Gaussian	Gaussian
	AT1G04870	3	5		2	5	1	4	2	Gaussian	Intermediate		Gaussian	Intermediate	Gaussian	Gaussian	Gaussian
	AT1G04880		11			9		13	10		Power			Power		Power	Power
	AT1G04890
	AT1G04900	9		1		6				Power		Gaussian		Intermediate
	AT1G04910		2		5	4			2		Gaussian		Intermediate	Gaussian			Gaussian
	AT1G04920		11				4		8		Power				Gaussian		Intermediate
	AT1G04930		4	7	7		11		11		Intermediate	Power	Intermediate		Power		Power
	AT1G04940	3	4		3	5	1	4	2	Gaussian	Intermediate		Gaussian	Intermediate	Gaussian	Gaussian	Gaussian
	AT1G04945	10		10		7		4	7	Power		Power		Intermediate		Gaussian	Intermediate
	AT1G04950	5	4			1		4		Intermediate	Intermediate			Gaussian		Gaussian
	AT1G04960	6		5	4		4	4		Intermediate		Intermediate	Intermediate		Gaussian	Gaussian
	AT1G04970	1	2	2		2	4	3	2	Gaussian	Gaussian	Gaussian		Gaussian	Gaussian	Gaussian	Gaussian
	AT1G04980			7	4	7	6	4				Power	Intermediate	Intermediate	Gaussian	Gaussian
	AT1G04985	3		2	5		2	5	1	Gaussian		Gaussian	Intermediate		Gaussian	Gaussian	Gaussian
	AT1G04990		5	2	4		8	9	5		Intermediate	Gaussian	Intermediate		Intermediate	Intermediate	Gaussian
	AT1G05000	11		8				6	4	Power		Power				Intermediate	Gaussian
	AT1G05010	8		7		7	1	8	6	Power		Power		Intermediate	Gaussian	Intermediate	Intermediate
	AT1G05020			10	12				14			Power	Power				Power
	AT1G05030	6	6	6			3			Intermediate	Power	Intermediate			Gaussian
	AT1G05040
	AT1G05055		6	9	7	4		7	3		Power	Power	Intermediate	Gaussian		Intermediate	Gaussian
	AT1G05060	9	6	10					7	Power	Power	Power					Intermediate
	AT1G05061		8	10	13			14			Power	Power	Power			Power
	AT1G05065			9		12			10			Power		Power			Power
	AT1G05070	6	5	4				4	3	Intermediate	Intermediate	Intermediate				Gaussian	Gaussian
	AT1G05080
	AT1G05085
	AT1G05090	8	3	4		7	2	10	8	Power	Gaussian	Intermediate		Intermediate	Gaussian	Intermediate	Intermediate
	AT1G05100	12				7	12	11	9	Power				Intermediate	Power	Power	Power
	AT1G05120	6		3					7	Intermediate		Gaussian					Intermediate
	AT1G05135	12	12	4			11		5	Power	Power	Intermediate			Power		Gaussian
	AT1G05136
	AT1G05140	3	1		5		1		2	Gaussian	Gaussian		Intermediate		Gaussian		Gaussian
	AT1G05150	2				3	6	10		Gaussian				Gaussian	Gaussian	Intermediate
	AT1G05160	7		10		3			4	Intermediate		Power		Gaussian			Gaussian
	AT1G05170	4		10	2			9	4	Intermediate		Power	Gaussian			Intermediate	Gaussian
	AT1G05180	3			1	3		9		Gaussian			Gaussian	Gaussian		Intermediate
	AT1G05190		3	3			6	4			Gaussian	Gaussian			Gaussian	Gaussian
	AT1G05200		4					4			Intermediate					Gaussian
	AT1G05205		9		7		4	6			Power		Intermediate		Gaussian	Intermediate
	AT1G05210	11			4		11	10		Power			Intermediate		Power	Intermediate
	AT1G05220
	AT1G05230	4		1	3	1	3	1	2	Intermediate		Gaussian	Gaussian	Gaussian	Gaussian	Gaussian	Gaussian
	AT1G05240	13		9		10		11	9	Power		Power		Power		Power	Power
	AT1G05250
	AT1G05260
	AT1G05270		5	2					4		Intermediate	Gaussian					Gaussian
	AT1G05280
	AT1G05290
	AT1G05291
	AT1G05300		8	7	8	6	7		10		Power	Power	Power	Intermediate	Intermediate		Power
	AT1G05310		10			8	7	15			Power			Power	Intermediate	Power
	AT1G05320	7		7	2		8			Intermediate		Power	Gaussian		Intermediate
	AT1G05330						13								Power
	AT1G05340	11			13	8	9	10		Power			Power	Power	Power	Intermediate
	AT1G05350		4	1	3				5		Intermediate	Gaussian	Gaussian				Gaussian
	AT1G05360	9	6		6	6	1	9		Power	Power		Intermediate	Intermediate	Gaussian	Intermediate
	AT1G05370		9				9	6			Power				Power	Intermediate
	AT1G05380				1			7	6				Gaussian			Intermediate	Intermediate
	AT1G05385		5		5			5	2		Intermediate		Intermediate			Gaussian	Gaussian
	AT1G05390
	AT1G05400	11		9		8				Power		Power		Power
	AT1G05410	6		6	5	4			3	Intermediate		Intermediate	Intermediate	Gaussian			Gaussian
	AT1G05420			6			14	8	10			Intermediate			Power	Intermediate	Power
	AT1G05430		3					5			Gaussian					Gaussian
	AT1G05440		6	11	10	12					Power	Power	Power	Power
	AT1G05450
	AT1G05460	4	4	3			1	5	2	Intermediate	Intermediate	Gaussian			Gaussian	Gaussian	Gaussian
	AT1G05470		5					1	2		Intermediate					Gaussian	Gaussian
	AT1G05490				13				14				Power				Power
	AT1G05500	4	1		4		3	7		Intermediate	Gaussian		Intermediate		Gaussian	Intermediate
	AT1G05510					12		12						Power		Power
	AT1G05520	2					2		2	Gaussian					Gaussian		Gaussian
	AT1G05530				11								Power
	AT1G05540	8			8	7		11	9	Power			Power	Intermediate		Power	Power
	AT1G05550								12								Power
	AT1G05560						6								Gaussian
	AT1G05562	5	5				2			Intermediate	Intermediate				Gaussian
	AT1G05570	2	2	2	6	1		1	4	Gaussian	Gaussian	Gaussian	Intermediate	Gaussian		Gaussian	Gaussian
	AT1G05575							14								Power
	AT1G05577
	AT1G05580
	AT1G05590	7		2				7		Intermediate		Gaussian				Intermediate
	AT1G05600	9		10					7	Power		Power					Intermediate
	AT1G05610			9	13	12		15				Power	Power	Power		Power
	AT1G05615
	AT1G05620	9	7	7	6		7	8	6	Power	Power	Power	Intermediate		Intermediate	Intermediate	Intermediate
	AT1G05630	1	2	3	2		6	5	5	Gaussian	Gaussian	Gaussian	Gaussian		Gaussian	Gaussian	Gaussian
	AT1G05640			7	7		7		11			Power	Intermediate		Intermediate		Power
	AT1G05650
	AT1G05660
	AT1G05670	6								Intermediate
	AT1G05675	13	11	9						Power	Power	Power
	AT1G05680				8	5							Power	Intermediate
	AT1G05690	10	9		4			7	7	Power	Power		Intermediate			Intermediate	Intermediate
	AT1G05700
	AT1G05710						7								Intermediate
	AT1G05720		7			5		4	7		Power			Intermediate		Gaussian	Intermediate
	AT1G05730				13	9	11	13	13				Power	Power	Power	Power	Power
	AT1G05740
	AT1G05750	6	6	5	10	7	4		5	Intermediate	Power	Intermediate	Power	Intermediate	Gaussian		Gaussian
	AT1G05760					7	7	11	14					Intermediate	Intermediate	Power	Power
	AT1G05770				8	12		13	9				Power	Power		Power	Power
	AT1G05780	12	9	10			7	10	11	Power	Power	Power			Intermediate	Intermediate	Power
	AT1G05785		4	8	10	10		9	7		Intermediate	Power	Power	Power		Intermediate	Intermediate
	AT1G05790	5			1		6	3		Intermediate			Gaussian		Gaussian	Gaussian
	AT1G05800
	AT1G05805	6	5	6	3	5	2	5	2	Intermediate	Intermediate	Intermediate	Gaussian	Intermediate	Gaussian	Gaussian	Gaussian
	AT1G05810				2				3				Gaussian				Gaussian
	AT1G05820	10		9	9		13		8	Power		Power	Power		Power		Intermediate
	AT1G05830	3		1			8		4	Gaussian		Gaussian			Intermediate		Gaussian
	AT1G05835		5			7		2			Intermediate			Intermediate		Gaussian
	AT1G05840			2		1	5	3				Gaussian		Gaussian	Intermediate	Gaussian
	AT1G05850	1		1			4	2		Gaussian		Gaussian			Gaussian	Gaussian
	AT1G05860	2			5	4	8			Gaussian			Intermediate	Gaussian	Intermediate
	AT1G05870	5	5		2		5	10	5	Intermediate	Intermediate		Gaussian		Intermediate	Intermediate	Gaussian
	AT1G05880
	AT1G05890			3		3						Gaussian		Gaussian
	AT1G05894					10	9		12					Power	Power		Power
	AT1G05900	8		7	5		1			Power		Power	Intermediate		Gaussian
	AT1G05910	2		2	2	1		9		Gaussian		Gaussian	Gaussian	Gaussian		Intermediate
	AT1G05920
	AT1G05925
	AT1G05930				11								Power
	AT1G05940			2	4		4	2				Gaussian	Intermediate		Gaussian	Gaussian
	AT1G05950	9						15	13	Power						Power	Power
	AT1G05960	1	2							Gaussian	Gaussian
	AT1G05970	12	4	8	4	6		10		Power	Intermediate	Power	Intermediate	Intermediate		Intermediate
	AT1G05980
	AT1G05990
	AT1G06000		1	6		1	7				Gaussian	Intermediate		Gaussian	Intermediate
	AT1G06002			10		6	4	4				Power		Intermediate	Gaussian	Gaussian
	AT1G06010	13		7			11			Power		Power			Power
	AT1G06020						10								Power
	AT1G06030
	AT1G06040				9		2	8					Power		Gaussian	Intermediate
	AT1G06050	13			8	7		8	6	Power			Power	Intermediate		Intermediate	Intermediate
	AT1G06060	8	7		5	5	6	2		Power	Power		Intermediate	Intermediate	Gaussian	Gaussian
	AT1G06070	2	2		3	2			2	Gaussian	Gaussian		Gaussian	Gaussian			Gaussian
	AT1G06080		7	12	8		4	14			Power	Power	Power		Gaussian	Power
	AT1G06090	13		12		11			12	Power		Power		Power			Power
	AT1G06100		9	9	12	8	7		12		Power	Power	Power	Power	Intermediate		Power
	AT1G06110	3			3					Gaussian			Gaussian
	AT1G06120							12								Power
	AT1G06130	3	6		5	5	4	3	3	Gaussian	Power		Intermediate	Intermediate	Gaussian	Gaussian	Gaussian
	AT1G06135
	AT1G06137
	AT1G06140				8		7	14	14				Power		Intermediate	Power	Power
	AT1G06148				11		13	11					Power		Power	Power
	AT1G06149						2	9							Gaussian	Intermediate
	AT1G06150		8		4		8	10	7		Power		Intermediate		Intermediate	Intermediate	Intermediate
	AT1G06160		11	11	12		14				Power	Power	Power		Power
	AT1G06170	11		11			9			Power		Power			Power
	AT1G06180			7			5	8	5			Power			Intermediate	Intermediate	Gaussian
	AT1G06190	2	2	6		1	3		2	Gaussian	Gaussian	Intermediate		Gaussian	Gaussian		Gaussian
	AT1G06200		2		3	2			4		Gaussian		Gaussian	Gaussian			Gaussian
	AT1G06210	7		5		6			7	Intermediate		Intermediate		Intermediate			Intermediate
	AT1G06220	1		3	1		1	3		Gaussian		Gaussian	Gaussian		Gaussian	Gaussian
	AT1G06225
	AT1G06230	1	1	2		3				Gaussian	Gaussian	Gaussian		Gaussian
	AT1G06240	3	5	2		1		2		Gaussian	Intermediate	Gaussian		Gaussian		Gaussian
	AT1G06250		10	10	8		3	10	11		Power	Power	Power		Gaussian	Intermediate	Power
	AT1G06260	12	9	10		4	11	8		Power	Power	Power		Gaussian	Power	Intermediate
	AT1G06265					10			7					Power			Intermediate
	AT1G06270			10	4	4	4					Power	Intermediate	Gaussian	Gaussian
	AT1G06280
	AT1G06290	4				4	6	2		Intermediate				Gaussian	Gaussian	Gaussian
	AT1G06310
	AT1G06320
	AT1G06330
	AT1G06340
	AT1G06350		9			9		11	12		Power			Power		Power	Power
	AT1G06360	1	1	2	2		6	4		Gaussian	Gaussian	Gaussian	Gaussian		Gaussian	Gaussian
	AT1G06370	12	9		6	5	5		5	Power	Power		Intermediate	Intermediate	Intermediate		Gaussian
	AT1G06380			5		3	5	4	4			Intermediate		Gaussian	Intermediate	Gaussian	Gaussian
	AT1G06390		3	6			8	1			Gaussian	Intermediate			Intermediate	Gaussian
	AT1G06400		3			1		5	4		Gaussian			Gaussian		Gaussian	Gaussian
	AT1G06410			4				8	4			Intermediate				Intermediate	Gaussian
	AT1G06420		8	11			11	11			Power	Power			Power	Power
	AT1G06430	1		1	4		4	8	2	Gaussian		Gaussian	Intermediate		Gaussian	Intermediate	Gaussian
	AT1G06440		8	5	7	6	4		5		Power	Intermediate	Intermediate	Intermediate	Gaussian		Gaussian
	AT1G06450	8		7		3	4		5	Power		Power		Gaussian	Gaussian		Gaussian
	AT1G06460							9	5							Intermediate	Gaussian
	AT1G06470	7	2	6		2	3			Intermediate	Gaussian	Intermediate		Gaussian	Gaussian
	AT1G06475			9			14	13	9			Power			Power	Power	Power
	AT1G06480
	AT1G06490	8	7	4		5				Power	Power	Intermediate		Intermediate
	AT1G06500		9		7	7			10		Power		Intermediate	Intermediate			Power
	AT1G06510	6		3				5		Intermediate		Gaussian				Gaussian
	AT1G06515	9		4			5	7		Power		Intermediate			Intermediate	Intermediate
	AT1G06520	13		9	12			10	14	Power		Power	Power			Intermediate	Power
	AT1G06530	1			3	6		10	1	Gaussian			Gaussian	Intermediate		Intermediate	Gaussian
	AT1G06540		10			8	10	11			Power			Power	Power	Power
	AT1G06550							9								Intermediate
	AT1G06560	7	5				5	3		Intermediate	Intermediate				Intermediate	Gaussian
	AT1G06570			2		1	4		7			Gaussian		Gaussian	Gaussian		Intermediate
	AT1G06580		10			10			6		Power			Power			Intermediate
	AT1G06590	5	5			7	8	5	5	Intermediate	Intermediate			Intermediate	Intermediate	Gaussian	Gaussian
	AT1G06610
	AT1G06620	13		8	10	8				Power		Power	Power	Power
	AT1G06630	7	7	4				3	5	Intermediate	Power	Intermediate				Gaussian	Gaussian
	AT1G06640	7	7	2				4		Intermediate	Power	Gaussian				Gaussian
	AT1G06645		6	4	5			5	4		Power	Intermediate	Intermediate			Gaussian	Gaussian
	AT1G06650	3	2	2		2		10	5	Gaussian	Gaussian	Gaussian		Gaussian		Intermediate	Gaussian
	AT1G06660	9	7		7	8	5			Power	Power		Intermediate	Power	Intermediate
	AT1G06670	2		2				9	3	Gaussian		Gaussian				Intermediate	Gaussian
	AT1G06680	3	5	5	2		1	5		Gaussian	Intermediate	Intermediate	Gaussian		Gaussian	Gaussian
	AT1G06690		1	5		1	2				Gaussian	Intermediate		Gaussian	Gaussian
	AT1G06700	1	1	2	5		4		2	Gaussian	Gaussian	Gaussian	Intermediate		Gaussian		Gaussian
	AT1G06710	7		4		5	3	7		Intermediate		Intermediate		Intermediate	Gaussian	Intermediate
	AT1G06720		1	5	1	7	4	2			Gaussian	Intermediate	Gaussian	Intermediate	Gaussian	Gaussian
	AT1G06730			1		1	6		6			Gaussian		Gaussian	Gaussian		Intermediate
	AT1G06740	5		7	10	2	3		4	Intermediate		Power	Power	Gaussian	Gaussian		Gaussian
	AT1G06750					9		11						Power		Power
	AT1G06760	3	1	4	1	1	2			Gaussian	Gaussian	Intermediate	Gaussian	Gaussian	Gaussian
	AT1G06770	7		7	4	2	8	5	5	Intermediate		Power	Intermediate	Gaussian	Intermediate	Gaussian	Gaussian
	AT1G06780			7	5	3						Power	Intermediate	Gaussian
	AT1G06790	12	6	10			8	10		Power	Power	Power			Intermediate	Intermediate
	AT1G06800			6	2	4	6	5	5			Intermediate	Gaussian	Gaussian	Gaussian	Gaussian	Gaussian
	AT1G06810
	AT1G06820	4	2		2	3	2			Intermediate	Gaussian		Gaussian	Gaussian	Gaussian
	AT1G06830	10				6	10			Power				Intermediate	Power
	AT1G06840	8					4	2	2	Power					Gaussian	Gaussian	Gaussian
	AT1G06850	7	7		5	9	4	4	4	Intermediate	Power		Intermediate	Power	Gaussian	Gaussian	Gaussian
	AT1G06860
	AT1G06870	2	2	2	6		5	2	7	Gaussian	Gaussian	Gaussian	Intermediate		Intermediate	Gaussian	Intermediate
	AT1G06880
	AT1G06890	3			3		2			Gaussian			Gaussian		Gaussian
	AT1G06900	3		3	5			7	4	Gaussian		Gaussian	Intermediate			Intermediate	Gaussian
	AT1G06910	9				6		8	4	Power				Intermediate		Intermediate	Gaussian
	AT1G06920
	AT1G06923
	AT1G06925
	AT1G06930
	AT1G06950	4	1		4	1	2		2	Intermediate	Gaussian		Intermediate	Gaussian	Gaussian		Gaussian
	AT1G06960	7	5	4	3			9	8	Intermediate	Intermediate	Intermediate	Gaussian			Intermediate	Intermediate
	AT1G06970					8		12						Power		Power
	AT1G06980	9	8		12			11		Power	Power		Power			Power
	AT1G06990
	AT1G07000	10	10	7	7				3	Power	Power	Power	Intermediate				Gaussian
	AT1G07010	2	4		2		6		2	Gaussian	Intermediate		Gaussian		Gaussian		Gaussian
	AT1G07020	7	7	6				9	5	Intermediate	Power	Intermediate				Intermediate	Gaussian
	AT1G07025
	AT1G07030				7	2							Intermediate	Gaussian
	AT1G07040	6	4		2			3		Intermediate	Intermediate		Gaussian			Gaussian
	AT1G07050	11		6	4	8	8	5	8	Power		Intermediate	Intermediate	Power	Intermediate	Gaussian	Intermediate
	AT1G07051
	AT1G07060
	AT1G07070		5	10	7	6	6	9	4		Intermediate	Power	Intermediate	Intermediate	Gaussian	Intermediate	Gaussian
	AT1G07080	4				1	11	2		Intermediate				Gaussian	Power	Gaussian
	AT1G07090	12		5	4		14	8		Power		Intermediate	Intermediate		Power	Intermediate
	AT1G07100
	AT1G07110	1	4	1		5	3	2	1	Gaussian	Intermediate	Gaussian		Intermediate	Gaussian	Gaussian	Gaussian
	AT1G07119	12				8		15		Power				Power		Power
	AT1G07120					7	9							Intermediate	Power
	AT1G07128			10	9	7		3				Power	Power	Intermediate		Gaussian
	AT1G07130	13			13		9			Power			Power		Power
	AT1G07135	11		8		7		7		Power		Power		Intermediate		Intermediate
	AT1G07140	3	3		1		2	8		Gaussian	Gaussian		Gaussian		Gaussian	Intermediate
	AT1G07150	9			10		7			Power			Power		Intermediate
	AT1G07160								14								Power
	AT1G07170	11	8	6	2		3	4	3	Power	Power	Intermediate	Gaussian		Gaussian	Gaussian	Gaussian
	AT1G07175
	AT1G07180			9	4		1		5			Power	Intermediate		Gaussian		Gaussian
	AT1G07190
	AT1G07200	3			1			4	1	Gaussian			Gaussian			Gaussian	Gaussian
	AT1G07210		1	6	2				3		Gaussian	Intermediate	Gaussian				Gaussian
	AT1G07220	7	3	4	6		3		3	Intermediate	Gaussian	Intermediate	Intermediate		Gaussian		Gaussian
	AT1G07230		3		1		4				Gaussian		Gaussian		Gaussian
	AT1G07240		7								Power
	AT1G07250		1					2			Gaussian					Gaussian
	AT1G07260	13	12				14	10		Power	Power				Power	Intermediate
	AT1G07270			9	11		13	12	14			Power	Power		Power	Power	Power
	AT1G07280						3								Gaussian
	AT1G07290			9	9	11	10					Power	Power	Power	Power
	AT1G07300	11	9		8			10		Power	Power		Power			Intermediate
	AT1G07310						4	2							Gaussian	Gaussian
	AT1G07320					2	6							Gaussian	Gaussian
	AT1G07330					12								Power
	AT1G07340							12								Power
	AT1G07350	6		4	7		14	4		Intermediate		Intermediate	Intermediate		Power	Gaussian
	AT1G07360	1		2		1	4	1	4	Gaussian		Gaussian		Gaussian	Gaussian	Gaussian	Gaussian
	AT1G07370		3	4	6		6				Gaussian	Intermediate	Intermediate		Gaussian
	AT1G07380	9	7		1	1	6	10		Power	Power		Gaussian	Gaussian	Gaussian	Intermediate
	AT1G07390		7		2	3			3		Power		Gaussian	Gaussian			Gaussian
	AT1G07400	9			12		12	15		Power			Power		Power	Power
	AT1G07410					9		15	10					Power		Power	Power
	AT1G07420						8	10							Intermediate	Intermediate
	AT1G07430		8		10		9				Power		Power		Power
	AT1G07440			3	3	1		4	7			Gaussian	Gaussian	Gaussian		Gaussian	Intermediate
	AT1G07450	12			8	5	10	7		Power			Power	Intermediate	Power	Intermediate
	AT1G07460
	AT1G07470			1		5	1	2				Gaussian		Intermediate	Gaussian	Gaussian
	AT1G07473
	AT1G07476
	AT1G07480		5		6		5	9	3		Intermediate		Intermediate		Intermediate	Intermediate	Gaussian
	AT1G07485
	AT1G07490					9		15	14					Power		Power	Power
	AT1G07500						10		12						Power		Power
	AT1G07510		2	2		5			1		Gaussian	Gaussian		Intermediate			Gaussian
	AT1G07520		9	6	2						Power	Intermediate	Gaussian
	AT1G07530	4	3		2					Intermediate	Gaussian		Gaussian
	AT1G07540
	AT1G07550
	AT1G07560
	AT1G07570		6	10		4			3		Power	Power		Gaussian			Gaussian
	AT1G07580
	AT1G07590			4			1	8	7			Intermediate			Gaussian	Intermediate	Intermediate
	AT1G07600			7	5		2					Power	Intermediate		Gaussian
	AT1G07610			4	4			10	3			Intermediate	Intermediate			Intermediate	Gaussian
	AT1G07615		4		4		2	9			Intermediate		Intermediate		Gaussian	Intermediate
	AT1G07620				11	6		7					Power	Intermediate		Intermediate
	AT1G07630	3	5		3	2		9	2	Gaussian	Intermediate		Gaussian	Gaussian		Intermediate	Gaussian
	AT1G07640	2			2		6	1	1	Gaussian			Gaussian		Gaussian	Gaussian	Gaussian
	AT1G07645
	AT1G07650		2	2	3			2	3		Gaussian	Gaussian	Gaussian			Gaussian	Gaussian
	AT1G07660	9		4	2					Power		Intermediate	Gaussian
	AT1G07670	3						1	2	Gaussian						Gaussian	Gaussian
	AT1G07680
	AT1G07690
	AT1G07700				2		3	10	7				Gaussian		Gaussian	Intermediate	Intermediate
	AT1G07702
	AT1G07705	3	3		1	2	3	5	4	Gaussian	Gaussian		Gaussian	Gaussian	Gaussian	Gaussian	Gaussian
	AT1G07710	10	9				10			Power	Power				Power
	AT1G07720		5	2		3	7	3	4		Intermediate	Gaussian		Gaussian	Intermediate	Gaussian	Gaussian
	AT1G07725					10	14		11					Power	Power		Power
	AT1G07728	4		4		3		1	3	Intermediate		Intermediate		Gaussian		Gaussian	Gaussian
	AT1G07730
	AT1G07740		4		8			5	3		Intermediate		Power			Gaussian	Gaussian
	AT1G07745	9		7			8	7		Power		Power			Intermediate	Intermediate
	AT1G07747
	AT1G07750	2	7	7	6		7	9	2	Gaussian	Power	Power	Intermediate		Intermediate	Intermediate	Gaussian
	AT1G07760					9								Power
	AT1G07770		5				6	1			Intermediate				Gaussian	Gaussian
	AT1G07780		9		10	10	11	10	7		Power		Power	Power	Power	Intermediate	Intermediate
	AT1G07790	2		3			4	4	5	Gaussian		Gaussian			Gaussian	Gaussian	Gaussian
	AT1G07795
	AT1G07800
	AT1G07810			1	1			7	6			Gaussian	Gaussian			Intermediate	Intermediate
	AT1G07820			5	3	7	6					Intermediate	Gaussian	Intermediate	Gaussian
	AT1G07830			7		7	4		5			Power		Intermediate	Gaussian		Gaussian
	AT1G07840	5	5	3	5	6	3		5	Intermediate	Intermediate	Gaussian	Intermediate	Intermediate	Gaussian		Gaussian
	AT1G07850						12								Power
	AT1G07860
	AT1G07870	6	9					9		Intermediate	Power					Intermediate
	AT1G07880	10	9	7	12			10		Power	Power	Power	Power			Intermediate
	AT1G07885
	AT1G07890	5	3	3						Intermediate	Gaussian	Gaussian
	AT1G07900	11				9		11		Power				Power		Power
	AT1G07901	11						13	14	Power						Power	Power
	AT1G07910	2			2	2		7	2	Gaussian			Gaussian	Gaussian		Intermediate	Gaussian
	AT1G07920			1				2	2			Gaussian				Gaussian	Gaussian
	AT1G07930	2	2	1		1		9		Gaussian	Gaussian	Gaussian		Gaussian		Intermediate
	AT1G07940		2		3	2		9			Gaussian		Gaussian	Gaussian		Intermediate
	AT1G07950		6	10		5					Power	Power		Intermediate
	AT1G07960	9	7		6				5	Power	Power		Intermediate				Gaussian
	AT1G07970			4	4	1	2	7	1			Intermediate	Intermediate	Gaussian	Gaussian	Intermediate	Gaussian
	AT1G07980		3	6		3	6				Gaussian	Intermediate		Gaussian	Gaussian
	AT1G07985	10		12	12		10	11	13	Power		Power	Power		Power	Power	Power
	AT1G07990		1	1	1						Gaussian	Gaussian	Gaussian
	AT1G08000			6	6	1	8	3	7			Intermediate	Intermediate	Gaussian	Intermediate	Gaussian	Intermediate
	AT1G08005
	AT1G08010			5	6		11	3				Intermediate	Intermediate		Power	Gaussian
	AT1G08030	5			3	4	3	1	5	Intermediate			Gaussian	Gaussian	Gaussian	Gaussian	Gaussian
	AT1G08032
	AT1G08035
	AT1G08040							8	3							Intermediate	Gaussian
	AT1G08050						11	7	11						Power	Intermediate	Power
	AT1G08060		1	1	3	4		3	3		Gaussian	Gaussian	Gaussian	Gaussian		Gaussian	Gaussian
	AT1G08065
	AT1G08070		6			8	11		11		Power			Power	Power		Power
	AT1G08080					9								Power
	AT1G08090								10								Power
	AT1G08100
	AT1G08105			9		11			14			Power		Power			Power
	AT1G08110	4			3	4	1	1	2	Intermediate			Gaussian	Gaussian	Gaussian	Gaussian	Gaussian
	AT1G08115	13				7		6		Power				Intermediate		Intermediate
	AT1G08120		9	12		9	14	12			Power	Power		Power	Power	Power
	AT1G08125	7		7		2	5	6	5	Intermediate		Power		Gaussian	Intermediate	Intermediate	Gaussian
	AT1G08130	2	4	6			2	5	6	Gaussian	Intermediate	Intermediate			Gaussian	Gaussian	Intermediate
	AT1G08135
	AT1G08140
	AT1G08150
	AT1G08160	12	9	7		4	6	8	8	Power	Power	Power		Gaussian	Gaussian	Intermediate	Intermediate
	AT1G08165			11	12	8						Power	Power	Power
	AT1G08170
	AT1G08180			10	10	7	10	4				Power	Power	Intermediate	Power	Gaussian
	AT1G08190	1					2	8		Gaussian					Gaussian	Intermediate
	AT1G08200			2		1	3	1				Gaussian		Gaussian	Gaussian	Gaussian
	AT1G08210		4		5	2	11	3	4		Intermediate		Intermediate	Gaussian	Power	Gaussian	Gaussian
	AT1G08220	8	9		4		11			Power	Power		Intermediate		Power
	AT1G08230	1		3	1	4	8			Gaussian		Gaussian	Gaussian	Gaussian	Intermediate
	AT1G08240
	AT1G08250		3	6		5	14	15	11		Gaussian	Intermediate		Intermediate	Power	Power	Power
	AT1G08260	3		3	2	2			4	Gaussian		Gaussian	Gaussian	Gaussian			Gaussian
	AT1G08270		10	9		7	7	10	9		Power	Power		Intermediate	Intermediate	Intermediate	Power
	AT1G08280	9	4		2	9		1		Power	Intermediate		Gaussian	Power		Gaussian
	AT1G08290					10	11							Power	Power
	AT1G08300		9	10	8	3	6	6	5		Power	Power	Power	Gaussian	Gaussian	Intermediate	Gaussian
	AT1G08310		11	12				4	9		Power	Power				Gaussian	Power
	AT1G08315						8	9							Intermediate	Intermediate
	AT1G08320			9	9	11	10		12			Power	Power	Power	Power		Power
	AT1G08340		11	11			5		10		Power	Power			Intermediate		Power
	AT1G08350	7	5	4	4			10		Intermediate	Intermediate	Intermediate	Intermediate			Intermediate
	AT1G08360						1		7						Gaussian		Intermediate
	AT1G08370	5					8	2		Intermediate					Intermediate	Gaussian
	AT1G08380		1	3	2			13	2		Gaussian	Gaussian	Gaussian			Power	Gaussian
	AT1G08390	13		10	8	7	6			Power		Power	Power	Intermediate	Gaussian
	AT1G08400	10	4	7		5			3	Power	Intermediate	Power		Intermediate			Gaussian
	AT1G08410	6	2		2					Intermediate	Gaussian		Gaussian
	AT1G08420	1	1				1	9		Gaussian	Gaussian				Gaussian	Intermediate
	AT1G08430
	AT1G08440			9		12						Power		Power
	AT1G08450	2	1				3			Gaussian	Gaussian				Gaussian
	AT1G08460	6				5		2	3	Intermediate				Intermediate		Gaussian	Gaussian
	AT1G08465			6		5		2	11			Intermediate		Intermediate		Gaussian	Power
	AT1G08470		7		5	3	2	14			Power		Intermediate	Gaussian	Gaussian	Power
	AT1G08480	3	3			2	5		3	Gaussian	Gaussian			Gaussian	Intermediate		Gaussian
	AT1G08490		4				1	4			Intermediate				Gaussian	Gaussian
	AT1G08500			12	13		10	13				Power	Power		Power	Power
	AT1G08510	5	2	2		1	4	1	1	Intermediate	Gaussian	Gaussian		Gaussian	Gaussian	Gaussian	Gaussian
	AT1G08520		1	1				3	2		Gaussian	Gaussian				Gaussian	Gaussian
	AT1G08530	5		5		7		6		Intermediate		Intermediate		Intermediate		Intermediate
	AT1G08540		2	2	3			4			Gaussian	Gaussian	Gaussian			Gaussian
	AT1G08550	3		6			1	3		Gaussian		Intermediate			Gaussian	Gaussian
	AT1G08560	7		4	3			4	4	Intermediate		Intermediate	Gaussian			Gaussian	Gaussian
	AT1G08570			2			3	8	2			Gaussian			Gaussian	Intermediate	Gaussian
	AT1G08580	3						8	6	Gaussian						Intermediate	Intermediate
	AT1G08590			4			8	4				Intermediate			Intermediate	Gaussian
	AT1G08592		7				11	8	6		Power				Power	Intermediate	Intermediate
	AT1G08600	3		6		3	6			Gaussian		Intermediate		Gaussian	Gaussian
	AT1G08610				7		1	4					Intermediate		Gaussian	Gaussian
	AT1G08620		4		2	1	2		2		Intermediate		Gaussian	Gaussian	Gaussian		Gaussian
	AT1G08630	9			10		9	4	6	Power			Power		Power	Gaussian	Intermediate
	AT1G08640			2			2	7				Gaussian			Gaussian	Intermediate
	AT1G08650			1	6	2			5			Gaussian	Intermediate	Gaussian			Gaussian
	AT1G08660			1		5		4				Gaussian		Intermediate		Gaussian
	AT1G08670
	AT1G08680			3	5			1	7			Gaussian	Intermediate			Gaussian	Intermediate
	AT1G08695
	AT1G08700	6	5			1			3	Intermediate	Intermediate			Gaussian			Gaussian
	AT1G08710		7		7			5	4		Power		Intermediate			Gaussian	Gaussian
	AT1G08720	3		6	5			1		Gaussian		Intermediate	Intermediate			Gaussian
	AT1G08730	9	8					14		Power	Power					Power
	AT1G08735				11				14				Power				Power
	AT1G08740
	AT1G08750	4	5	4				2	3	Intermediate	Intermediate	Intermediate				Gaussian	Gaussian
	AT1G08760	3	3	3	2	1		4	4	Gaussian	Gaussian	Gaussian	Gaussian	Gaussian		Gaussian	Gaussian
	AT1G08770	6	9	10				3		Intermediate	Power	Power				Gaussian
	AT1G08780			4					7			Intermediate					Intermediate
	AT1G08790
	AT1G08800		7			3		9			Power			Gaussian		Intermediate
	AT1G08810	7	5	7					4	Intermediate	Intermediate	Power					Gaussian
	AT1G08820		5					1	2		Intermediate					Gaussian	Gaussian
	AT1G08830			4	4	3	5		2			Intermediate	Intermediate	Gaussian	Intermediate		Gaussian
	AT1G08840			6	5		3	2	3			Intermediate	Intermediate		Gaussian	Gaussian	Gaussian
	AT1G08845	9	8	8		4		9	11	Power	Power	Power		Gaussian		Intermediate	Power
	AT1G08860					12		11						Power		Power
	AT1G08870
	AT1G08880	3			2	2	5	1	4	Gaussian			Gaussian	Gaussian	Intermediate	Gaussian	Gaussian
	AT1G08890	11	6	7	6	7	7		7	Power	Power	Power	Intermediate	Intermediate	Intermediate		Intermediate
	AT1G08900		5		5		4	4	5		Intermediate		Intermediate		Gaussian	Gaussian	Gaussian
	AT1G08910	2		1		5		3	2	Gaussian		Gaussian		Intermediate		Gaussian	Gaussian
	AT1G08920	6		4				3	5	Intermediate		Intermediate				Gaussian	Gaussian
	AT1G08930			5				9	8			Intermediate				Intermediate	Intermediate
	AT1G08940	11			8		14	7	11	Power			Power		Power	Intermediate	Power
	AT1G08950
	AT1G08960	5		4	5			9		Intermediate		Intermediate	Intermediate			Intermediate
	AT1G08970			6	5	2	6					Intermediate	Intermediate	Gaussian	Gaussian
	AT1G08980		3		1			1			Gaussian		Gaussian			Gaussian
	AT1G08985
	AT1G08990
	AT1G09000		6		4		10	14	14		Power		Intermediate		Power	Power	Power
	AT1G09010			1	1	1	6	1	3			Gaussian	Gaussian	Gaussian	Gaussian	Gaussian	Gaussian
	AT1G09020	2	1	6	3	4	2	5		Gaussian	Gaussian	Intermediate	Gaussian	Gaussian	Gaussian	Gaussian
	AT1G09026
	AT1G09030
	AT1G09040	6	5	5	5	3	7		5	Intermediate	Intermediate	Intermediate	Intermediate	Gaussian	Intermediate		Gaussian
	AT1G09050		9	5	5		11	7	5		Power	Intermediate	Intermediate		Power	Intermediate	Gaussian
	AT1G09060	1		2				1	3	Gaussian		Gaussian				Gaussian	Gaussian
	AT1G09070								4								Gaussian
	AT1G09080							12								Power
	AT1G09090				9		10						Power		Power
	AT1G09100	7				4	2		5	Intermediate				Gaussian	Gaussian		Gaussian
	AT1G09110
	AT1G09130	4						2		Intermediate						Gaussian
	AT1G09140			2	5	3	3	3				Gaussian	Intermediate	Gaussian	Gaussian	Gaussian
	AT1G09150	3			3		2	10	2	Gaussian			Gaussian		Gaussian	Intermediate	Gaussian
	AT1G09155					11								Power
	AT1G09157					12								Power
	AT1G09160	5	5	2			8			Intermediate	Intermediate	Gaussian			Intermediate
	AT1G09170		9		9		12				Power		Power		Power
	AT1G09176
	AT1G09180	13				9	14	13		Power				Power	Power	Power
	AT1G09190				10				8				Power				Intermediate
	AT1G09195			7	5	4						Power	Intermediate	Gaussian
	AT1G09200	1		1				3	11	Gaussian		Gaussian				Gaussian	Power
	AT1G09210		1		2		1		1		Gaussian		Gaussian		Gaussian		Gaussian
	AT1G09220	12	6		8				9	Power	Power		Power				Power
	AT1G09230		5	5	7	1		4	4		Intermediate	Intermediate	Intermediate	Gaussian		Gaussian	Gaussian
	AT1G09240	11		12	13			11	13	Power		Power	Power			Power	Power
	AT1G09245
	AT1G09250	6	3	5			3	3	4	Intermediate	Gaussian	Intermediate			Gaussian	Gaussian	Gaussian
	AT1G09260
	AT1G09270	1	5	1	3	3	2	4		Gaussian	Intermediate	Gaussian	Gaussian	Gaussian	Gaussian	Gaussian
	AT1G09280	6	7	3		3		1		Intermediate	Power	Gaussian		Gaussian		Gaussian
	AT1G09290	8	8		4		3			Power	Power		Intermediate		Gaussian
	AT1G09300	10	7	6		3		3		Power	Power	Intermediate		Gaussian		Gaussian
	AT1G09310				3			6	4				Gaussian			Intermediate	Gaussian
	AT1G09320	5	3	7	5	3		8	3	Intermediate	Gaussian	Power	Intermediate	Gaussian		Intermediate	Gaussian
	AT1G09330	8	4						2	Power	Intermediate						Gaussian
	AT1G09340	2					1	3		Gaussian					Gaussian	Gaussian
	AT1G09350	12					7			Power					Intermediate
	AT1G09360
	AT1G09370
	AT1G09380
	AT1G09390	9			4	7			7	Power			Intermediate	Intermediate			Intermediate
	AT1G09400		11				14	15	9		Power				Power	Power	Power
	AT1G09410	13	9	11		6	7	8		Power	Power	Power		Intermediate	Intermediate	Intermediate
	AT1G09415		7			7		5			Power			Intermediate		Gaussian
	AT1G09420		5						3		Intermediate						Gaussian
	AT1G09421				9	11	9	11	9				Power	Power	Power	Power	Power
	AT1G09430	6		2					2	Intermediate		Gaussian					Gaussian
	AT1G09440	9		10		7		6		Power		Power		Intermediate		Intermediate
	AT1G09450	8		5	6	8				Power		Intermediate	Intermediate	Power
	AT1G09460	9	10	7				10		Power	Power	Power				Intermediate
	AT1G09470			5	5			14				Intermediate	Intermediate			Power
	AT1G09480	12	10	11	13		12	10	11	Power	Power	Power	Power		Power	Intermediate	Power
	AT1G09483			9	9				10			Power	Power				Power
	AT1G09486					9	12							Power	Power
	AT1G09490	4	4	6	3	1	3	4	2	Intermediate	Intermediate	Intermediate	Gaussian	Gaussian	Gaussian	Gaussian	Gaussian
	AT1G09500	7			7	2	5	10		Intermediate			Intermediate	Gaussian	Intermediate	Intermediate
	AT1G09510							13								Power
	AT1G09520	1	7	6			7	4	7	Gaussian	Power	Intermediate			Intermediate	Gaussian	Intermediate
	AT1G09530	2		6	6		2	1	2	Gaussian		Intermediate	Intermediate		Gaussian	Gaussian	Gaussian
	AT1G09540								13								Power
	AT1G09550
	AT1G09560	1		5			14	3		Gaussian		Intermediate			Power	Gaussian
	AT1G09570	3						9		Gaussian						Intermediate
	AT1G09575
	AT1G09580		6	6		7	5	5			Power	Intermediate		Intermediate	Intermediate	Gaussian
	AT1G09590	1	1	3			2	9		Gaussian	Gaussian	Gaussian			Gaussian	Intermediate
	AT1G09600	8		8	10		13	15		Power		Power	Power		Power	Power
	AT1G09610			9			8	14	13			Power			Intermediate	Power	Power
	AT1G09620								1								Gaussian
	AT1G09625
	AT1G09630			6		7	4	7				Intermediate		Intermediate	Gaussian	Intermediate
	AT1G09640	3				1		2	2	Gaussian				Gaussian		Gaussian	Gaussian
	AT1G09645					4	7							Gaussian	Intermediate
	AT1G09650	13				11			13	Power				Power			Power
	AT1G09660	5	2		1	1	6	4		Intermediate	Gaussian		Gaussian	Gaussian	Gaussian	Gaussian
	AT1G09665
	AT1G09680		4			7		9	6		Intermediate			Intermediate		Intermediate	Intermediate
	AT1G09690				3		6						Gaussian		Gaussian
	AT1G09700	9		5		1		2	6	Power		Intermediate		Gaussian		Gaussian	Intermediate
	AT1G09710		4				7	5			Intermediate				Intermediate	Gaussian
	AT1G09720
	AT1G09730		4	1	2		2	7			Intermediate	Gaussian	Gaussian		Gaussian	Intermediate
	AT1G09740	12		7	5		6	13	8	Power		Power	Intermediate		Gaussian	Power	Intermediate
	AT1G09750	1				3	14	2		Gaussian				Gaussian	Power	Gaussian
	AT1G09760		3	3		1	6	10			Gaussian	Gaussian		Gaussian	Gaussian	Intermediate
	AT1G09770	2		6	1		3	6		Gaussian		Intermediate	Gaussian		Gaussian	Intermediate
	AT1G09780	6			6	2	1	10		Intermediate			Intermediate	Gaussian	Gaussian	Intermediate
	AT1G09790
	AT1G09794		12	11	10			14			Power	Power	Power			Power
	AT1G09795	1	2		1		6		2	Gaussian	Gaussian		Gaussian		Gaussian		Gaussian
	AT1G09800	9	6			4				Power	Power			Gaussian
	AT1G09810		3			3		4	3		Gaussian			Gaussian		Gaussian	Gaussian
	AT1G09812	12	11					13		Power	Power					Power
	AT1G09815	8	7	7	7		3		4	Power	Power	Power	Intermediate		Gaussian		Gaussian
	AT1G09820	8	9		4		9		7	Power	Power		Intermediate		Power		Intermediate
	AT1G09830	1	3	1	4	1	3			Gaussian	Gaussian	Gaussian	Intermediate	Gaussian	Gaussian
	AT1G09840	5	1	1			2		2	Intermediate	Gaussian	Gaussian			Gaussian		Gaussian
	AT1G09850	4	4	2	2		3	4	7	Intermediate	Intermediate	Gaussian	Gaussian		Gaussian	Gaussian	Intermediate
	AT1G09860	13							13	Power							Power
	AT1G09870	1		2	1	5				Gaussian		Gaussian	Gaussian	Intermediate
	AT1G09880							13								Power
	AT1G09890		10	9				11	13		Power	Power				Power	Power
	AT1G09900	4		3		5		5		Intermediate		Gaussian		Intermediate		Gaussian
	AT1G09910	5		6						Intermediate		Intermediate
	AT1G09920			1	4		6					Gaussian	Intermediate		Gaussian
	AT1G09930							13								Power
	AT1G09932	12		5			12	10		Power		Intermediate			Power	Intermediate
	AT1G09935
	AT1G09940	5	7	2					3	Intermediate	Power	Gaussian					Gaussian
	AT1G09950					8								Power
	AT1G09960	10	12	6	7		8	4	7	Power	Power	Intermediate	Intermediate		Intermediate	Gaussian	Intermediate
	AT1G09970	3		2	4				6	Gaussian		Gaussian	Intermediate				Intermediate
	AT1G09980	7		1		9		1	5	Intermediate		Gaussian		Power		Gaussian	Gaussian
	AT1G09995		12	9		10					Power	Power		Power
	AT1G10000				8								Power
	AT1G10010
	AT1G10020	10		4				9		Power		Intermediate				Intermediate
	AT1G10030			8		5	4	5				Power		Intermediate	Gaussian	Gaussian
	AT1G10040	13		11	12		12		13	Power		Power	Power		Power		Power
	AT1G10050			5	7		8		8			Intermediate	Intermediate		Intermediate		Intermediate
	AT1G10060	6		6		5	4		5	Intermediate		Intermediate		Intermediate	Gaussian		Gaussian
	AT1G10070			10	10				8			Power	Power				Intermediate
	AT1G10090		4	7					2		Intermediate	Power					Gaussian
	AT1G10095	12	9		10	6		14	5	Power	Power		Power	Intermediate		Power	Gaussian
	AT1G10100
	AT1G10110		11	9			14		13		Power	Power			Power		Power
	AT1G10120			2				1	2			Gaussian				Gaussian	Gaussian
	AT1G10130	1	1	1				2		Gaussian	Gaussian	Gaussian				Gaussian
	AT1G10140		12	5	8		11				Power	Intermediate	Power		Power
	AT1G10150	4	3	4				4		Intermediate	Gaussian	Intermediate				Gaussian
	AT1G10155	11		11	10	6	11			Power		Power	Power	Intermediate	Power
	AT1G10160						8		4						Intermediate		Gaussian
	AT1G10170		2		3			3			Gaussian		Gaussian			Gaussian
	AT1G10180		1	2		1	1	6			Gaussian	Gaussian		Gaussian	Gaussian	Intermediate
	AT1G10190
	AT1G10200	10	4			2	1	5		Power	Intermediate			Gaussian	Gaussian	Gaussian
	AT1G10210	8	9		6	2	8	3		Power	Power		Intermediate	Gaussian	Intermediate	Gaussian
	AT1G10220					11			10					Power			Power
	AT1G10230	8			7	6	7	5	5	Power			Intermediate	Intermediate	Intermediate	Gaussian	Gaussian
	AT1G10240	4	4	4	6				4	Intermediate	Intermediate	Intermediate	Intermediate				Gaussian
	AT1G10250	13								Power
	AT1G10260		11								Power
	AT1G10270	1	3	1			4	4		Gaussian	Gaussian	Gaussian			Gaussian	Gaussian
	AT1G10280	9	7	4				9		Power	Power	Intermediate				Intermediate
	AT1G10290	1		1			1	2		Gaussian		Gaussian			Gaussian	Gaussian
	AT1G10300
	AT1G10310	4	3		3		4			Intermediate	Gaussian		Gaussian		Gaussian
	AT1G10320		3	10			3	8			Gaussian	Power			Gaussian	Intermediate
	AT1G10330		9	12		10	9		14		Power	Power		Power	Power		Power
	AT1G10340						10								Power
	AT1G10350	4			2	6	4	9	2	Intermediate			Gaussian	Intermediate	Gaussian	Intermediate	Gaussian
	AT1G10360			3	3	5	1	1	2			Gaussian	Gaussian	Intermediate	Gaussian	Gaussian	Gaussian
	AT1G10370	1	2	7		5	7	15	14	Gaussian	Gaussian	Power		Intermediate	Intermediate	Power	Power
	AT1G10380	6	6			7		10	14	Intermediate	Power			Intermediate		Intermediate	Power
	AT1G10385
	AT1G10390						4	2							Gaussian	Gaussian
	AT1G10400
	AT1G10410	2	3		3	2		2	3	Gaussian	Gaussian		Gaussian	Gaussian		Gaussian	Gaussian
	AT1G10417		12				14		12		Power				Power		Power
	AT1G10419
	AT1G10430	4	4	2	1			4		Intermediate	Intermediate	Gaussian	Gaussian			Gaussian
	AT1G10440
	AT1G10450	4		2		1		7	2	Intermediate		Gaussian		Gaussian		Intermediate	Gaussian
	AT1G10455
	AT1G10460				13			14					Power			Power
	AT1G10470		3				3	7			Gaussian				Gaussian	Intermediate
	AT1G10480					9		13						Power		Power
	AT1G10490		1	6			2	9			Gaussian	Intermediate			Gaussian	Intermediate
	AT1G10500	4		3				1	7	Intermediate		Gaussian				Gaussian	Intermediate
	AT1G10510				3		6	9	2				Gaussian		Gaussian	Intermediate	Gaussian
	AT1G10520			11	7		5	8	14			Power	Intermediate		Intermediate	Intermediate	Power
	AT1G10522	3		2			1	1	5	Gaussian		Gaussian			Gaussian	Gaussian	Gaussian
	AT1G10530		12	9		10			12		Power	Power		Power			Power
	AT1G10538
	AT1G10540								9								Power
	AT1G10550			10	11				8			Power	Power				Intermediate
	AT1G10560		11		9	8	13	14			Power		Power	Power	Power	Power
	AT1G10570				7	2		5	6				Intermediate	Gaussian		Gaussian	Intermediate
	AT1G10580	4				6		2		Intermediate				Intermediate		Gaussian
	AT1G10585	13	10				11	8		Power	Power				Power	Intermediate
	AT1G10586	13					13			Power					Power
	AT1G10588
	AT1G10590	4							2	Intermediate							Gaussian
	AT1G10600	7	2		1	3	5			Intermediate	Gaussian		Gaussian	Gaussian	Intermediate
	AT1G10610	9	5		5			3		Power	Intermediate		Intermediate			Gaussian
	AT1G10620
	AT1G10630	2	1	2					10	Gaussian	Gaussian	Gaussian					Power
	AT1G10640	3			7			8	11	Gaussian			Intermediate			Intermediate	Power
	AT1G10650			6								Intermediate
	AT1G10652
	AT1G10657	10	7	5	7	8	5	8	9	Power	Power	Intermediate	Intermediate	Power	Intermediate	Intermediate	Power
	AT1G10660			1		3	6	1	2			Gaussian		Gaussian	Gaussian	Gaussian	Gaussian
	AT1G10670						6	9							Gaussian	Intermediate
	AT1G10680					12		11	10					Power		Power	Power
	AT1G10682			9	12				8			Power	Power				Intermediate
	AT1G10690	11	10				5			Power	Power				Intermediate
	AT1G10700	6					4	3	3	Intermediate					Gaussian	Gaussian	Gaussian
	AT1G10705
	AT1G10710
	AT1G10717
	AT1G10720					7	7		5					Intermediate	Intermediate		Gaussian
	AT1G10730		10	10			8		8		Power	Power			Intermediate		Intermediate
	AT1G10740			6		2	3		1			Intermediate		Gaussian	Gaussian		Gaussian
	AT1G10745
	AT1G10747
	AT1G10750				8		5	13					Power		Intermediate	Power
	AT1G10760	1			3			2	7	Gaussian			Gaussian			Gaussian	Intermediate
	AT1G10770
	AT1G10780	5		5		6	7	7	11	Intermediate		Intermediate		Intermediate	Intermediate	Intermediate	Power
	AT1G10790		11				12				Power				Power
	AT1G10800				9				13				Power				Power
	AT1G10810		7			4		14			Power			Gaussian		Power
	AT1G10820	7		6			3	5	2	Intermediate		Intermediate			Gaussian	Gaussian	Gaussian
	AT1G10830	2		3	6		3		3	Gaussian		Gaussian	Intermediate		Gaussian		Gaussian
	AT1G10840	1						9	3	Gaussian						Intermediate	Gaussian
	AT1G10850	3		2	2		5	3		Gaussian		Gaussian	Gaussian		Intermediate	Gaussian
	AT1G10865			12			11		4			Power			Power		Gaussian
	AT1G10870		3			5	3				Gaussian			Intermediate	Gaussian
	AT1G10880
	AT1G10890		4		6			5	3		Intermediate		Intermediate			Gaussian	Gaussian
	AT1G10900	1	5	5				8		Gaussian	Intermediate	Intermediate				Intermediate
	AT1G10910		3	2	6	1			2		Gaussian	Gaussian	Intermediate	Gaussian			Gaussian
	AT1G10920	7			3				2	Intermediate			Gaussian				Gaussian
	AT1G10930					5	3	4	3					Intermediate	Gaussian	Gaussian	Gaussian
	AT1G10940		5	2		1	2				Intermediate	Gaussian		Gaussian	Gaussian
	AT1G10950		2	3				2			Gaussian	Gaussian				Gaussian
	AT1G10960					7	14	15						Intermediate	Power	Power
	AT1G10970	11			13		4	3	8	Power			Power		Gaussian	Gaussian	Intermediate
	AT1G10980			9				13				Power				Power
	AT1G10990		12	9	12		13				Power	Power	Power		Power
	AT1G11000	9		5			11	4		Power		Intermediate			Power	Gaussian
	AT1G11010
	AT1G11020		6	8			8	4			Power	Power			Intermediate	Gaussian
	AT1G11030
	AT1G11040							13								Power
	AT1G11050	7	2	4	5			8		Intermediate	Gaussian	Intermediate	Intermediate			Intermediate
	AT1G11055						14		13						Power		Power
	AT1G11060	4	2			3	2	9	7	Intermediate	Gaussian			Gaussian	Gaussian	Intermediate	Intermediate
	AT1G11070	10	12			9	12	13	12	Power	Power			Power	Power	Power	Power
	AT1G11080	9	8	10		5	4			Power	Power	Power		Intermediate	Gaussian
	AT1G11090	7	6	4	5		5		4	Intermediate	Power	Intermediate	Intermediate		Intermediate		Gaussian
	AT1G11100	9	10	11	11			8		Power	Power	Power	Power			Intermediate
	AT1G11110
	AT1G11112		11					12			Power					Power
	AT1G11120	9	9		10	11	14	14	13	Power	Power		Power	Power	Power	Power	Power
	AT1G11125					12	12		10					Power	Power		Power
	AT1G11130	3	5	2		2	6	2		Gaussian	Intermediate	Gaussian		Gaussian	Gaussian	Gaussian
	AT1G11145
	AT1G11150		8	7				3	6		Power	Power				Gaussian	Intermediate
	AT1G11160	10	9	7		8	11		12	Power	Power	Power		Power	Power		Power
	AT1G11170	10	4	8	8	7	4		7	Power	Intermediate	Power	Power	Intermediate	Gaussian		Intermediate
	AT1G11175			5	5	7			6			Intermediate	Intermediate	Intermediate			Intermediate
	AT1G11180	9		4	10		2	9	2	Power		Intermediate	Power		Gaussian	Intermediate	Gaussian
	AT1G11185
	AT1G11190			9			9					Power			Power
	AT1G11200			7	5	5						Power	Intermediate	Intermediate
	AT1G11210	9	2		13		2	5		Power	Gaussian		Power		Gaussian	Gaussian
	AT1G11220				4	11	5						Intermediate	Power	Intermediate
	AT1G11230
	AT1G11240	6		4	1	5	2	4		Intermediate		Intermediate	Gaussian	Intermediate	Gaussian	Gaussian
	AT1G11250
	AT1G11260		8		1				7		Power		Gaussian				Intermediate
	AT1G11265		11	12							Power	Power
	AT1G11270	9	8	10		6	7			Power	Power	Power		Intermediate	Intermediate
	AT1G11280			5	1			3	5			Intermediate	Gaussian			Gaussian	Gaussian
	AT1G11290	8		5	1	2	6	5	2	Power		Intermediate	Gaussian	Gaussian	Gaussian	Gaussian	Gaussian
	AT1G11300	6		6				7		Intermediate		Intermediate				Intermediate
	AT1G11310			1			1	2				Gaussian			Gaussian	Gaussian
	AT1G11320		7		10			7	8		Power		Power			Intermediate	Intermediate
	AT1G11330	4		4	1		3	9		Intermediate		Intermediate	Gaussian		Gaussian	Intermediate
	AT1G11340		8			6	4	9	7		Power			Intermediate	Gaussian	Intermediate	Intermediate
	AT1G11350				3	1	2	2					Gaussian	Gaussian	Gaussian	Gaussian
	AT1G11360	9	3	4		3	3		3	Power	Gaussian	Intermediate		Gaussian	Gaussian		Gaussian
	AT1G11362
	AT1G11370
	AT1G11380	9	8				11		3	Power	Power				Power		Gaussian
	AT1G11390	3		4	3	2	4	5		Gaussian		Intermediate	Gaussian	Gaussian	Gaussian	Gaussian
	AT1G11400		5	4					3		Intermediate	Intermediate					Gaussian
	AT1G11410		2	4	5		2				Gaussian	Intermediate	Intermediate		Gaussian
	AT1G11420	10	8			8		10		Power	Power			Power		Intermediate
	AT1G11430	1	4		2		2		3	Gaussian	Intermediate		Gaussian		Gaussian		Gaussian
	AT1G11440	9	2		7	2			7	Power	Gaussian		Intermediate	Gaussian			Intermediate
	AT1G11450		10	9		9	9	14			Power	Power		Power	Power	Power
	AT1G11460		12	9							Power	Power
	AT1G11470
	AT1G11475		6	10			8				Power	Power			Intermediate
	AT1G11480		2	1	2	3					Gaussian	Gaussian	Gaussian	Gaussian
	AT1G11482
	AT1G11490
	AT1G11500
	AT1G11510
	AT1G11520
	AT1G11530					5	6	2	7					Intermediate	Gaussian	Gaussian	Intermediate
	AT1G11540							12								Power
	AT1G11545		7	6	3			5	8		Power	Intermediate	Gaussian			Gaussian	Intermediate
	AT1G11550
	AT1G11560
	AT1G11570				11								Power
	AT1G11572
	AT1G11580	5		5			4	9		Intermediate		Intermediate			Gaussian	Intermediate
	AT1G11590						14	8	9						Power	Intermediate	Power
	AT1G11592	8	9	5			14	5		Power	Power	Intermediate			Power	Gaussian
	AT1G11593
	AT1G11595
	AT1G11600	2		5	2	2			4	Gaussian		Intermediate	Gaussian	Gaussian			Gaussian
	AT1G11608
	AT1G11610
	AT1G11620
	AT1G11630		3	6	5		3	5	3		Gaussian	Intermediate	Intermediate		Gaussian	Gaussian	Gaussian
	AT1G11640
	AT1G11650	2		1			3	9	3	Gaussian		Gaussian			Gaussian	Intermediate	Gaussian
	AT1G11655
	AT1G11660		2	3			2		2		Gaussian	Gaussian			Gaussian		Gaussian
	AT1G11670	9				4	8	10	7	Power				Gaussian	Intermediate	Intermediate	Intermediate
	AT1G11680	4	2	2	1	1	3	1	2	Intermediate	Gaussian	Gaussian	Gaussian	Gaussian	Gaussian	Gaussian	Gaussian
	AT1G11684
	AT1G11690
	AT1G11700		9	10		4	11	8			Power	Power		Gaussian	Power	Intermediate
	AT1G11710		6			6	4	15			Power			Intermediate	Gaussian	Power
	AT1G11720	3	2		2			3		Gaussian	Gaussian		Gaussian			Gaussian
	AT1G11730		11	11	12	9					Power	Power	Power	Power
	AT1G11735
	AT1G11740
	AT1G11750	1	1	1			2	2		Gaussian	Gaussian	Gaussian			Gaussian	Gaussian
	AT1G11755	9	8		10			10		Power	Power		Power			Intermediate
	AT1G11760	12	11				11		7	Power	Power				Power		Intermediate
	AT1G11765
	AT1G11770
	AT1G11780	8	5				4			Power	Intermediate				Gaussian
	AT1G11785				11								Power
	AT1G11790	3		1	6	3		9		Gaussian		Gaussian	Intermediate	Gaussian		Intermediate
	AT1G11800					6			8					Intermediate			Intermediate
	AT1G11803
	AT1G11806
	AT1G11810				9		10						Power		Power
	AT1G11820			1	2	3	2	4				Gaussian	Gaussian	Gaussian	Gaussian	Gaussian
	AT1G11840	2		2	4	3	3	4		Gaussian		Gaussian	Intermediate	Gaussian	Gaussian	Gaussian
	AT1G11850						5		5						Intermediate		Gaussian
	AT1G11860	3						8	2	Gaussian						Intermediate	Gaussian
	AT1G11870	1	2	2	2	5	2	2		Gaussian	Gaussian	Gaussian	Gaussian	Intermediate	Gaussian	Gaussian
	AT1G11880		11			4		5			Power			Gaussian		Gaussian
	AT1G11890			3	2		5	3	7			Gaussian	Gaussian		Intermediate	Gaussian	Intermediate
	AT1G11900	13	8	11	7		10		8	Power	Power	Power	Intermediate		Power		Intermediate
	AT1G11905	12			7	2	7	3		Power			Intermediate	Gaussian	Intermediate	Gaussian
	AT1G11910		5	3	3		8	1	3		Intermediate	Gaussian	Gaussian		Intermediate	Gaussian	Gaussian
	AT1G11915				9		14	11	10				Power		Power	Power	Power
	AT1G11920
	AT1G11925
	AT1G11930				2			8					Gaussian			Intermediate
	AT1G11940	12						10	8	Power						Intermediate	Intermediate
	AT1G11950		3			7		8	7		Gaussian			Intermediate		Intermediate	Intermediate
	AT1G11960			7	4	3		3	3			Power	Intermediate	Gaussian		Gaussian	Gaussian
	AT1G11970
	AT1G11980								10								Power
	AT1G11990	13				11	12			Power				Power	Power
	AT1G12000	3	4				2	3		Gaussian	Intermediate				Gaussian	Gaussian
	AT1G12010				8	9		13					Power	Power		Power
	AT1G12013				9		12	13	12				Power		Power	Power	Power
	AT1G12015					9								Power
	AT1G12020		4	7	10	6	7	8	3		Intermediate	Power	Power	Intermediate	Intermediate	Intermediate	Gaussian
	AT1G12030	7	9		7	7		8		Intermediate	Power		Intermediate	Intermediate		Intermediate
	AT1G12040							12								Power
	AT1G12050	5		3	1	1	8		2	Intermediate		Gaussian	Gaussian	Gaussian	Intermediate		Gaussian
	AT1G12060	9	8			10	11		8	Power	Power			Power	Power		Intermediate
	AT1G12064
	AT1G12070					12								Power
	AT1G12080	13			10	10	14		8	Power			Power	Power	Power		Intermediate
	AT1G12090			3		12	12	3				Gaussian		Power	Power	Gaussian
	AT1G12100					12								Power
	AT1G12110		5		5		2		3		Intermediate		Intermediate		Gaussian		Gaussian
	AT1G12120	1	2	1	5				2	Gaussian	Gaussian	Gaussian	Intermediate				Gaussian
	AT1G12130
	AT1G12140	1	1	6	3	5	3	3	2	Gaussian	Gaussian	Intermediate	Gaussian	Intermediate	Gaussian	Gaussian	Gaussian
	AT1G12150					11		15	10					Power		Power	Power
	AT1G12160						12								Power
	AT1G12170
	AT1G12180
	AT1G12190
	AT1G12200			5	6		3	2				Intermediate	Intermediate		Gaussian	Gaussian
	AT1G12210	13	9	4	4	9		7		Power	Power	Intermediate	Intermediate	Power		Intermediate
	AT1G12211
	AT1G12220				3	4	3	10					Gaussian	Gaussian	Gaussian	Intermediate
	AT1G12230		2	1		3	2	2	2		Gaussian	Gaussian		Gaussian	Gaussian	Gaussian	Gaussian
	AT1G12240			6			5					Intermediate			Intermediate
	AT1G12244						3	4							Gaussian	Gaussian
	AT1G12250	4	3			1				Intermediate	Gaussian			Gaussian
	AT1G12260		6	10			5				Power	Power			Intermediate
	AT1G12270	4		2	2	6	1	1	3	Intermediate		Gaussian	Gaussian	Intermediate	Gaussian	Gaussian	Gaussian
	AT1G12280		5		2	5			3		Intermediate		Gaussian	Intermediate			Gaussian
	AT1G12290	12	4		7		3		4	Power	Intermediate		Intermediate		Gaussian		Gaussian
	AT1G12294
	AT1G12300			10	7	7		7	8			Power	Intermediate	Intermediate		Intermediate	Intermediate
	AT1G12310		1					9	2		Gaussian					Intermediate	Gaussian
	AT1G12320	9					4	8		Power					Gaussian	Intermediate
	AT1G12330	4		2	6	3	3			Intermediate		Gaussian	Intermediate	Gaussian	Gaussian
	AT1G12340						9	14							Power	Power
	AT1G12350	9			10		2			Power			Power		Gaussian
	AT1G12360	2	4		4		3	2	1	Gaussian	Intermediate		Intermediate		Gaussian	Gaussian	Gaussian
	AT1G12370	4	4	5	7	2			6	Intermediate	Intermediate	Intermediate	Intermediate	Gaussian			Intermediate
	AT1G12380	1	3		4		8	9	7	Gaussian	Gaussian		Intermediate		Intermediate	Intermediate	Intermediate
	AT1G12390		9	10	7	7					Power	Power	Intermediate	Intermediate
	AT1G12400	9	10	11	9		8	10		Power	Power	Power	Power		Intermediate	Intermediate
	AT1G12410						3		2						Gaussian		Gaussian
	AT1G12411
	AT1G12420		4	7		7		8			Intermediate	Power		Intermediate		Intermediate
	AT1G12423
	AT1G12430	4		1	2					Intermediate		Gaussian	Gaussian
	AT1G12440							2	2							Gaussian	Gaussian
	AT1G12450	12			6				5	Power			Intermediate				Gaussian
	AT1G12451
	AT1G12460		6	4	4	2		6	5		Power	Intermediate	Intermediate	Gaussian		Intermediate	Gaussian
	AT1G12470		3	1					2		Gaussian	Gaussian					Gaussian
	AT1G12480	9	6		6	8	4	13		Power	Power		Intermediate	Power	Gaussian	Power
	AT1G12490
	AT1G12500	1		1			4	2		Gaussian		Gaussian			Gaussian	Gaussian
	AT1G12510						13		10						Power		Power
	AT1G12520	6	4	4	3			3		Intermediate	Intermediate	Intermediate	Gaussian			Gaussian
	AT1G12530	12		4	2	3	2	5	8	Power		Intermediate	Gaussian	Gaussian	Gaussian	Gaussian	Intermediate
	AT1G12540
	AT1G12550	9	6				11	10		Power	Power				Power	Intermediate
	AT1G12560
	AT1G12570		8	8			9	7			Power	Power			Power	Intermediate
	AT1G12580	2					4	1		Gaussian					Gaussian	Gaussian
	AT1G12590
	AT1G12600								13								Power
	AT1G12610
	AT1G12620		4	4	4	6	8	10			Intermediate	Intermediate	Intermediate	Intermediate	Intermediate	Intermediate
	AT1G12630							13								Power
	AT1G12640	3	1		2	2			2	Gaussian	Gaussian		Gaussian	Gaussian			Gaussian
	AT1G12650	7	4	2	1					Intermediate	Intermediate	Gaussian	Gaussian
	AT1G12660
	AT1G12663
	AT1G12665
	AT1G12667
	AT1G12669
	AT1G12670
	AT1G12672		12								Power
	AT1G12680	3	2	1	4		2	4	2	Gaussian	Gaussian	Gaussian	Intermediate		Gaussian	Gaussian	Gaussian
	AT1G12700	12			5		11	14	7	Power			Intermediate		Power	Power	Intermediate
	AT1G12710	12	5		7	5	3	5		Power	Intermediate		Intermediate	Intermediate	Gaussian	Gaussian
	AT1G12720
	AT1G12725
	AT1G12730		6	1	6			7			Power	Gaussian	Intermediate			Intermediate
	AT1G12740
	AT1G12750	8				2	4	9	6	Power				Gaussian	Gaussian	Intermediate	Intermediate
	AT1G12760	3	3	3	2		3	9	3	Gaussian	Gaussian	Gaussian	Gaussian		Gaussian	Intermediate	Gaussian
	AT1G12770	2			1					Gaussian			Gaussian
	AT1G12775	11			4				11	Power			Intermediate				Power
	AT1G12780	7		5				2	3	Intermediate		Intermediate				Gaussian	Gaussian
	AT1G12790		9	7				2	2		Power	Power				Gaussian	Gaussian
	AT1G12800			1			1					Gaussian			Gaussian
	AT1G12805
	AT1G12810	7	7	6					8	Intermediate	Power	Intermediate					Intermediate
	AT1G12820	4	1	3	1	1	2	1	5	Intermediate	Gaussian	Gaussian	Gaussian	Gaussian	Gaussian	Gaussian	Gaussian
	AT1G12830			4		9		3	2			Intermediate		Power		Gaussian	Gaussian
	AT1G12840	3	3		1			2		Gaussian	Gaussian		Gaussian			Gaussian
	AT1G12845		7	4	12	8	11		14		Power	Intermediate	Power	Power	Power		Power
	AT1G12850	2				5	6	1		Gaussian				Intermediate	Gaussian	Gaussian
	AT1G12855
	AT1G12860	3			6	1		1		Gaussian			Intermediate	Gaussian		Gaussian
	AT1G12870
	AT1G12880	8				8	11			Power				Power	Power
	AT1G12890
	AT1G12900	8					1			Power					Gaussian
	AT1G12910	6		5	5		4		3	Intermediate		Intermediate	Intermediate		Gaussian		Gaussian
	AT1G12920			7	1							Power	Gaussian
	AT1G12930		1		2	3	2	4	1		Gaussian		Gaussian	Gaussian	Gaussian	Gaussian	Gaussian
	AT1G12935
	AT1G12938
	AT1G12940
	AT1G12950							11								Power
	AT1G12960
	AT1G12970			7	7			5	7			Power	Intermediate			Gaussian	Intermediate
	AT1G12980
	AT1G12990	3		1			2		3	Gaussian		Gaussian			Gaussian		Gaussian
	AT1G13000			4	5	7	7	5	3			Intermediate	Intermediate	Intermediate	Intermediate	Gaussian	Gaussian
	AT1G13010
	AT1G13020		4		2		4	7	6		Intermediate		Gaussian		Gaussian	Intermediate	Intermediate
	AT1G13030	9			5	2	4		3	Power			Intermediate	Gaussian	Gaussian		Gaussian
	AT1G13040	10			7	9	8	10		Power			Intermediate	Power	Intermediate	Intermediate
	AT1G13050					7	11		14					Intermediate	Power		Power
	AT1G13060	6		1	3	1	2		1	Intermediate		Gaussian	Gaussian	Gaussian	Gaussian		Gaussian
	AT1G13070
	AT1G13080	4	6	10	5				6	Intermediate	Power	Power	Intermediate				Intermediate
	AT1G13090		1				1				Gaussian				Gaussian
	AT1G13100	9			4	5	5			Power			Intermediate	Intermediate	Intermediate
	AT1G13110	7	3	1	5	5	1	9	2	Intermediate	Gaussian	Gaussian	Intermediate	Intermediate	Gaussian	Intermediate	Gaussian
	AT1G13120	5		6			2	4	6	Intermediate		Intermediate			Gaussian	Gaussian	Intermediate
	AT1G13130			12	9							Power	Power
	AT1G13140			12			9	6				Power			Power	Intermediate
	AT1G13145				10	12	9	12					Power	Power	Power	Power
	AT1G13150		12	9	11	10	9	6	8		Power	Power	Power	Power	Power	Intermediate	Intermediate
	AT1G13160						3	4	2						Gaussian	Gaussian	Gaussian
	AT1G13170	2			5	4	2		4	Gaussian			Intermediate	Gaussian	Gaussian		Gaussian
	AT1G13180	10	3	2			8	2		Power	Gaussian	Gaussian			Intermediate	Gaussian
	AT1G13190		3				2	8	1		Gaussian				Gaussian	Intermediate	Gaussian
	AT1G13195		10			5	8	5			Power			Intermediate	Intermediate	Gaussian
	AT1G13200
	AT1G13210	8	4		2		1	9		Power	Intermediate		Gaussian		Gaussian	Intermediate
	AT1G13220	7		7	5	7		9		Intermediate		Power	Intermediate	Intermediate		Intermediate
	AT1G13230					12			12					Power			Power
	AT1G13240
	AT1G13245		1	10	2	2		8			Gaussian	Power	Gaussian	Gaussian		Intermediate
	AT1G13250	5	6			5		5	7	Intermediate	Power			Intermediate		Gaussian	Intermediate
	AT1G13260		5	7					4		Intermediate	Power					Gaussian
	AT1G13270	1						4	4	Gaussian						Gaussian	Gaussian
	AT1G13280					5	5	3						Intermediate	Intermediate	Gaussian
	AT1G13290
	AT1G13300						10	14	3						Power	Power	Gaussian
	AT1G13310
	AT1G13320					2			2					Gaussian			Gaussian
	AT1G13330		10		12	8	9		14		Power		Power	Power	Power		Power
	AT1G13340				12	10	14	13					Power	Power	Power	Power
	AT1G13350	4		6	1			9		Intermediate		Intermediate	Gaussian			Intermediate
	AT1G13360	3	5	5				9	2	Gaussian	Intermediate	Intermediate				Intermediate	Gaussian
	AT1G13370
	AT1G13380			4			7	9				Intermediate			Intermediate	Intermediate
	AT1G13390	8	5	8						Power	Intermediate	Power
	AT1G13400		10		13			15			Power		Power			Power
	AT1G13410	12	6			8		10	8	Power	Power			Power		Intermediate	Intermediate
	AT1G13420
	AT1G13430
	AT1G13440	1	1	2	4	5	4			Gaussian	Gaussian	Gaussian	Intermediate	Intermediate	Gaussian
	AT1G13448							13								Power
	AT1G13450	7		2		1		9		Intermediate		Gaussian		Gaussian		Intermediate
	AT1G13460	7	5	4	6	4	4		7	Intermediate	Intermediate	Intermediate	Intermediate	Gaussian	Gaussian		Intermediate
	AT1G13470						10	13							Power	Power
	AT1G13480
	AT1G13485
	AT1G13490
	AT1G13500
	AT1G13510				9								Power
	AT1G13520						12	11	13						Power	Power	Power
	AT1G13530
	AT1G13540
	AT1G13550						12								Power
	AT1G13560	3	1	3	1	1	1		1	Gaussian	Gaussian	Gaussian	Gaussian	Gaussian	Gaussian		Gaussian
	AT1G13570				3	10	4		2				Gaussian	Power	Gaussian		Gaussian
	AT1G13580								11								Power
	AT1G13590
	AT1G13600
	AT1G13605
	AT1G13607						11		9						Power		Power
	AT1G13608			8	8	8						Power	Power	Power
	AT1G13609	3	5	5	6		1		3	Gaussian	Intermediate	Intermediate	Intermediate		Gaussian		Gaussian
	AT1G13610				11			15	13				Power			Power	Power
	AT1G13620
	AT1G13630	12	6		8		7	9	5	Power	Power		Power		Intermediate	Intermediate	Gaussian
	AT1G13635								14								Power
	AT1G13640	4		6				4		Intermediate		Intermediate				Gaussian
	AT1G13650			11	6		8	6				Power	Intermediate		Intermediate	Intermediate
	AT1G13660
	AT1G13670			10			9	14	7			Power			Power	Power	Intermediate
	AT1G13680
	AT1G13690				4	5		4					Intermediate	Intermediate		Gaussian
	AT1G13700		11	10	7		8		5		Power	Power	Intermediate		Intermediate		Gaussian
	AT1G13710		3	7	6	7	3	9			Gaussian	Power	Intermediate	Intermediate	Gaussian	Intermediate
	AT1G13720
	AT1G13730	3	3	5	2		6	9	1	Gaussian	Gaussian	Intermediate	Gaussian		Gaussian	Intermediate	Gaussian
	AT1G13740						6	10							Gaussian	Intermediate
	AT1G13750						11		8						Power		Intermediate
	AT1G13755
	AT1G13760
	AT1G13770	8			6	7		6	2	Power			Intermediate	Intermediate		Intermediate	Gaussian
	AT1G13780	8	6	5	3	7	5	5	5	Power	Power	Intermediate	Gaussian	Intermediate	Intermediate	Gaussian	Gaussian
	AT1G13790				6		8	10					Intermediate		Intermediate	Intermediate
	AT1G13800						9	14	9						Power	Power	Power
	AT1G13810		7	10	8	6	4	7	6		Power	Power	Power	Intermediate	Gaussian	Intermediate	Intermediate
	AT1G13820	6	1	1	2			3		Intermediate	Gaussian	Gaussian	Gaussian			Gaussian
	AT1G13830					11								Power
	AT1G13840
	AT1G13850
	AT1G13860	5	3	6	5		5	3		Intermediate	Gaussian	Intermediate	Intermediate		Intermediate	Gaussian
	AT1G13870	3	7				6	3	6	Gaussian	Power				Gaussian	Gaussian	Intermediate
	AT1G13880	4			4			4		Intermediate			Intermediate			Gaussian
	AT1G13890
	AT1G13900	5	3	6			5			Intermediate	Gaussian	Intermediate			Intermediate
	AT1G13910		9	9	10	8					Power	Power	Power	Power
	AT1G13920	11	9	9	12	8	14		13	Power	Power	Power	Power	Power	Power		Power
	AT1G13930		1	3				6	2		Gaussian	Gaussian				Intermediate	Gaussian
	AT1G13940	3		1	3			5		Gaussian		Gaussian	Gaussian			Gaussian
	AT1G13950	10	9	8	10		4			Power	Power	Power	Power		Gaussian
	AT1G13960				3	1	2	2	1				Gaussian	Gaussian	Gaussian	Gaussian	Gaussian
	AT1G13970		12		11			11			Power		Power			Power
	AT1G13980		2	3	4	1			5		Gaussian	Gaussian	Intermediate	Gaussian			Gaussian
	AT1G13990	6			7		2			Intermediate			Intermediate		Gaussian
	AT1G14000	2	5	2	3	1		5	4	Gaussian	Intermediate	Gaussian	Gaussian	Gaussian		Gaussian	Gaussian
	AT1G14010	6						5	5	Intermediate						Gaussian	Gaussian
	AT1G14020			4		3		4	7			Intermediate		Gaussian		Gaussian	Intermediate
	AT1G14030	3			1	3	2		1	Gaussian			Gaussian	Gaussian	Gaussian		Gaussian
	AT1G14040	12	9				11			Power	Power				Power
	AT1G14048
	AT1G14060		6		6	5		5	7		Power		Intermediate	Intermediate		Gaussian	Intermediate
	AT1G14070		8			4		6			Power			Gaussian		Intermediate
	AT1G14071
	AT1G14080
	AT1G14090	8			4	6	5		3	Power			Intermediate	Intermediate	Intermediate		Gaussian
	AT1G14100					9	10	12						Power	Power	Power
	AT1G14110
	AT1G14120	13	12	9	12		10			Power	Power	Power	Power		Power
	AT1G14130	12	8	10		8		6		Power	Power	Power		Power		Intermediate
	AT1G14140	9		6		10	5	5	2	Power		Intermediate		Power	Intermediate	Gaussian	Gaussian
	AT1G14150	1	1			1	5	5		Gaussian	Gaussian			Gaussian	Intermediate	Gaussian
	AT1G14160				11								Power
	AT1G14170	11			7		4	10	8	Power			Intermediate		Gaussian	Intermediate	Intermediate
	AT1G14180		7		7	5		8			Power		Intermediate	Intermediate		Intermediate
	AT1G14182
	AT1G14185			12	11		12					Power	Power		Power
	AT1G14190	13	8	9		8		14		Power	Power	Power		Power		Power
	AT1G14200	4	4	7	4		7	15		Intermediate	Intermediate	Power	Intermediate		Intermediate	Power
	AT1G14205			10	7		8	12	11			Power	Intermediate		Intermediate	Power	Power
	AT1G14210		4	7	7	5					Intermediate	Power	Intermediate	Intermediate
	AT1G14220
	AT1G14225
	AT1G14230					5								Intermediate
	AT1G14240						12								Power
	AT1G14250			8	12	10			11			Power	Power	Power			Power
	AT1G14260	13				11		13	12	Power				Power		Power	Power
	AT1G14270			1	6	4	2	1	2			Gaussian	Intermediate	Gaussian	Gaussian	Gaussian	Gaussian
	AT1G14280	3			1		2			Gaussian			Gaussian		Gaussian
	AT1G14290	6		7				4	2	Intermediate		Power				Gaussian	Gaussian
	AT1G14300	6			5	2	2	4		Intermediate			Intermediate	Gaussian	Gaussian	Gaussian
	AT1G14310	9				4	5		11	Power				Gaussian	Intermediate		Power
	AT1G14315
	AT1G14320	3	1	1	1			1		Gaussian	Gaussian	Gaussian	Gaussian			Gaussian
	AT1G14330		7	6	3	3	11		2		Power	Intermediate	Gaussian	Gaussian	Power		Gaussian
	AT1G14340		8		7						Power		Intermediate
	AT1G14345	2		1			6	9		Gaussian		Gaussian			Gaussian	Intermediate
	AT1G14350	7	7	6			4			Intermediate	Power	Intermediate			Gaussian
	AT1G14360	8	4	2	3	2	2	1	4	Power	Intermediate	Gaussian	Gaussian	Gaussian	Gaussian	Gaussian	Gaussian
	AT1G14370	12			10	4		7	9	Power			Power	Gaussian		Intermediate	Power
	AT1G14380	4	5				4		4	Intermediate	Intermediate				Gaussian		Gaussian
	AT1G14390	13		9	12			11		Power		Power	Power			Power
	AT1G14400	2		2		4		5		Gaussian		Gaussian		Gaussian		Gaussian
	AT1G14410	3	2		5			4		Gaussian	Gaussian		Intermediate			Gaussian
	AT1G14420							12	10							Power	Power
	AT1G14430	6				6		7		Intermediate				Intermediate		Intermediate
	AT1G14440	3	3	1	5		2	4		Gaussian	Gaussian	Gaussian	Intermediate		Gaussian	Gaussian
	AT1G14450	4		4	6		5	1	7	Intermediate		Intermediate	Intermediate		Intermediate	Gaussian	Intermediate
	AT1G14455
	AT1G14460	7		6			5		2	Intermediate		Intermediate			Intermediate		Gaussian
	AT1G14470		8	10			7	7	8		Power	Power			Intermediate	Intermediate	Intermediate
	AT1G14480	13	10	8	10	8	10	10	11	Power	Power	Power	Power	Power	Power	Intermediate	Power
	AT1G14490	7		7						Intermediate		Power
	AT1G14500
	AT1G14510	4				3		5	1	Intermediate				Gaussian		Gaussian	Gaussian
	AT1G14518
	AT1G14520			10	10			7				Power	Power			Intermediate
	AT1G14530	12			7					Power			Intermediate
	AT1G14540					11								Power
	AT1G14549
	AT1G14550
	AT1G14560			6		2	7	4	3			Intermediate		Gaussian	Intermediate	Gaussian	Gaussian
	AT1G14570	4				1	3			Intermediate				Gaussian	Gaussian
	AT1G14580			8		5	5	10				Power		Intermediate	Intermediate	Intermediate
	AT1G14590	6		7	8		8	10	3	Intermediate		Power	Power		Intermediate	Intermediate	Gaussian
	AT1G14600	10	12	8				14	6	Power	Power	Power				Power	Intermediate
	AT1G14610					2		4						Gaussian		Gaussian
	AT1G14620						4	3	7						Gaussian	Gaussian	Intermediate
	AT1G14630	11	9		6		8	14	9	Power	Power		Intermediate		Intermediate	Power	Power
	AT1G14640	9		7	5	4		8	3	Power		Power	Intermediate	Gaussian		Intermediate	Gaussian
	AT1G14642
	AT1G14650		5	3		5	1				Intermediate	Gaussian		Intermediate	Gaussian
	AT1G14660	13			8	7			7	Power			Power	Intermediate			Intermediate
	AT1G14670	1	1	4				3		Gaussian	Gaussian	Intermediate				Gaussian
	AT1G14680	13		8		11	9	8	7	Power		Power		Power	Power	Intermediate	Intermediate
	AT1G14685	2			1		6	9		Gaussian			Gaussian		Gaussian	Intermediate
	AT1G14686
	AT1G14687	13		8						Power		Power
	AT1G14688
	AT1G14690	4	3	3		5			5	Intermediate	Gaussian	Gaussian		Intermediate			Gaussian
	AT1G14700	5	5		2	3	2	5		Intermediate	Intermediate		Gaussian	Gaussian	Gaussian	Gaussian
	AT1G14710	1		1			2	1		Gaussian		Gaussian			Gaussian	Gaussian
	AT1G14720	7	1			5	3	4	5	Intermediate	Gaussian			Intermediate	Gaussian	Gaussian	Gaussian
	AT1G14730			11		8			14			Power		Power			Power
	AT1G14740						3	2	2						Gaussian	Gaussian	Gaussian
	AT1G14750	11	10	7	12	8	9	8	14	Power	Power	Power	Power	Power	Power	Intermediate	Power
	AT1G14755
	AT1G14760	11		9	11	9			9	Power		Power	Power	Power			Power
	AT1G14770					3	8	11						Gaussian	Intermediate	Power
	AT1G14780		11	7		10			14		Power	Power		Power			Power
	AT1G14790	11	7	7	3		4		5	Power	Power	Power	Gaussian		Gaussian		Gaussian
	AT1G14800
	AT1G14810	2	1				6			Gaussian	Gaussian				Gaussian
	AT1G14820	8	5	6				4	6	Power	Intermediate	Intermediate				Gaussian	Intermediate
	AT1G14830	1			2		7		6	Gaussian			Gaussian		Intermediate		Intermediate
	AT1G14840			1			2		2			Gaussian			Gaussian		Gaussian
	AT1G14850			4		1						Intermediate		Gaussian
	AT1G14860	13					9	14		Power					Power	Power
	AT1G14870				9		14	8					Power		Power	Intermediate
	AT1G14880						13								Power
	AT1G14890	9	9	2	7		6	9		Power	Power	Gaussian	Intermediate		Gaussian	Intermediate
	AT1G14900			6			3	4	7			Intermediate			Gaussian	Gaussian	Intermediate
	AT1G14910	6		6			4	9	3	Intermediate		Intermediate			Gaussian	Intermediate	Gaussian
	AT1G14920			5	1	4						Intermediate	Gaussian	Gaussian
	AT1G14930						12								Power
	AT1G14940
	AT1G14950
	AT1G14960
	AT1G14970	7		6		5		8	8	Intermediate		Intermediate		Intermediate		Intermediate	Intermediate
	AT1G14980		1		5		1	6	6		Gaussian		Intermediate		Gaussian	Intermediate	Intermediate
	AT1G14990				4			5	8				Intermediate			Gaussian	Intermediate
	AT1G15000					3		2						Gaussian		Gaussian
	AT1G15002			10				10	11			Power				Intermediate	Power
	AT1G15010			6	8	10		8	8			Intermediate	Power	Power		Intermediate	Intermediate
	AT1G15015
	AT1G15020	9		1					4	Power		Gaussian					Gaussian
	AT1G15030		4	1					2		Intermediate	Gaussian					Gaussian
	AT1G15040		11	10	10				5		Power	Power	Power				Gaussian
	AT1G15045
	AT1G15050
	AT1G15060						8	3							Intermediate	Gaussian
	AT1G15080		6	8			7	9	7		Power	Power			Intermediate	Intermediate	Intermediate
	AT1G15090						13								Power
	AT1G15100			5	6		4	3	4			Intermediate	Intermediate		Gaussian	Gaussian	Gaussian
	AT1G15110	7		6	6		8		6	Intermediate		Intermediate	Intermediate		Intermediate		Intermediate
	AT1G15120	4		2	6				4	Intermediate		Gaussian	Intermediate				Gaussian
	AT1G15125	10	12				11		8	Power	Power				Power		Intermediate
	AT1G15130						2	9							Gaussian	Intermediate
	AT1G15140	1						2		Gaussian						Gaussian
	AT1G15150	13	8	9		9	9	15		Power	Power	Power		Power	Power	Power
	AT1G15160					3		8						Gaussian		Intermediate
	AT1G15165		9	10	7	7	6	10			Power	Power	Intermediate	Intermediate	Gaussian	Intermediate
	AT1G15170	6	8	6	6			3	7	Intermediate	Power	Intermediate	Intermediate			Gaussian	Intermediate
	AT1G15175	12	9		6	8		8	11	Power	Power		Intermediate	Power		Intermediate	Power
	AT1G15180	7	1	1			4	2		Intermediate	Gaussian	Gaussian			Gaussian	Gaussian
	AT1G15190	13	11		9	11		6	10	Power	Power		Power	Power		Intermediate	Power
	AT1G15200	3	1		2	2				Gaussian	Gaussian		Gaussian	Gaussian
	AT1G15210						10	10	10						Power	Intermediate	Power
	AT1G15215	8		7		7		9	7	Power		Power		Intermediate		Intermediate	Intermediate
	AT1G15220	13	7	7	4		11	4	6	Power	Power	Power	Intermediate		Power	Gaussian	Intermediate
	AT1G15230			6			8	6				Intermediate			Intermediate	Intermediate
	AT1G15240		1	2	1	1			1		Gaussian	Gaussian	Gaussian	Gaussian			Gaussian
	AT1G15250	8	3		6	5		8		Power	Gaussian		Intermediate	Intermediate		Intermediate
	AT1G15260	2	5	2		2		3	3	Gaussian	Intermediate	Gaussian		Gaussian		Gaussian	Gaussian
	AT1G15270	5		6		8	4		3	Intermediate		Intermediate		Power	Gaussian		Gaussian
	AT1G15280		2	2					1		Gaussian	Gaussian					Gaussian
	AT1G15290	3	5						1	Gaussian	Intermediate						Gaussian
	AT1G15300		9		6	4	8	10			Power		Intermediate	Gaussian	Intermediate	Intermediate
	AT1G15310	12	10	8			11			Power	Power	Power			Power
	AT1G15320
	AT1G15330			11				15				Power				Power
	AT1G15340	1	3	7	5	6		7	4	Gaussian	Gaussian	Power	Intermediate	Intermediate		Intermediate	Gaussian
	AT1G15350	4		4			11	7	1	Intermediate		Intermediate			Power	Intermediate	Gaussian
	AT1G15360						13								Power
	AT1G15370	3	7	2					6	Gaussian	Power	Gaussian					Intermediate
	AT1G15380						10	9							Power	Intermediate
	AT1G15385
	AT1G15390	7	3	4			6	5	4	Intermediate	Gaussian	Intermediate			Gaussian	Gaussian	Gaussian
	AT1G15400	10		6		3	8	15	3	Power		Intermediate		Gaussian	Intermediate	Power	Gaussian
	AT1G15405	5			2	1	8	7		Intermediate			Gaussian	Gaussian	Intermediate	Intermediate
	AT1G15410	8		6		4			3	Power		Intermediate		Gaussian			Gaussian
	AT1G15415				10			14					Power			Power
	AT1G15420	4	7	6	7	6		5		Intermediate	Power	Intermediate	Intermediate	Intermediate		Gaussian
	AT1G15430	12	5	6	3		8	9		Power	Intermediate	Intermediate	Gaussian		Intermediate	Intermediate
	AT1G15440	3				1	1			Gaussian				Gaussian	Gaussian
	AT1G15450
	AT1G15460
	AT1G15470		5		7	2	8		11		Intermediate		Intermediate	Gaussian	Intermediate		Power
	AT1G15480		2		5			9			Gaussian		Intermediate			Intermediate
	AT1G15490		6	4	5	6	8	9			Power	Intermediate	Intermediate	Intermediate	Intermediate	Intermediate
	AT1G15500	2	1	1			2	9	1	Gaussian	Gaussian	Gaussian			Gaussian	Intermediate	Gaussian
	AT1G15510			4				3	2			Intermediate				Gaussian	Gaussian
	AT1G15520							10	5							Intermediate	Gaussian
	AT1G15530				4		1	9					Intermediate		Gaussian	Intermediate
	AT1G15540
	AT1G15550					5								Intermediate
	AT1G15560
	AT1G15570	4		3		2				Intermediate		Gaussian		Gaussian
	AT1G15580								13								Power
	AT1G15590
	AT1G15600
	AT1G15610
	AT1G15620
	AT1G15630
	AT1G15640
	AT1G15650
	AT1G15660						7	4	3						Intermediate	Gaussian	Gaussian
	AT1G15670	12	9						4	Power	Power						Gaussian
	AT1G15680
	AT1G15690	1					5	9	5	Gaussian					Intermediate	Intermediate	Gaussian
	AT1G15700		7	5	7	5		9			Power	Intermediate	Intermediate	Intermediate		Intermediate
	AT1G15710			5			6					Intermediate			Gaussian
	AT1G15720			10	10			10				Power	Power			Intermediate
	AT1G15730	3	5		5	2		3	4	Gaussian	Intermediate		Intermediate	Gaussian		Gaussian	Gaussian
	AT1G15740				1			6					Gaussian			Intermediate
	AT1G15750				6								Intermediate
	AT1G15757
	AT1G15760				9	6							Power	Intermediate
	AT1G15770
	AT1G15772
	AT1G15780	1		2			11	3		Gaussian		Gaussian			Power	Gaussian
	AT1G15790		8								Power
	AT1G15800		12	4	2			3	6		Power	Intermediate	Gaussian			Gaussian	Intermediate
	AT1G15810	5				5		9		Intermediate				Intermediate		Intermediate
	AT1G15820		1	8	4			14			Gaussian	Power	Intermediate			Power
	AT1G15825		11								Power
	AT1G15830				13	7	7	15	14				Power	Intermediate	Intermediate	Power	Power
	AT1G15840				9			11					Power			Power
	AT1G15850
	AT1G15860	5		2	1					Intermediate		Gaussian	Gaussian
	AT1G15870	11			10	10		15		Power			Power	Power		Power
	AT1G15880	6	8					9		Intermediate	Power					Intermediate
	AT1G15885		10	10	4		3	14			Power	Power	Intermediate		Gaussian	Power
	AT1G15890				7	8	7	5					Intermediate	Power	Intermediate	Gaussian
	AT1G15900	11		11		10				Power		Power		Power
	AT1G15910	4		2		4	6	9		Intermediate		Gaussian		Gaussian	Gaussian	Intermediate
	AT1G15920	5		5	10	4	4			Intermediate		Intermediate	Power	Gaussian	Gaussian
	AT1G15930	1		1		1	11	2	5	Gaussian		Gaussian		Gaussian	Power	Gaussian	Gaussian
	AT1G15940	3		5	5	2	8	4	3	Gaussian		Intermediate	Intermediate	Gaussian	Intermediate	Gaussian	Gaussian
	AT1G15950		3	2		2	4	8	4		Gaussian	Gaussian		Gaussian	Gaussian	Intermediate	Gaussian
	AT1G15960				8	6	11	9					Power	Intermediate	Power	Intermediate
	AT1G15970	9		4	6	5	5	9	6	Power		Intermediate	Intermediate	Intermediate	Intermediate	Intermediate	Intermediate
	AT1G15980	3				1			1	Gaussian				Gaussian			Gaussian
	AT1G15990		9			8	11	15			Power			Power	Power	Power
	AT1G16000					5	7		7					Intermediate	Intermediate		Intermediate
	AT1G16010			2								Gaussian
	AT1G16020	4	5		5		2		3	Intermediate	Intermediate		Intermediate		Gaussian		Gaussian
	AT1G16022		12	9	9						Power	Power	Power
	AT1G16025				9								Power
	AT1G16030	10		5		5		5	5	Power		Intermediate		Intermediate		Gaussian	Gaussian
	AT1G16040	12	6		10	7		4	11	Power	Power		Power	Intermediate		Gaussian	Power
	AT1G16060			12			9	7	9			Power			Power	Intermediate	Power
	AT1G16070	13	6	12	10		11	6		Power	Power	Power	Power		Power	Intermediate
	AT1G16080	3		2			2	10		Gaussian		Gaussian			Gaussian	Intermediate
	AT1G16090		4	5	6		4		4		Intermediate	Intermediate	Intermediate		Gaussian		Gaussian
	AT1G16100
	AT1G16110		11	11	13		6	7	14		Power	Power	Power		Gaussian	Intermediate	Power
	AT1G16120
	AT1G16130							9	8							Intermediate	Intermediate
	AT1G16140
	AT1G16150
	AT1G16160						12								Power
	AT1G16170	4		6			8	9	5	Intermediate		Intermediate			Intermediate	Intermediate	Gaussian
	AT1G16180	2	5	1	3			3	3	Gaussian	Intermediate	Gaussian	Gaussian			Gaussian	Gaussian
	AT1G16190	7	3	3					4	Intermediate	Gaussian	Gaussian					Gaussian
	AT1G16210	4					2	8	4	Intermediate					Gaussian	Intermediate	Gaussian
	AT1G16220			10	10	9			14			Power	Power	Power			Power
	AT1G16225
	AT1G16230
	AT1G16240	7	7				5	7		Intermediate	Power				Intermediate	Intermediate
	AT1G16250			7	5	7		7	5			Power	Intermediate	Intermediate		Intermediate	Gaussian
	AT1G16260	7	3		2				2	Intermediate	Gaussian		Gaussian				Gaussian
	AT1G16270			1		1	6		1			Gaussian		Gaussian	Gaussian		Gaussian
	AT1G16280			7	4	3			3			Power	Intermediate	Gaussian			Gaussian
	AT1G16290
	AT1G16300	5	8			4	11	9		Intermediate	Power			Gaussian	Power	Intermediate
	AT1G16310	10			10	4		5	14	Power			Power	Gaussian		Gaussian	Power
	AT1G16320	3		2	3		2	4	1	Gaussian		Gaussian	Gaussian		Gaussian	Gaussian	Gaussian
	AT1G16330	12			10	8		9	11	Power			Power	Power		Intermediate	Power
	AT1G16340	12		7	3			5	4	Power		Power	Gaussian			Gaussian	Gaussian
	AT1G16350		5	1			2		4		Intermediate	Gaussian			Gaussian		Gaussian
	AT1G16360
	AT1G16370					9		11						Power		Power
	AT1G16380
	AT1G16390	6		7						Intermediate		Power
	AT1G16400	9	7				4	14		Power	Power				Gaussian	Power
	AT1G16410	4	1	9	7			13		Intermediate	Gaussian	Power	Intermediate			Power
	AT1G16420					10	12							Power	Power
	AT1G16430				13		11	11	8				Power		Power	Power	Intermediate
	AT1G16440			9	9							Power	Power
	AT1G16445				8	10	5		11				Power	Power	Intermediate		Power
	AT1G16450
	AT1G16460	7		1		1				Intermediate		Gaussian		Gaussian
	AT1G16470				2	3	2	4	3				Gaussian	Gaussian	Gaussian	Gaussian	Gaussian
	AT1G16480			7	4		8	4	5			Power	Intermediate		Intermediate	Gaussian	Gaussian
	AT1G16489							13								Power
	AT1G16490	9	11				14	14		Power	Power				Power	Power
	AT1G16500	9	12	8				14		Power	Power	Power				Power
	AT1G16510	9			12	8		10		Power			Power	Power		Intermediate
	AT1G16515	10				11				Power				Power
	AT1G16520						6	8	5						Gaussian	Intermediate	Gaussian
	AT1G16530	10	11	12			11		13	Power	Power	Power			Power		Power
	AT1G16540		6	10		5		2	5		Power	Power		Intermediate		Gaussian	Gaussian
	AT1G16550		7		7				5		Power		Intermediate				Gaussian
	AT1G16560	5	1	1	1	5	1	3	1	Intermediate	Gaussian	Gaussian	Gaussian	Intermediate	Gaussian	Gaussian	Gaussian
	AT1G16570	9		6	5	4	8	2		Power		Intermediate	Intermediate	Gaussian	Intermediate	Gaussian
	AT1G16590	11	9	10				15	11	Power	Power	Power				Power	Power
	AT1G16600
	AT1G16610	2		3			14			Gaussian		Gaussian			Power
	AT1G16620
	AT1G16630			4	1		8					Intermediate	Gaussian		Intermediate
	AT1G16635	9		12						Power		Power
	AT1G16640			10	13		14	7				Power	Power		Power	Intermediate
	AT1G16650	10		4	10		4			Power		Intermediate	Power		Gaussian
	AT1G16660
	AT1G16670				7	4		9	3				Intermediate	Gaussian		Intermediate	Gaussian
	AT1G16680				1	3							Gaussian	Gaussian
	AT1G16690	6				9	5	6		Intermediate				Power	Intermediate	Intermediate
	AT1G16700		5	6	2		3	1	2		Intermediate	Intermediate	Gaussian		Gaussian	Gaussian	Gaussian
	AT1G16705						13								Power
	AT1G16710		2		1	1		9	7		Gaussian		Gaussian	Gaussian		Intermediate	Intermediate
	AT1G16720			3					1			Gaussian					Gaussian
	AT1G16730		5				8				Intermediate				Intermediate
	AT1G16740	7	3	6		2	3	6	4	Intermediate	Gaussian	Intermediate		Gaussian	Gaussian	Intermediate	Gaussian
	AT1G16750		3		6	2		3			Gaussian		Intermediate	Gaussian		Gaussian
	AT1G16760
	AT1G16770	11						15		Power						Power
	AT1G16780	5	4	6		5	4	3	5	Intermediate	Intermediate	Intermediate		Intermediate	Gaussian	Gaussian	Gaussian
	AT1G16790	6		7	4		8		3	Intermediate		Power	Intermediate		Intermediate		Gaussian
	AT1G16800		1	6	3			4			Gaussian	Intermediate	Gaussian			Gaussian
	AT1G16810	7		5				7	2	Intermediate		Intermediate				Intermediate	Gaussian
	AT1G16820	12							9	Power							Power
	AT1G16825	11		11			5	6		Power		Power			Intermediate	Intermediate
	AT1G16830	10	8	11	12		7	8	11	Power	Power	Power	Power		Intermediate	Intermediate	Power
	AT1G16840	5					4	4		Intermediate					Gaussian	Gaussian
	AT1G16850				9			13	10				Power			Power	Power
	AT1G16858	4		3		4	6		2	Intermediate		Gaussian		Gaussian	Gaussian		Gaussian
	AT1G16860	4		3		4	6		2	Intermediate		Gaussian		Gaussian	Gaussian		Gaussian
	AT1G16870	5				3	3		3	Intermediate				Gaussian	Gaussian		Gaussian
	AT1G16880		4		5	3	8		3		Intermediate		Intermediate	Gaussian	Intermediate		Gaussian
	AT1G16890	2				3	1	1		Gaussian				Gaussian	Gaussian	Gaussian
	AT1G16900		5	5		5			3		Intermediate	Intermediate		Intermediate			Gaussian
	AT1G16905
	AT1G16910
	AT1G16916	9	9	11				12		Power	Power	Power				Power
	AT1G16920			3	2			9	3			Gaussian	Gaussian			Intermediate	Gaussian
	AT1G16930						11								Power
	AT1G16940
	AT1G16950
	AT1G16960		9	8		6		8	6		Power	Power		Intermediate		Intermediate	Intermediate
	AT1G16970		3	6		2	4	9			Gaussian	Intermediate		Gaussian	Gaussian	Intermediate
	AT1G16980
	AT1G17000
	AT1G17010
	AT1G17020	11			9	7	11			Power			Power	Intermediate	Power
	AT1G17030				9	9							Power	Power
	AT1G17040	6					4			Intermediate					Gaussian
	AT1G17050	3		5	5		5	8	7	Gaussian		Intermediate	Intermediate		Intermediate	Intermediate	Intermediate
	AT1G17060		12					4	11		Power					Gaussian	Power
	AT1G17070				4				8				Intermediate				Intermediate
	AT1G17080	6						2		Intermediate						Gaussian
	AT1G17090				7	10	9	12	12				Intermediate	Power	Power	Power	Power
	AT1G17100		3	1			4	9	7		Gaussian	Gaussian			Gaussian	Intermediate	Intermediate
	AT1G17110		2	2	1	4		1			Gaussian	Gaussian	Gaussian	Gaussian		Gaussian
	AT1G17120	7	3	6	1				5	Intermediate	Gaussian	Intermediate	Gaussian				Gaussian
	AT1G17130				4		11						Intermediate		Power
	AT1G17140		5	5	3		2	6	8		Intermediate	Intermediate	Gaussian		Gaussian	Intermediate	Intermediate
	AT1G17145					7		8						Intermediate		Intermediate
	AT1G17147					11	12	15	12					Power	Power	Power	Power
	AT1G17150
	AT1G17160	9	7			3	2			Power	Power			Gaussian	Gaussian
	AT1G17170	9		5		2			8	Power		Intermediate		Gaussian			Intermediate
	AT1G17180						13								Power
	AT1G17190	9		10			11		14	Power		Power			Power		Power
	AT1G17200	5	5	5		1		8		Intermediate	Intermediate	Intermediate		Gaussian		Intermediate
	AT1G17210	1	3	1			2		2	Gaussian	Gaussian	Gaussian			Gaussian		Gaussian
	AT1G17220	3					1			Gaussian					Gaussian
	AT1G17230		5	1			3	3			Intermediate	Gaussian			Gaussian	Gaussian
	AT1G17232	5		10	10		14		8	Intermediate		Power	Power		Power		Intermediate
	AT1G17235							12								Power
	AT1G17240		10	8		10	14	15	8		Power	Power		Power	Power	Power	Intermediate
	AT1G17250	10	10	7		10	10			Power	Power	Power		Power	Power
	AT1G17255		12		13		14				Power		Power		Power
	AT1G17260		10	9			14	14			Power	Power			Power	Power
	AT1G17270	11		10						Power		Power
	AT1G17275
	AT1G17277
	AT1G17280	5		6	7			3	5	Intermediate		Intermediate	Intermediate			Gaussian	Gaussian
	AT1G17285				9			12					Power			Power
	AT1G17290		5	3	4			9	5		Intermediate	Gaussian	Intermediate			Intermediate	Gaussian
	AT1G17300		12	8	13						Power	Power	Power
	AT1G17310
	AT1G17330	13					6		6	Power					Gaussian		Intermediate
	AT1G17340			3			3		1			Gaussian			Gaussian		Gaussian
	AT1G17345
	AT1G17350	12		10	2	7	7			Power		Power	Gaussian	Intermediate	Intermediate
	AT1G17360		1	6			4		6		Gaussian	Intermediate			Gaussian		Intermediate
	AT1G17370	3		2			3	1	10	Gaussian		Gaussian			Gaussian	Gaussian	Power
	AT1G17380			12		7	11	8				Power		Intermediate	Power	Intermediate
	AT1G17390
	AT1G17400
	AT1G17410								6								Intermediate
	AT1G17420		6	8	2		3		11		Power	Power	Gaussian		Gaussian		Power
	AT1G17430			8	10	10						Power	Power	Power
	AT1G17440	3		3		1	4	2	2	Gaussian		Gaussian		Gaussian	Gaussian	Gaussian	Gaussian
	AT1G17450	4	3	4	5	3		1	3	Intermediate	Gaussian	Intermediate	Intermediate	Gaussian		Gaussian	Gaussian
	AT1G17455		8		8		14	14	8		Power		Power		Power	Power	Intermediate
	AT1G17460		3		10	6					Gaussian		Power	Intermediate
	AT1G17470	2	1		2			1	2	Gaussian	Gaussian		Gaussian			Gaussian	Gaussian
	AT1G17480		12			8	7				Power			Power	Intermediate
	AT1G17490	5			2	5	2	3	5	Intermediate			Gaussian	Intermediate	Gaussian	Gaussian	Gaussian
	AT1G17495
	AT1G17500		5	3		3		9	5		Intermediate	Gaussian		Gaussian		Intermediate	Gaussian
	AT1G17510	11			8	6	7			Power			Power	Intermediate	Intermediate
	AT1G17520	9			6		8		3	Power			Intermediate		Intermediate		Gaussian
	AT1G17530			10				4				Power				Gaussian
	AT1G17540	13				11			10	Power				Power			Power
	AT1G17545
	AT1G17550	4	1		5	2	6	9		Intermediate	Gaussian		Intermediate	Gaussian	Gaussian	Intermediate
	AT1G17560	9		10		8	11			Power		Power		Power	Power
	AT1G17570
	AT1G17580	1	1	2	3	3			1	Gaussian	Gaussian	Gaussian	Gaussian	Gaussian			Gaussian
	AT1G17590	10	8	8		7			11	Power	Power	Power		Intermediate			Power
	AT1G17600	7		7			4	3		Intermediate		Power			Gaussian	Gaussian
	AT1G17610			8	10	7						Power	Power	Intermediate
	AT1G17615
	AT1G17620	5		3			8	1		Intermediate		Gaussian			Intermediate	Gaussian
	AT1G17630		7		12	7			7		Power		Power	Intermediate			Intermediate
	AT1G17640				5	8			7				Intermediate	Power			Intermediate
	AT1G17650		5	1			2	9	2		Intermediate	Gaussian			Gaussian	Intermediate	Gaussian
	AT1G17660
	AT1G17665				6		3	2	3				Intermediate		Gaussian	Gaussian	Gaussian
	AT1G17670						13		10						Power		Power
	AT1G17680	5	5		1	2		4	6	Intermediate	Intermediate		Gaussian	Gaussian		Gaussian	Intermediate
	AT1G17690						4		1						Gaussian		Gaussian
	AT1G17700			9				6	12			Power				Intermediate	Power
	AT1G17710					8	10	11						Power	Power	Power
	AT1G17720			6	1	2	6					Intermediate	Gaussian	Gaussian	Gaussian
	AT1G17730			4	3		6		7			Intermediate	Gaussian		Gaussian		Intermediate
	AT1G17744					9		15	9					Power		Power	Power
	AT1G17745	10	8		8		4		7	Power	Power		Power		Gaussian		Intermediate
	AT1G17750		6			6					Power			Intermediate
	AT1G17760	7	6		2	3	1		4	Intermediate	Power		Gaussian	Gaussian	Gaussian		Gaussian
	AT1G17770
	AT1G17780	7	4	5		2	2	5		Intermediate	Intermediate	Intermediate		Gaussian	Gaussian	Gaussian
	AT1G17790	7	3	5	3	2		9	7	Intermediate	Gaussian	Intermediate	Gaussian	Gaussian		Intermediate	Intermediate
	AT1G17800
	AT1G17810		11			11			13		Power			Power			Power
	AT1G17820	4	3			2			3	Intermediate	Gaussian			Gaussian			Gaussian
	AT1G17830			11	12	8		8				Power	Power	Power		Intermediate
	AT1G17840	3	5		2		4	4		Gaussian	Intermediate		Gaussian		Gaussian	Gaussian
	AT1G17850		5	2	2	5	2		4		Intermediate	Gaussian	Gaussian	Intermediate	Gaussian		Gaussian
	AT1G17860	9	8	7	10		11	5		Power	Power	Power	Power		Power	Gaussian
	AT1G17870		9	8	13	7		14	11		Power	Power	Power	Intermediate		Power	Power
	AT1G17880	1		6				2		Gaussian		Intermediate				Gaussian
	AT1G17890			6				5				Intermediate				Gaussian
	AT1G17900
	AT1G17910
	AT1G17920		7		7	11		8			Power		Intermediate	Power		Intermediate
	AT1G17930		5	4	6	3		10			Intermediate	Intermediate	Intermediate	Gaussian		Intermediate
	AT1G17940				6	7							Intermediate	Intermediate
	AT1G17950						13		10						Power		Power
	AT1G17960					9			11					Power			Power
	AT1G17970		2	5	7				4		Gaussian	Intermediate	Intermediate				Gaussian
	AT1G17980			3								Gaussian
	AT1G17990		11		12		11	7			Power		Power		Power	Intermediate
	AT1G18000						13								Power
	AT1G18010	1			2		1		1	Gaussian			Gaussian		Gaussian		Gaussian
	AT1G18020	2		3				3		Gaussian		Gaussian				Gaussian
	AT1G18030	6	8		10			4	7	Intermediate	Power		Power			Gaussian	Intermediate
	AT1G18040			5					8			Intermediate					Intermediate
	AT1G18050
	AT1G18060		2						7		Gaussian						Intermediate
	AT1G18070	3		4		6	1			Gaussian		Intermediate		Intermediate	Gaussian
	AT1G18075
	AT1G18080						8	2	3						Intermediate	Gaussian	Gaussian
	AT1G18090	7	5	5		5				Intermediate	Intermediate	Intermediate		Intermediate
	AT1G18100			11	8		10	13				Power	Power		Power	Power
	AT1G18120
	AT1G18130
	AT1G18140		11		8	11					Power		Power	Power
	AT1G18150			1		4	2	4	4			Gaussian		Gaussian	Gaussian	Gaussian	Gaussian
	AT1G18160			3	1	2	2	3	3			Gaussian	Gaussian	Gaussian	Gaussian	Gaussian	Gaussian
	AT1G18170	3	2		5	1	1		3	Gaussian	Gaussian		Intermediate	Gaussian	Gaussian		Gaussian
	AT1G18180			10	10	6						Power	Power	Intermediate
	AT1G18190	8	8	6	2	2		7		Power	Power	Intermediate	Gaussian	Gaussian		Intermediate
	AT1G18191
	AT1G18200				9	9		12					Power	Power		Power
	AT1G18210				6		3	9					Intermediate		Gaussian	Intermediate
	AT1G18220
	AT1G18230
	AT1G18240
	AT1G18250	4					11	10	14	Intermediate					Power	Intermediate	Power
	AT1G18260	4	7	3				9		Intermediate	Power	Gaussian				Intermediate
	AT1G18265	13	9	8	6				5	Power	Power	Power	Intermediate				Gaussian
	AT1G18270	1	7	3					1	Gaussian	Power	Gaussian					Gaussian
	AT1G18280							12								Power
	AT1G18290
	AT1G18300	7						8	3	Intermediate						Intermediate	Gaussian
	AT1G18310
	AT1G18320		10	9			14	10			Power	Power			Power	Intermediate
	AT1G18330		7	11	12		6				Power	Power	Power		Gaussian
	AT1G18335			10	4		7		11			Power	Intermediate		Intermediate		Power
	AT1G18340				5	7	4	8	7				Intermediate	Intermediate	Gaussian	Intermediate	Intermediate
	AT1G18350						10								Power
	AT1G18360	5	3	6		5		4	5	Intermediate	Gaussian	Intermediate		Intermediate		Gaussian	Gaussian
	AT1G18370	3	2	4	1	6		4	8	Gaussian	Gaussian	Intermediate	Gaussian	Intermediate		Gaussian	Intermediate
	AT1G18382						10	14	13						Power	Power	Power
	AT1G18390			7	10		11	7				Power	Power		Power	Intermediate
	AT1G18400		7				4	2	4		Power				Gaussian	Gaussian	Gaussian
	AT1G18410						12	12							Power	Power
	AT1G18415		12				11	10	7		Power				Power	Intermediate	Intermediate
	AT1G18420			10			8					Power			Intermediate
	AT1G18430
	AT1G18440				3	5			5				Gaussian	Intermediate			Gaussian
	AT1G18450	5	1		5	2	3	4		Intermediate	Gaussian		Intermediate	Gaussian	Gaussian	Gaussian
	AT1G18460	1	2	2		1				Gaussian	Gaussian	Gaussian		Gaussian
[truncated: 31,604 more rows]
