# Supplementary material for: Broad distribution spectrum from Gaussian to power law appears in stochastic variations in RNA-seq data
Source: Sci Rep. 2018 May 29;8:8339. doi: 10.1038/s41598-018-26735-4 (PMC5974282; doi:10.1038/s41598-018-26735-4)
Supplement: Supplementary file 4 — Table S3 [file 41598_2018_26735_MOESM4_ESM.xlsx]

## Sheet: Sheet1
Table S3.Number (#) of genes; least-square errors of fitting of ePDF profiles by G-P and NB functions ([Sq. Err. G-P] and [Sq. Err. N.B]); parameters [A, g, f, and K] for G-P mixing distribution; log(f/g) and log(K/g); and type of distribution for each cluster under each condition.
	Condition	Cluster	# of genes	Sq. Err. G-P.	Sq. Err. N.B.	A	g	f	K	log(f/g)	log(K/g)	Dist. class
	7_1	1	1030	0.0103813	0.0220557	0.123996	1.90488	1.17312	0.0385868	-0.210526	-1.69332	Gauss
		2	811	0.0116082	0.0257923	0.279696	1.18098	1.08286	0.0541894	-0.0376708	-1.33825	Gauss
		3	1212	0.0218227	0.0227867	0.239497	1.08955	0.974324	0.0155985	-0.048543	-1.84389	Gauss
		4	914	0.0197741	0.0959816	0.819381	1.49711	4.21105	0.65664	0.449138	-0.357919	Intermediate
		5	825	0.0396132	0.0570443	0.5798	0.417333	1.38183	0.348537	0.519972	-0.0782215	Intermediate
		6	759	0.0430213	0.829729	0.541111	0.2393	2.12249	0.683565	0.947902	0.455843	Power
		7	974	0.0823916	0.357031	0.594654	0.223111	3.20362	0.583271	1.15712	0.417357	Power
		8	814	0.103573	0.275621	0.765437	0.0964226	11.6091	1.77691	2.08062	1.26549	Power
		9	899	0.169861	0.309457	5.97425	1.50882	130314	2804.92	4.93635	3.26928	Power
		10	562	0.140506	0.137349	0.372885	0.00672404	9645.14	2506.03	6.15668	5.57136	Power
		11	529	0.492811	0.647553	0.214331	0.000909964	16.5417	5.02014	4.25956	3.74169	Power
		12	527	0.401201	0.568838	0.591166	0.00413227	10577.9	1761.94	6.40821	5.6298	Power
		13	643	0.561286	0.944524	0.0981805	0.000261892	5.30613	2.17973	4.30666	3.92028	Power
	7_7	1	1021	0.0043351	0.0101626	0.138925	1.78629	1.15637	0.0349755	-0.188857	-1.70806	Gauss
		2	785	0.0041033	0.00919797	0.371604	1.02395	1.23016	0.00161032	0.0796853	-2.80068	Gauss
		3	964	0.0136297	0.0165524	0.429612	0.627346	1.01419	0.0055656	0.208611	-2.05122	Gauss
		4	776	0.0240372	0.0693015	0.607346	0.49896	1.17326	0.322883	0.371329	-0.189006	Intermediate
		5	1151	0.0212231	0.0137672	0.631555	0.926674	2.44714	0.598076	0.421731	-0.190163	Intermediate
		6	659	0.17485	0.173923	0.43993	0.115586	2.84771	0.923683	1.39159	0.902624	Power
		7	983	0.053519	0.190731	0.542373	0.133066	2.85025	0.529895	1.33081	0.60013	Power
		8	688	0.21823	0.226193	1.36212	0.118231	480950	46687.6	6.60937	5.59647	Power
		9	672	0.264258	0.228622	23.5604	23.1462	2.64247e+07	147892	6.05753	3.80546	Power
		10	530	0.4861	0.530008	0.659409	0.0128162	13011.5	1891.37	6.00657	5.16902	Power
		11	546	0.697571	1.11556	0.149243	0.000800822	11252.6	4489.32	7.14772	6.74864	Power
		12	512	0.564733	0.541616	0.889427	0.00086667	77.2697	5.96667	4.95016	3.83788	Power
	7_13	1	1160	0.00767884	0.0166244	0.190496	1.76578	1.29235	0.0490298	-0.135557	-1.55639	Gauss
		2	1221	0.0146687	0.0215749	0.177114	1.2649	0.915813	0.0566327	-0.140251	-1.34891	Gauss
		3	858	0.00676314	0.0145092	0.281085	1.09473	1.05358	0.00875111	-0.0166413	-2.09675	Gauss
		4	1060	0.0306873	0.0547402	0.571106	0.50718	1.21708	0.281069	0.380155	-0.256334	Intermediate
		5	840	0.0639055	0.163343	0.575918	0.328389	1.22002	0.319575	0.56998	-0.0118012	Intermediate
		6	1260	0.0238374	0.0465744	0.610838	0.623703	2.37552	0.512752	0.58078	-0.0850622	Intermediate
		7	989	0.0368626	0.0784365	0.53122	0.147516	5.27202	1.33693	1.55314	0.957273	Power
		8	689	0.162104	0.0590353	0.522508	0.0243048	205468	46360.5	6.92705	6.28046	Power
		9	618	0.223461	1.07965	0.0824486	0.00351252	929.277	525.015	5.42253	5.17455	Power
		10	1026	0.0351803	0.0902863	5.26016	1.40093	369.066	8.33366	2.42069	0.77442	Power
		11	591	0.32321	0.473233	0.285376	0.00172732	16.0262	4.29934	3.96746	3.39603	Power
		12	448	1.26238	1.4747	0.202819	0.000553482	48.1235	16.0542	4.93925	4.46248	Power
	7_19	1	1203	0.00833903	0.0189648	0.0492363	2.11736	1.02385	0	-0.315561		Gauss
		2	1054	0.00254498	0.00987852	0.178545	1.38249	0.999578	0.038246	-0.140845	-1.55796	Gauss
		3	1239	0.0266389	0.0304142	0.119313	1.33277	0.831936	0.0388591	-0.204664	-1.53515	Gauss
		4	703	0.0127479	0.0146493	0.577243	0.745867	1.07757	0.287974	0.159783	-0.413293	Intermediate
		5	1241	0.0113944	0.0172051	0.564832	1.36009	2.17538	0.518247	0.203968	-0.419021	Intermediate
		6	900	0.02499	0.0561393	0.606795	0.659709	1.22764	0.339045	0.269719	-0.289083	Intermediate
		7	1081	0.0199346	0.0750489	0.585241	0.446136	2.22499	0.474134	0.69786	0.0264435	Intermediate
		8	509	0.10823	0.602501	0.296553	0.0532364	2.64303	1.16935	1.69589	1.34174	Power
		9	501	0.417393	1.99706	0.0569919	0.0182674	9839.4	7903.55	5.73129	5.63614	Power
		10	850	0.114583	0.285351	0.426775	0.0540823	4.17641	1.09597	1.88775	1.30675	Power
		11	366	0.918142	1.67032	0.127198	0.00285349	19.8122	9.72863	3.84156	3.53268	Power
		12	613	1.28363	1.59267	0.281979	0.00124358	5.9759	1.56801	3.68173	3.10068	Power
		13	475	1.35024	1.79621	0.174372	0.000339712	9.66173	3.31245	4.45394	3.98904	Power
	22_1	1	943	0.00958339	0.0245223	0.0303802	2.13333	0.937544	0	-0.357067		Gauss
		2	1026	0.0198732	0.0294211	0.0800409	1.2879	0.721948	0.0113454	-0.251376	-2.05468	Gauss
		3	984	0.00486643	0.014644	0.154339	1.26015	0.880373	0	-0.155755		Gauss
		4	786	0.017681	0.0259086	0.391533	0.580639	0.776373	0.0004071	0.126164	-3.14367	Gauss
		5	1084	0.00300681	0.00572681	0.5165	1.29063	1.86034	0.426106	0.158791	-0.481273	Intermediate
		6	1009	0.0542195	0.0634985	0.593077	0.393098	1.1045	0.30882	0.448666	-0.104781	Intermediate
		7	1046	0.0405039	0.0868826	0.570462	0.420002	1.79657	0.512409	0.631193	0.0863737	Intermediate
		8	606	0.202958	0.484264	0.359144	0.0703237	11.2366	4.49318	2.20353	1.80545	Power
		9	616	0.654343	0.343518	0.253238	0.0194849	2.0096	0.899467	2.01341	1.66429	Power
		10	642	0.237103	0.0743092	0.465533	0.0371497	43423	12097.6	6.06776	5.51274	Power
		11	478	0.720643	1.25966	0.200504	0.00578331	1195.03	496.378	5.3152	4.93364	Power
		12	399	1.52423	1.769	0.178642	0.00119511	35.5229	14.3388	4.4731	4.07911	Power
	22_7	1	870	0.0347791	0.0573396	0.0255219	2.2777	0.965374	0	-0.3728		Gauss
		2	1360	0.0136173	0.0245009	0.0735923	1.59474	0.866665	0.00524996	-0.264839	-2.48171	Gauss
		3	1173	0.00271463	0.00790458	0.234332	1.12098	0.970725	0	-0.0625017		Gauss
		4	1239	0.0157205	0.0181559	0.303304	0.731652	0.819392	0	0.0491876		Gauss
		5	782	0.0166389	0.0100758	0.581578	0.599943	0.911819	0.230056	0.181798	-0.416257	Intermediate
		6	1244	0.00374796	0.00608451	0.46872	1.59967	1.86804	0.47338	0.0673554	-0.528811	Intermediate
		7	735	0.24212	0.155376	0.581183	0.27071	0.74778	0.212245	0.441269	-0.105646	Intermediate
		8	1352	0.0178301	0.0270715	0.610873	0.817814	1.81664	0.544924	0.346614	-0.17631	Intermediate
		9	546	0.270963	0.140954	0.614111	0.0269675	170152	33471.8	6.8	6.09384	Power
		10	470	0.186519	0.915225	0.0857492	0.00657742	69.7553	41.9541	4.02552	3.80472	Power
		11	895	0.0566174	0.0867365	0.826932	0.354796	19.4177	4.03133	1.73822	1.05547	Power
		12	457	1.28957	2.42844	0.13505	0.00416033	13.5484	6.78519	3.51276	3.21243	Power
		13	380	1.32901	1.30388	0.208004	0.000269904	133.128	41.9376	5.69306	5.19139	Power
		14	606	0.904527	1.60327	0.28031	0.0660418	20.2092	10.964	2.48573	2.22015	Power
	22_13	1	943	0.00784113	0.0116836	0.0213758	2.16328	0.89555	0	-0.383022		Gauss
		2	870	0.0757988	0.0922446	0.257563	2.03011	1.60076	0.0953411	-0.103194	-1.32819	Gauss
		3	1124	0.0114066	0.0264286	0.131054	1.53841	0.98017	0.0237092	-0.19577	-1.81197	Gauss
		4	1376	0.0254154	0.028813	0.15864	1.12773	0.789128	0.0411076	-0.155056	-1.43818	Gauss
		5	945	0.00703305	0.011655	0.213772	0.902401	0.756193	0	-0.0767668		Gauss
		6	496	0.0801513	0.0292022	0.615985	0.46	0.642392	0.162484	0.145043	-0.45192	Intermediate
		7	866	0.0217481	0.017923	0.5901	0.638006	0.830702	0.241573	0.114621	-0.421757	Intermediate
		8	965	0.176039	0.208373	0.691596	0.296501	0.525507	0.224494	0.248552	-0.120803	Intermediate
		9	1440	0.00599407	0.00557853	0.607224	1.23045	2.08013	0.644338	0.228026	-0.280945	Intermediate
		10	1001	0.0884986	0.174117	0.614354	0.500775	1.7555	0.595836	0.544757	0.0754915	Intermediate
		11	526	0.702464	1.36932	0.17356	0.00422275	11.4206	4.91518	3.43209	3.06594	Power
		12	393	1.37625	2.23024	0.117531	0.00271678	20.7821	10.6563	3.88364	3.59355	Power
		13	477	0.307729	0.951082	0.0919508	0.00691124	25.1744	14.9377	3.5614	3.33473	Power
		14	671	0.0736432	0.222519	0.350775	0.0428505	2.20489	0.72678	1.71143	1.22945	Power
		15	717	0.331433	0.559942	0.76295	0.179048	348.206	81.3826	3.28887	2.65756	Power
	22_19	1	871	0.00939306	0.0174122	0.00461592	2.5622	0.859738	0	-0.474248		Gauss
		2	1419	0.0101701	0.017189	0.0378395	1.72334	0.801267	0	-0.332594		Gauss
		3	1269	0.00491041	0.00985554	0.225125	1.64336	1.3326	0	-0.0910332		Gauss
		4	991	0.00746988	0.0156864	0.169113	1.195	0.870692	0	-0.137502		Gauss
		5	1080	0.0195107	0.0247978	0.273572	0.82578	0.834606	0	0.00461703		Gauss
		6	567	0.0382866	0.0206126	0.634623	0.560237	0.736689	0.208973	0.118912	-0.428261	Intermediate
		7	1196	0.00522549	0.029181	0.595535	0.828401	1.93404	0.509156	0.368224	-0.211381	Intermediate
		8	809	0.974976	0.504277	0.514449	0.179695	0.703337	0.188554	0.592628	0.0209233	Intermediate
		9	461	0.428334	0.367152	0.380374	0.0029811	31206.3	7332.54	7.01987	6.39088	Power
		10	461	0.620542	1.90415	0.0675778	0.0181409	235.914	181.276	4.1141	3.99968	Power
		11	782	0.310595	0.260786	3.98449	2.57717	2113.65	89.3828	2.91389	1.54011	Power
		12	358	0.725818	0.968594	0.131576	0.00220819	20.1829	7.93529	3.96095	3.55553	Power
		13	456	3.33942	4.76086	0.110765	0.00337136	17.4835	9.5525	3.71482	3.45231	Power
		14	618	0.902363	1.38585	0.262364	0.00556988	7.63705	2.57267	3.13708	2.66454	Power
