# Supplementary material for: Broad distribution spectrum from Gaussian to power law appears in stochastic variations in RNA-seq data
Source: Sci Rep. 2018 May 29;8:8339. doi: 10.1038/s41598-018-26735-4 (PMC5974282; doi:10.1038/s41598-018-26735-4)
Supplement: Supplementary file 5 — Table S4 [file 41598_2018_26735_MOESM5_ESM.xlsx]

## Sheet: Sheet1
Table S4. Ratios of occurrence of ePDF profiles for gene groups classified by Gene Ontology slim terms.
			7 days old			22 days old
		Power	Intermediate	Gauss	Power	Intermediate	Gauss
	All genes	0.435358	0.260435	0.304208	0.261902	0.290958	0.44714
	Essential genes	0.208733	0.248136	0.543131	0.0698529	0.248775	0.681373
	GO annotated genes	0.322611	0.276289	0.4011	0.178941	0.281477	0.539582
	GO Cellular Component
	other cytoplasmic components	0.300477	0.272494	0.427029	0.150239	0.279379	0.570382
	other intracellular components	0.278232	0.272835	0.448933	0.128048	0.276906	0.595046
	nucleus	0.406622	0.276319	0.317059	0.227289	0.293341	0.47937
	other membranes	0.379045	0.264534	0.356421	0.204806	0.292243	0.502951
	chloroplast	0.270282	0.26874	0.460978	0.123005	0.274029	0.602965
	mitochondria	0.464503	0.249493	0.286004	0.236803	0.315404	0.447794
	unknown cellular components	0.700805	0.197513	0.101683	0.524741	0.262371	0.212888
	plasma membrane	0.358005	0.27716	0.364835	0.199766	0.29753	0.502703
	extracellular	0.45	0.246207	0.303793	0.331464	0.279516	0.38902
	plastid	0.149707	0.245947	0.604346	0.0647375	0.234189	0.701074
	cytosol	0.205556	0.283598	0.510847	0.0983607	0.267358	0.634282
	Golgi apparatus	0.312583	0.279912	0.407506	0.138683	0.279983	0.581334
	other cellular components	0.259452	0.258583	0.481964	0.14	0.2836	0.5764
	ER	0.314477	0.300487	0.385036	0.15155	0.28186	0.56659
	ribosome	0.216625	0.258186	0.525189	0.0989331	0.273521	0.627546
	cell wall	0.313855	0.251649	0.434496	0.208904	0.285103	0.505993
	GO Molecular Function
	unknown molecular functions	0.572617	0.237224	0.190159	0.359006	0.302442	0.338551
	other binding	0.354801	0.269804	0.375395	0.210081	0.279616	0.510303
	transferase activity	0.380272	0.267688	0.35204	0.186539	0.2917	0.52176
	DNA or RNA binding	0.383903	0.260145	0.355952	0.215425	0.283655	0.50092
	hydrolase activity	0.361462	0.262196	0.376342	0.177074	0.289005	0.533921
	protein binding	0.309785	0.2821	0.408115	0.164321	0.284931	0.550748
	other enzyme activity	0.350508	0.26424	0.385252	0.204856	0.270757	0.524388
	nucleotide binding	0.298616	0.277495	0.423889	0.160422	0.271458	0.56812
	kinase activity	0.372443	0.273904	0.353653	0.198544	0.285933	0.515523
	transporter activity	0.373575	0.252849	0.373575	0.188294	0.299576	0.512129
	transcription factor activity	0.484303	0.239849	0.275848	0.307574	0.295656	0.39677
	nucleic acid binding	0.458527	0.262774	0.278699	0.337171	0.256031	0.406798
	other molecular functions	0.448415	0.224545	0.32704	0.270722	0.303518	0.42576
	structural molecule activity	0.204889	0.263097	0.532014	0.08829	0.273234	0.638476
	receptor binding or activity	0.346756	0.272931	0.380313	0.215385	0.283516	0.501099
	GO Biological Process
	other cellular processes	0.367891	0.263899	0.368211	0.207832	0.283298	0.50887
	other metabolic processes	0.36923	0.263589	0.367181	0.206036	0.282641	0.511323
	unknown biological processes	0.549543	0.251953	0.198505	0.328221	0.308445	0.363334
	protein metabolism	0.332677	0.268733	0.39859	0.177586	0.26441	0.558004
	response to stress	0.365939	0.270508	0.363553	0.212278	0.290231	0.497491
	response to abiotic or biotic stimulus	0.343679	0.262282	0.394039	0.211955	0.286819	0.501226
	developmental processes	0.340623	0.256903	0.402474	0.208399	0.271491	0.52011
	transcription,DNA-dependent	0.433665	0.251966	0.314368	0.253518	0.294032	0.45245
	other biological processes	0.348227	0.258083	0.39369	0.205205	0.281343	0.513452
	transport	0.36213	0.26444	0.37343	0.183151	0.29253	0.524319
	cell organization and biogenesis	0.312946	0.269634	0.41742	0.169394	0.286599	0.544007
	signal transduction	0.394149	0.257068	0.348784	0.224698	0.286289	0.489013
	DNA or RNA metabolism	0.40016	0.282277	0.317562	0.181746	0.315873	0.502381
	electron transport or energy pathways	0.154351	0.238095	0.607553	0.0806452	0.233871	0.685484
